# Supplementary material for: Unveiling charge utilization mechanisms in ferroelectric for water splitting
Source: Nat Commun. 2025 Feb 11;16:1515. doi: 10.1038/s41467-025-56359-y (PMC11810992; doi:10.1038/s41467-025-56359-y)
Supplement: Supplementary file 3 — Source Data [file 41467_2025_56359_MOESM3_ESM.zip]

Archive with 2 entries (2 files):
- Sourece Data files- SI.xlsx
- Source Data files.xlsx
