# Supplementary material for: Unveiling charge utilization mechanisms in ferroelectric for water splitting
Source: Nat Commun. 2025 Feb 11;16:1515. doi: 10.1038/s41467-025-56359-y (PMC11810992; doi:10.1038/s41467-025-56359-y)
Supplement: Supplementary file 3 — Source Data [file 41467_2025_56359_MOESM3_ESM.zip › Sourece Data files- SI.xlsx]

## Sheet: Figure s1c
Cross section（μm)	Height(nm)
0	0.38487
0.0163751	0.0683163
0.0327502	-0.0588717
0.0491253	0.146314
0.0655005	0.104759
0.0818756	0.31124
0.0982507	0.517723
0.114626	0.468969
0.131001	0.343442
0.147376	0.0517265
0.163751	-0.00938509
0.180126	0.694511
0.196501	0.733658
0.212876	-1.86965
0.229252	-1.49712
0.245627	-0.79221
0.262002	0.408742
0.278377	0.28327
0.294752	0.822547
0.311127	1.19564
0.327502	0.57769
0.343877	0.284405
0.360252	-0.00887968
0.376628	1.03021
0.393003	0.735935
0.409378	0.441659
0.425753	0.694848
0.442128	0.73123
0.458503	0.269051
0.474878	-0.179553
0.491253	-1.14057
0.507629	-0.93827
0.524004	36.1661
0.540379	138.74
0.556754	231.674
0.573129	275.916
0.589504	300.459
0.605879	308.805
0.622254	314.658
0.638629	318.402
0.655005	318.771
0.67138	318.475
0.687755	319.108
0.70413	319.146
0.720505	319.183
0.73688	319.831
0.753255	320.036
0.76963	320.408
0.786006	320.113
0.802381	320.151
0.818756	320.688
0.835131	320.726
0.851506	320.574
0.867881	320.777
0.884256	320.648
0.900631	320.164
0.917006	320.536
0.933382	320.907
0.949757	321.052
0.966132	321.09
0.982507	320.796
0.998882	321.822
1.01526	322.357
1.03163	322.228
1.04801	323.736
1.06438	323.442
1.08076	322.981
1.09713	321.843
1.11351	321.216
1.12988	318.762
1.14626	315.642
1.16263	306.529
1.17901	299.422
1.19538	283.507
1.21176	246.645
1.22813	89.6376
1.24451	8.24575
1.26088	8.30123
1.27726	8.50408
1.29363	6.71267
1.31001	5.62966
1.32638	4.5019
1.34276	3.37415
1.35913	0.393029
1.37551	-0.400493
1.39189	-0.695454
1.40826	-0.325667
1.42464	-0.1055
1.44101	-0.402363
1.45738	-0.200665
1.47376	0.249243
1.49013	0.285283
1.50651	-0.177238
1.52289	0.0712016
1.53926	0.442336
1.55564	0.31491
1.57201	-0.202533
1.58839	0.000911564
1.60476	0.370544
1.62114	-0.735339
1.63751	-0.699495
1.65389	-0.996025
1.67026	-1.62493
1.68664	-0.911704
1.70301	-0.543264
1.71939	-0.341012
1.73576	-1.02502
1.75214	-0.821845
1.76851	-0.618669
1.78489	-0.739406
1.80126	-0.70091
1.81764	0.999456
1.83401	0.851851
1.85039	0.723617
1.86676	0.595383
1.88314	-0.258861
1.89951	-0.222046
1.91589	0.313331
1.93226	0.229907

## Sheet: Figrue S1d
2θ	Intensity
9.9988	62
10.0191	40
10.0393	69
10.0596	69
10.0799	57
10.1001	63
10.1204	42
10.1407	54
10.161	53
10.1812	53
10.2015	67
10.2218	40
10.2421	65
10.2623	64
10.2826	53
10.3029	53
10.3232	44
10.3434	54
10.3637	46
10.384	54
10.4042	57
10.4245	39
10.4448	52
10.465	64
10.4853	63
10.5056	63
10.5259	61
10.5461	59
10.5664	42
10.5867	53
10.6069	53
10.6272	42
10.6475	61
10.6678	64
10.688	42
10.7083	60
10.7286	52
10.7489	58
10.7691	53
10.7894	42
10.8097	75
10.83	54
10.8502	29
10.8705	48
10.8908	48
10.911	48
10.9313	54
10.9516	61
10.9718	61
10.9921	65
11.0124	48
11.0327	34
11.0529	34
11.0732	56
11.0935	51
11.1138	40
11.134	51
11.1543	49
11.1746	36
11.1949	51
11.2151	61
11.2354	56
11.2557	41
11.2759	57
11.2962	46
11.3165	43
11.3368	40
11.357	45
11.3773	39
11.3976	51
11.4178	41
11.4381	40
11.4584	46
11.4787	41
11.4989	45
11.5192	48
11.5395	38
11.5597	39
11.58	49
11.6003	40
11.6206	50
11.6408	49
11.6611	46
11.6814	38
11.7017	47
11.7219	35
11.7422	54
11.7625	46
11.7827	41
11.803	30
11.8233	34
11.8436	41
11.8638	43
11.8841	43
11.9044	45
11.9246	47
11.9449	66
11.9652	46
11.9855	50
12.0057	36
12.026	30
12.0463	37
12.0665	50
12.0868	52
12.1071	50
12.1274	53
12.1476	52
12.1679	40
12.1882	52
12.2084	46
12.2287	40
12.249	35
12.2693	36
12.2895	33
12.3098	45
12.3301	48
12.3504	57
12.3706	51
12.3909	45
12.4112	44
12.4314	45
12.4517	31
12.472	48
12.4923	41
12.5125	52
12.5328	49
12.5531	53
12.5733	37
12.5936	46
12.6139	50
12.6342	57
12.6544	43
12.6747	49
12.695	49
12.7152	46
12.7355	43
12.7558	51
12.7761	37
12.7963	53
12.8166	45
12.8369	51
12.8572	34
12.8774	41
12.8977	37
12.918	43
12.9383	53
12.9585	49
12.9788	27
12.9991	33
13.0193	37
13.0396	37
13.0599	44
13.0801	51
13.1004	44
13.1207	48
13.141	40
13.1612	29
13.1815	43
13.2018	48
13.222	32
13.2423	41
13.2626	40
13.2829	39
13.3031	46
13.3234	48
13.3437	41
13.364	51
13.3842	47
13.4045	49
13.4248	47
13.4451	46
13.4653	39
13.4856	42
13.5059	45
13.5261	32
13.5464	45
13.5667	41
13.5869	38
13.6072	44
13.6275	40
13.6478	43
13.668	38
13.6883	41
13.7086	34
13.7289	33
13.7491	41
13.7694	27
13.7897	40
13.81	32
13.8302	42
13.8505	47
13.8708	44
13.891	34
13.9113	37
13.9316	40
13.9519	50
13.9721	44
13.9924	38
14.0127	33
14.0329	37
14.0532	55
14.0735	26
14.0938	42
14.114	40
14.1343	23
14.1546	40
14.1748	30
14.1951	27
14.2154	40
14.2357	40
14.2559	51
14.2762	40
14.2965	45
14.3168	35
14.337	40
14.3573	39
14.3776	43
14.3978	30
14.4181	41
14.4384	31
14.4587	47
14.4789	38
14.4992	44
14.5195	49
14.5397	23
14.56	38
14.5803	29
14.6006	49
14.6208	30
14.6411	40
14.6614	40
14.6816	34
14.7019	40
14.7222	31
14.7425	35
14.7627	45
14.783	45
14.8033	29
14.8235	33
14.8438	32
14.8641	45
14.8844	32
14.9046	47
14.9249	37
14.9452	42
14.9655	32
14.9857	30
15.006	30
15.0263	42
15.0465	33
15.0668	68
15.0871	39
15.1074	34
15.1276	29
15.1479	40
15.1682	34
15.1884	37
15.2087	36
15.229	54
15.2493	33
15.2695	28
15.2898	45
15.3101	37
15.3303	31
15.3506	25
15.3709	24
15.3912	51
15.4114	32
15.4317	50
15.452	33
15.4723	46
15.4925	27
15.5128	45
15.5331	28
15.5534	46
15.5736	40
15.5939	33
15.6142	29
15.6344	47
15.6547	38
15.675	31
15.6952	41
15.7155	38
15.7358	41
15.7561	35
15.7763	35
15.7966	36
15.8169	30
15.8372	28
15.8574	43
15.8777	36
15.898	34
15.9182	25
15.9385	46
15.9588	36
15.9791	33
15.9993	56
16.0196	30
16.0399	35
16.0602	46
16.0804	43
16.1007	61
16.121	44
16.1412	43
16.1615	32
16.1818	38
16.202	30
16.2223	48
16.2426	46
16.2629	30
16.2831	39
16.3034	33
16.3237	42
16.344	40
16.3642	38
16.3845	28
16.4048	32
16.425	23
16.4453	31
16.4656	27
16.4859	43
16.5061	37
16.5264	28
16.5467	35
16.5669	30
16.5872	36
16.6075	36
16.6278	32
16.648	23
16.6683	27
16.6886	28
16.7089	48
16.7291	36
16.7494	38
16.7697	23
16.7899	35
16.8102	32
16.8305	26
16.8508	20
16.871	29
16.8913	32
16.9116	21
16.9319	33
16.9521	28
16.9724	27
16.9927	43
17.0129	30
17.0332	47
17.0535	27
17.0738	28
17.094	45
17.1143	27
17.1346	24
17.1548	38
17.1751	28
17.1954	44
17.2157	42
17.2359	36
17.2562	34
17.2765	35
17.2967	41
17.317	30
17.3373	45
17.3576	25
17.3778	50
17.3981	35
17.4184	30
17.4386	36
17.4589	40
17.4792	34
17.4995	30
17.5197	32
17.54	30
17.5603	23
17.5806	24
17.6008	42
17.6211	33
17.6414	43
17.6616	21
17.6819	42
17.7022	34
17.7225	34
17.7427	27
17.763	40
17.7833	36
17.8036	27
17.8238	39
17.8441	37
17.8644	46
17.8846	37
17.9049	46
17.9252	23
17.9455	32
17.9657	25
17.986	31
18.0063	43
18.0265	27
18.0468	35
18.0671	36
18.0874	36
18.1076	28
18.1279	40
18.1482	23
18.1684	35
18.1887	28
18.209	32
18.2293	37
18.2495	30
18.2698	37
18.2901	36
18.3103	24
18.3306	38
18.3509	33
18.3712	20
18.3914	24
18.4117	22
18.432	23
18.4522	19
18.4725	28
18.4928	33
18.5131	39
18.5333	17
18.5536	27
18.5739	27
18.5942	29
18.6144	30
18.6347	36
18.655	35
18.6752	29
18.6955	35
18.7158	26
18.7361	39
18.7563	21
18.7766	28
18.7969	23
18.8172	29
18.8374	24
18.8577	26
18.878	33
18.8982	15
18.9185	33
18.9388	30
18.9591	37
18.9793	35
18.9996	26
19.0199	30
19.0402	38
19.0604	24
19.0807	33
19.101	29
19.1212	24
19.1415	29
19.1618	26
19.1821	32
19.2023	21
19.2226	35
19.2429	30
19.2631	36
19.2834	29
19.3037	32
19.3239	30
19.3442	21
19.3645	27
19.3848	31
19.405	31
19.4253	28
19.4456	35
19.4659	38
19.4861	27
19.5064	24
19.5267	33
19.5469	38
19.5672	24
19.5875	20
19.6078	33
19.628	26
19.6483	34
19.6686	18
19.6888	35
19.7091	25
19.7294	29
19.7497	32
19.7699	34
19.7902	23
19.8105	30
19.8308	31
19.851	22
19.8713	18
19.8916	19
19.9119	26
19.9321	24
19.9524	35
19.9727	23
19.9929	28
20.0132	21
20.0335	20
20.0538	28
20.074	33
20.0943	38
20.1146	27
20.1348	32
20.1551	25
20.1754	27
20.1957	28
20.2159	42
20.2362	33
20.2565	30
20.2767	36
20.297	34
20.3173	27
20.3376	28
20.3578	26
20.3781	24
20.3984	32
20.4186	32
20.4389	28
20.4592	34
20.4795	42
20.4997	38
20.52	29
20.5403	43
20.5605	33
20.5808	26
20.6011	28
20.6214	31
20.6416	36
20.6619	48
20.6822	34
20.7025	44
20.7227	30
20.743	38
20.7633	53
20.7836	41
20.8038	40
20.8241	46
20.8444	33
20.8646	60
20.8849	59
20.9052	59
20.9255	80
20.9457	73
20.966	80
20.9863	86
21.0065	116
21.0268	148
21.0471	183
21.0674	259
21.0876	369
21.1079	458
21.1282	610
21.1484	813
21.1687	895
21.189	834
21.2093	757
21.2295	627
21.2498	486
21.2701	325
21.2904	246
21.3106	180
21.3309	156
21.3512	122
21.3714	99
21.3917	69
21.412	95
21.4322	75
21.4525	56
21.4728	61
21.4931	53
21.5133	41
21.5336	42
21.5539	54
21.5742	38
21.5944	37
21.6147	48
21.635	34
21.6552	21
21.6755	34
21.6958	40
21.7161	38
21.7363	34
21.7566	34
21.7769	32
21.7971	33
21.8174	37
21.8377	54
21.858	29
21.8782	47
21.8985	48
21.9188	41
21.9391	54
21.9593	44
21.9796	51
21.9999	44
22.0201	41
22.0404	49
22.0607	36
22.081	36
22.1012	41
22.1215	44
22.1418	50
22.1621	44
22.1823	41
22.2026	54
22.2229	45
22.2431	56
22.2634	65
22.2837	46
22.304	58
22.3242	61
22.3445	64
22.3648	70
22.385	84
22.4053	106
22.4256	92
22.4459	139
22.4661	280
22.4864	352
22.5067	535
22.5269	817
22.5472	1203
22.5675	1446
22.5878	1445
22.608	1203
22.6283	934
22.6486	638
22.6688	420
22.6891	228
22.7094	134
22.7297	106
22.7499	84
22.7702	81
22.7905	58
22.8108	55
22.831	62
22.8513	47
22.8716	69
22.8919	46
22.9121	41
22.9324	39
22.9527	38
22.9729	33
22.9932	42
23.0135	35
23.0338	36
23.054	33
23.0743	36
23.0946	34
23.1148	31
23.1351	22
23.1554	29
23.1757	27
23.1959	35
23.2162	28
23.2365	35
23.2567	28
23.277	33
23.2973	30
23.3176	32
23.3378	50
23.3581	33
23.3784	31
23.3986	37
23.4189	35
23.4392	31
23.4595	30
23.4797	35
23.5	36
23.5203	26
23.5405	29
23.5608	28
23.5811	36
23.6014	22
23.6216	28
23.6419	31
23.6622	37
23.6825	32
23.7027	39
23.723	27
23.7433	36
23.7635	24
23.7838	40
23.8041	28
23.8244	28
23.8446	32
23.8649	31
23.8852	37
23.9054	37
23.9257	29
23.946	31
23.9663	32
23.9865	20
24.0068	40
24.0271	32
24.0474	30
24.0676	35
24.0879	33
24.1082	28
24.1284	33
24.1487	35
24.169	26
24.1893	18
24.2095	19
24.2298	25
24.2501	23
24.2704	24
24.2906	23
24.3109	37
24.3312	40
24.3514	32
24.3717	34
24.392	35
24.4123	28
24.4325	27
24.4528	20
24.4731	27
24.4933	24
24.5136	30
24.5339	32
24.5542	24
24.5744	23
24.5947	24
24.615	36
24.6352	27
24.6555	24
24.6758	33
24.6961	22
24.7163	20
24.7366	29
24.7569	33
24.7771	21
24.7974	21
24.8177	31
24.838	16
24.8582	22
24.8785	27
24.8988	24
24.919	22
24.9393	27
24.9596	26
24.9799	23
25.0001	33
25.0204	17
25.0407	19
25.061	25
25.0812	30
25.1015	26
25.1218	19
25.1421	25
25.1623	27
25.1826	23
25.2029	22
25.2231	30
25.2434	32
25.2637	18
25.284	25
25.3042	22
25.3245	31
25.3448	18
25.365	21
25.3853	22
25.4056	36
25.4259	35
25.4461	23
25.4664	26
25.4867	24
25.5069	17
25.5272	21
25.5475	29
25.5678	22
25.588	25
25.6083	21
25.6286	25
25.6488	23
25.6691	23
25.6894	17
25.7097	21
25.7299	30
25.7502	29
25.7705	27
25.7907	31
25.811	24
25.8313	28
25.8516	15
25.8718	27
25.8921	25
25.9124	24
25.9327	23
25.9529	32
25.9732	28
25.9935	24
26.0138	24
26.034	25
26.0543	33
26.0746	22
26.0948	20
26.1151	27
26.1354	29
26.1557	31
26.1759	21
26.1962	27
26.2165	36
26.2367	27
26.257	22
26.2773	24
26.2976	17
26.3178	27
26.3381	25
26.3584	30
26.3786	23
26.3989	29
26.4192	23
26.4395	26
26.4597	25
26.48	29
26.5003	28
26.5206	24
26.5408	29
26.5611	27
26.5814	26
26.6016	30
26.6219	28
26.6422	20
26.6624	19
26.6827	20
26.703	23
26.7233	24
26.7435	30
26.7638	30
26.7841	28
26.8044	27
26.8246	22
26.8449	21
26.8652	26
26.8854	23
26.9057	29
26.926	30
26.9463	27
26.9665	22
26.9868	20
27.0071	21
27.0273	19
27.0476	21
27.0679	24
27.0882	13
27.1084	27
27.1287	24
27.149	26
27.1693	25
27.1895	19
27.2098	23
27.2301	20
27.2503	20
27.2706	28
27.2909	29
27.3112	16
27.3314	21
27.3517	15
27.372	34
27.3923	24
27.4125	28
27.4328	22
27.4531	16
27.4733	28
27.4936	26
27.5139	19
27.5342	23
27.5544	22
27.5747	22
27.595	26
27.6152	21
27.6355	25
27.6558	19
27.6761	23
27.6963	19
27.7166	32
27.7369	30
27.7571	30
27.7774	28
27.7977	39
27.818	28
27.8382	21
27.8585	25
27.8788	18
27.899	25
27.9193	18
27.9396	21
27.9599	26
27.9801	31
28.0004	30
28.0207	35
28.041	22
28.0612	33
28.0815	27
28.1018	25
28.122	27
28.1423	24
28.1626	27
28.1829	29
28.2031	22
28.2234	31
28.2437	18
28.264	31
28.2842	30
28.3045	24
28.3248	21
28.345	26
28.3653	19
28.3856	23
28.4059	29
28.4261	22
28.4464	17
28.4667	22
28.4869	23
28.5072	24
28.5275	22
28.5478	24
28.568	19
28.5883	23
28.6086	24
28.6288	23
28.6491	28
28.6694	32
28.6897	27
28.7099	24
28.7302	24
28.7505	21
28.7707	18
28.791	35
28.8113	29
28.8316	25
28.8518	18
28.8721	27
28.8924	28
28.9127	23
28.9329	21
28.9532	30
28.9735	34
28.9937	24
29.014	44
29.0343	25
29.0546	30
29.0748	28
29.0951	19
29.1154	21
29.1356	20
29.1559	34
29.1762	25
29.1965	27
29.2167	26
29.237	28
29.2573	23
29.2776	23
29.2978	28
29.3181	23
29.3384	26
29.3586	25
29.3789	32
29.3992	31
29.4195	22
29.4397	22
29.46	15
29.4803	21
29.5006	14
29.5208	34
29.5411	34
29.5614	26
29.5816	23
29.6019	24
29.6222	21
29.6425	21
29.6627	28
29.683	24
29.7033	30
29.7235	21
29.7438	24
29.7641	27
29.7844	26
29.8046	17
29.8249	13
29.8452	24
29.8654	22
29.8857	24
29.906	15
29.9263	28
29.9465	23
29.9668	20
29.9871	29
30.0073	32
30.0276	19
30.0479	34
30.0682	28
30.0884	16
30.1087	24
30.129	31
30.1493	29
30.1695	35
30.1898	34
30.2101	27
30.2303	35
30.2506	37
30.2709	28
30.2912	37
30.3114	44
30.3317	44
30.352	39
30.3723	47
30.3925	43
30.4128	45
30.4331	54
30.4533	38
30.4736	37
30.4939	33
30.5142	32
30.5344	35
30.5547	57
30.575	51
30.5952	45
30.6155	52
30.6358	34
30.6561	46
30.6763	62
30.6966	61
30.7169	54
30.7371	43
30.7574	52
30.7777	61
30.798	59
30.8182	65
30.8385	79
30.8588	71
30.879	96
30.8993	101
30.9196	105
30.9399	94
30.9601	116
30.9804	134
31.0007	179
31.0209	169
31.0412	208
31.0615	263
31.0818	297
31.102	422
31.1223	481
31.1426	769
31.1629	1186
31.1831	1886
31.2034	2744
31.2237	3461
31.244	3614
31.2642	3202
31.2845	2723
31.3048	2476
31.325	2152
31.3453	1483
31.3656	1080
31.3859	737
31.4061	476
31.4264	397
31.4467	266
31.4669	236
31.4872	195
31.5075	178
31.5278	144
31.548	135
31.5683	107
31.5886	93
31.6088	96
31.6291	82
31.6494	70
31.6697	85
31.6899	80
31.7102	52
31.7305	75
31.7508	56
31.771	73
31.7913	73
31.8116	58
31.8318	82
31.8521	72
31.8724	71
31.8926	74
31.9129	77
31.9332	71
31.9535	69
31.9737	89
31.994	90
32.0143	76
32.0346	103
32.0548	136
32.0751	151
32.0954	189
32.1157	233
32.1359	327
32.1562	539
32.1765	783
32.1967	1224
32.217	1580
32.2373	1701
32.2576	1478
32.2778	1248
32.2981	1110
32.3184	969
32.3386	743
32.3589	480
32.3792	294
32.3995	161
32.4197	140
32.44	122
32.4603	87
32.4805	103
32.5008	81
32.5211	94
32.5414	76
32.5616	72
32.5819	64
32.6022	50
32.6225	42
32.6427	59
32.663	54
32.6833	43
32.7035	48
32.7238	49
32.7441	47
32.7644	50
32.7846	45
32.8049	39
32.8252	40
32.8454	33
32.8657	38
32.886	39
32.9063	30
32.9265	37
32.9468	41
32.9671	30
32.9873	34
33.0076	40
33.0279	29
33.0482	34
33.0684	44
33.0887	23
33.109	37
33.1292	27
33.1495	30
33.1698	25
33.1901	29
33.2103	28
33.2306	40
33.2509	33
33.2712	29
33.2914	42
33.3117	27
33.332	30
33.3522	30
33.3725	36
33.3928	30
33.4131	35
33.4333	37
33.4536	35
33.4739	24
33.4941	42
33.5144	27
33.5347	28
33.555	32
33.5752	26
33.5955	28
33.6158	25
33.636	33
33.6563	33
33.6766	30
33.6969	29
33.7171	39
33.7374	36
33.7577	42
33.778	29
33.7982	38
33.8185	37
33.8388	32
33.8591	25
33.8793	27
33.8996	29
33.9199	30
33.9401	27
33.9604	38
33.9807	34
34.001	22
34.0212	31
34.0415	31
34.0618	33
34.082	30
34.1023	32
34.1226	31
34.1429	39
34.1631	31
34.1834	36
34.2037	30
34.2239	29
34.2442	27
34.2645	31
34.2848	28
34.305	13
34.3253	21
34.3456	30
34.3659	31
34.3861	28
34.4064	30
34.4267	32
34.4469	32
34.4672	29
34.4875	22
34.5078	22
34.528	23
34.5483	23
34.5686	28
34.5888	25
34.6091	22
34.6294	19
34.6497	33
34.6699	27
34.6902	31
34.7105	31
34.7308	22
34.751	30
34.7713	18
34.7916	18
34.8118	40
34.8321	24
34.8524	29
34.8727	23
34.8929	28
34.9132	21
34.9335	24
34.9537	29
34.974	23
34.9943	18
35.0146	21
35.0348	25
35.0551	33
35.0754	29
35.0956	35
35.1159	26
35.1362	14
35.1565	29
35.1767	30
35.197	34
35.2173	25
35.2375	25
35.2578	23
35.2781	35
35.2984	20
35.3186	20
35.3389	30
35.3592	21
35.3794	25
35.3997	29
35.42	23
35.4403	38
35.4605	23
35.4808	24
35.5011	25
35.5214	26
35.5416	26
35.5619	34
35.5822	30
35.6024	24
35.6227	23
35.643	20
35.6633	30
35.6835	27
35.7038	22
35.7241	30
35.7443	29
35.7646	25
35.7849	20
35.8052	33
35.8254	22
35.8457	25
35.866	32
35.8863	16
35.9065	28
35.9268	21
35.9471	25
35.9674	35
35.9876	28
36.0079	20
36.0282	27
36.0484	28
36.0687	23
36.089	25
36.1093	25
36.1295	26
36.1498	26
36.1701	26
36.1903	26
36.2106	34
36.2309	23
36.2512	27
36.2714	21
36.2917	19
36.312	26
36.3322	21
36.3525	22
36.3728	24
36.3931	25
36.4133	17
36.4336	22
36.4539	19
36.4742	24
36.4944	31
36.5147	22
36.535	21
36.5552	25
36.5755	23
36.5958	29
36.6161	16
36.6363	29
36.6566	22
36.6769	24
36.6971	25
36.7174	28
36.7377	26
36.758	26
36.7782	31
36.7985	29
36.8188	25
36.8391	31
36.8593	17
36.8796	17
36.8999	30
36.9201	26
36.9404	28
36.9607	23
36.9809	23
37.0012	22
37.0215	20
37.0418	21
37.062	25
37.0823	19
37.1026	27
37.1229	23
37.1431	24
37.1634	21
37.1837	31
37.2039	27
37.2242	19
37.2445	29
37.2648	25
37.285	25
37.3053	20
37.3256	27
37.3458	18
37.3661	29
37.3864	23
37.4067	18
37.4269	18
37.4472	28
37.4675	23
37.4877	21
37.508	23
37.5283	22
37.5486	25
37.5688	28
37.5891	27
37.6094	26
37.6297	30
37.6499	26
37.6702	22
37.6905	21
37.7107	38
37.731	15
37.7513	27
37.7716	30
37.7918	44
37.8121	28
37.8324	35
37.8526	32
37.8729	29
37.8932	28
37.9135	22
37.9337	24
37.954	36
37.9743	25
37.9946	33
38.0148	26
38.0351	31
38.0554	24
38.0756	25
38.0959	26
38.1162	38
38.1365	33
38.1567	42
38.177	29
38.1973	16
38.2176	32
38.2378	27
38.2581	39
38.2784	27
38.2986	28
38.3189	29
38.3392	30
38.3595	36
38.3797	37
38.4	41
38.4203	33
38.4405	24
38.4608	34
38.4811	41
38.5014	36
38.5216	45
38.5419	33
38.5622	46
38.5825	47
38.6027	45
38.623	52
38.6433	50
38.6635	57
38.6838	61
38.7041	60
38.7244	57
38.7446	55
38.7649	71
38.7852	94
38.8054	106
38.8257	108
38.846	140
38.8663	166
38.8865	267
38.9068	414
38.9271	673
38.9474	968
38.9676	1283
38.9879	1394
39.0082	989
39.0284	851
39.0487	811
39.069	797
39.0892	713
39.1095	549
39.1298	399
39.1501	245
39.1703	174
39.1906	125
39.2109	94
39.2311	95
39.2514	69
39.2717	86
39.292	53
39.3122	53
39.3325	52
39.3528	46
39.3731	42
39.3933	35
39.4136	40
39.4339	42
39.4541	42
39.4744	34
39.4947	32
39.515	21
39.5352	27
39.5555	41
39.5758	32
39.596	42
39.6163	28
39.6366	20
39.6569	36
39.6771	34
39.6974	38
39.7177	28
39.738	24
39.7582	29
39.7785	20
39.7988	26
39.819	23
39.8393	23
39.8596	25
39.8799	26
39.9001	25
39.9204	25
39.9407	28
39.9609	18
39.9812	23
40.0015	20
40.0218	30
40.042	30
40.0623	19
40.0826	25
40.1028	30
40.1231	22
40.1434	26
40.1637	20
40.1839	21
40.2042	30
40.2245	23
40.2448	30
40.265	22
40.2853	33
40.3056	30
40.3259	27
40.3461	19
40.3664	24
40.3867	25
40.4069	30
40.4272	29
40.4475	39
40.4678	16
40.488	24
40.5083	20
40.5286	29
40.5488	19
40.5691	19
40.5894	14
40.6097	30
40.6299	28
40.6502	29
40.6705	19
40.6907	26
40.711	24
40.7313	25
40.7516	18
40.7718	17
40.7921	19
40.8124	34
40.8327	28
40.8529	19
40.8732	19
40.8935	23
40.9137	20
40.934	30
40.9543	26
40.9746	26
40.9948	26
41.0151	26
41.0354	21
41.0556	19
41.0759	22
41.0962	25
41.1165	24
41.1367	26
41.157	25
41.1773	27
41.1975	18
41.2178	16
41.2381	32
41.2584	20
41.2786	31
41.2989	17
41.3192	23
41.3394	22
41.3597	23
41.38	27
41.4003	17
41.4205	19
41.4408	23
41.4611	33
41.4814	25
41.5016	22
41.5219	15
41.5422	14
41.5624	27
41.5827	21
41.603	16
41.6233	20
41.6435	23
41.6638	35
41.6841	30
41.7043	27
41.7246	22
41.7449	28
41.7652	14
41.7854	26
41.8057	32
41.826	26
41.8462	20
41.8665	21
41.8868	20
41.9071	18
41.9273	24
41.9476	22
41.9679	24
41.9882	27
42.0084	19
42.0287	21
42.049	23
42.0692	20
42.0895	28
42.1098	23
42.1301	30
42.1503	32
42.1706	24
42.1909	24
42.2112	34
42.2314	16
42.2517	17
42.272	18
42.2922	26
42.3125	23
42.3328	23
42.3531	23
42.3733	24
42.3936	26
42.4139	21
42.4341	19
42.4544	32
42.4747	23
42.495	26
42.5152	28
42.5355	19
42.5558	37
42.5761	34
42.5963	23
42.6166	28
42.6369	23
42.6571	36
42.6774	29
42.6977	26
42.718	25
42.7382	31
42.7585	27
42.7788	35
42.799	32
42.8193	28
42.8396	30
42.8599	25
42.8801	24
42.9004	32
42.9207	45
42.941	35
42.9612	31
42.9815	41
43.0018	41
43.022	47
43.0423	37
43.0626	49
43.0829	56
43.1031	57
43.1234	56
43.1437	67
43.1639	75
43.1842	84
43.2045	117
43.2248	119
43.245	136
43.2653	157
43.2856	206
43.3058	258
43.3261	312
43.3464	302
43.3667	313
43.3869	319
43.4072	289
43.4275	252
43.4477	265
43.468	252
43.4883	218
43.5086	202
43.5288	161
43.5491	119
43.5694	123
43.5896	103
43.6099	83
43.6302	95
43.6505	78
43.6707	60
43.691	66
43.7113	38
43.7316	45
43.7518	58
43.7721	37
43.7924	40
43.8126	44
43.8329	30
43.8532	25
43.8735	31
43.8937	33
43.914	34
43.9343	23
43.9545	40
43.9748	25
43.9951	27
44.0154	26
44.0356	21
44.0559	22
44.0762	25
44.0964	20
44.1167	26
44.137	25
44.1573	22
44.1775	22
44.1978	24
44.2181	28
44.2384	29
44.2586	22
44.2789	23
44.2992	22
44.3195	29
44.3397	27
44.36	23
44.3803	16
44.4005	26
44.4208	24
44.4411	32
44.4614	20
44.4816	14
44.5019	28
44.5222	30
44.5424	28
44.5627	26
44.583	19
44.6033	19
44.6235	28
44.6438	18
44.6641	21
44.6843	27
44.7046	33
44.7249	25
44.7452	34
44.7654	27
44.7857	20
44.806	28
44.8263	20
44.8465	19
44.8668	19
44.8871	32
44.9073	28
44.9276	24
44.9479	26
44.9682	22
44.9884	21
45.0087	18
45.029	29
45.0492	27
45.0695	29
45.0898	33
45.1101	26
45.1303	35
45.1506	18
45.1709	22
45.1912	20
45.2114	24
45.2317	25
45.252	26
45.2722	29
45.2925	37
45.3128	23
45.3331	22
45.3533	27
45.3736	18
45.3939	21
45.4141	29
45.4344	23
45.4547	22
45.475	27
45.4952	34
45.5155	20
45.5358	28
45.556	14
45.5763	24
45.5966	24
45.6169	31
45.6371	26
45.6574	28
45.6777	26
45.6979	36
45.7182	34
45.7385	35
45.7588	31
45.779	33
45.7993	32
45.8196	29
45.8398	25
45.8601	42
45.8804	32
45.9007	29
45.9209	36
45.9412	28
45.9615	38
45.9818	38
46.002	33
46.0223	44
46.0426	40
46.0628	52
46.0831	52
46.1034	59
46.1237	70
46.1439	72
46.1642	85
46.1845	93
46.2047	134
46.225	171
46.2453	224
46.2656	347
46.2858	485
46.3061	714
46.3264	911
46.3467	874
46.3669	784
46.3872	598
46.4075	523
46.4278	472
46.448	507
46.4683	523
46.4886	430
46.5088	277
46.5291	191
46.5494	135
46.5697	91
46.5899	97
46.6102	59
46.6305	62
46.6507	68
46.671	42
46.6913	36
46.7116	51
46.7318	38
46.7521	36
46.7724	26
46.7926	46
46.8129	32
46.8332	36
46.8535	38
46.8737	30
46.894	21
46.9143	23
46.9346	28
46.9548	32
46.9751	29
46.9954	39
47.0156	25
47.0359	31
47.0562	24
47.0765	21
47.0967	33
47.117	27
47.1373	24
47.1575	31
47.1778	22
47.1981	19
47.2184	17
47.2386	30
47.2589	20
47.2792	17
47.2995	28
47.3197	24
47.34	24
47.3603	28
47.3805	30
47.4008	26
47.4211	32
47.4413	27
47.4616	23
47.4819	26
47.5022	30
47.5224	23
47.5427	19
47.563	20
47.5833	21
47.6035	28
47.6238	21
47.6441	20
47.6643	24
47.6846	22
47.7049	26
47.7252	17
47.7454	25
47.7657	17
47.786	27
47.8062	22
47.8265	21
47.8468	22
47.8671	20
47.8873	20
47.9076	26
47.9279	29
47.9481	25
47.9684	25
47.9887	19
48.009	35
48.0292	21
48.0495	26
48.0698	31
48.0901	25
48.1103	26
48.1306	26
48.1509	30
48.1711	41
48.1914	30
48.2117	24
48.232	34
48.2522	21
48.2725	29
48.2928	28
48.313	23
48.3333	33
48.3536	26
48.3739	26
48.3941	27
48.4144	39
48.4347	19
48.455	25
48.4752	31
48.4955	14
48.5158	26
48.536	24
48.5563	28
48.5766	38
48.5969	26
48.6171	24
48.6374	27
48.6577	25
48.678	25
48.6982	24
48.7185	30
48.7388	11
48.759	26
48.7793	33
48.7996	27
48.8199	33
48.8401	26
48.8604	37
48.8807	31
48.9009	33
48.9212	30
48.9415	27
48.9618	18
48.982	30
49.0023	25
49.0226	31
49.0429	23
49.0631	42
49.0834	38
49.1037	35
49.1239	40
49.1442	36
49.1645	35
49.1848	40
49.205	60
49.2253	38
49.2456	52
49.2658	45
49.2861	64
49.3064	68
49.3267	78
49.3469	88
49.3672	90
49.3875	106
49.4077	133
49.428	155
49.4483	190
49.4686	248
49.4888	301
49.5091	298
49.5294	271
49.5496	280
49.5699	224
49.5902	229
49.6105	249
49.6307	247
49.651	197
49.6713	167
49.6915	154
49.7118	142
49.7321	104
49.7524	93
49.7726	89
49.7929	86
49.8132	79
49.8335	54
49.8537	53
49.874	56
49.8943	57
49.9145	37
49.9348	40
49.9551	31
49.9754	36
49.9956	41
50.0159	37
50.0362	37
50.0564	43
50.0767	25
50.097	38
50.1173	44
50.1375	36
50.1578	29
50.1781	20
50.1984	36
50.2186	31
50.2389	19
50.2592	26
50.2794	23
50.2997	29
50.32	29
50.3403	34
50.3605	35
50.3808	28
50.4011	27
50.4213	35
50.4416	27
50.4619	23
50.4822	22
50.5024	18
[truncated: 1,456 more rows]

## Sheet: Figure S2c
Cross section(nm)	Phase(°)	Cross section(nm)	Amplitude(mV)
0	69.4402	0	0.244144
7.09963	81.5995	7.04209	0.213626
14.1993	90.7539	14.0842	0.244144
21.2989	73.8045	21.1263	0.274662
28.3985	78.1744	28.1684	0.183108
35.4981	74.6889	35.2105	0.137331
42.5978	86.6148	42.2525	0.213626
49.6974	82.7283	49.2946	0.289921
56.797	100.337	56.3367	0.274662
63.8967	102.295	63.3788	0.396734
70.9963	90.3557	70.4209	0.274662
78.0959	79.902	77.463	0.274662
85.1955	81.3825	84.5051	0.244144
92.2952	83.3902	91.5472	0.274662
99.3948	91.0423	98.5893	0.259403
106.494	75.7766	105.631	0.30518
113.594	86.7329	112.674	0.198367
120.694	91.2291	119.716	0.274662
127.793	81.7945	126.758	0.274662
134.893	88.1556	133.8	0.213626
141.993	88.6088	140.842	0.213626
149.092	88.293	147.884	0.335698
156.192	85.3321	154.926	0.259403
163.292	86.9444	161.968	0.259403
170.391	70.1131	169.01	0.244144
177.491	74.3209	176.052	0.228885
184.59	85.5052	183.094	0.183108
191.69	78.0453	190.137	0.183108
198.79	66.1881	197.179	0.228885
205.889	64.2353	204.221	0.198367
212.989	64.9467	211.263	0.213626
220.089	63.8975	218.305	0.167849
227.188	59.9039	225.347	0.137331
234.288	24.6757	232.389	0.274662
241.387	-9.14316	239.431	0.274662
248.487	-26.0674	246.473	0.610361
255.587	-28.023	253.515	1.03761
262.686	-30.0197	260.557	1.09865
269.786	-39.8029	267.599	1.06813
276.885	-38.501	274.642	1.25124
283.985	-30.3548	281.684	1.20546
291.085	-29.1408	288.726	1.03761
298.184	-29.4786	295.768	1.03761
305.284	-30.5827	302.81	0.915541
312.384	-32.2114	309.852	0.961318
319.483	-30.9892	316.894	1.1902
326.583	-30.8986	323.936	0.9308
333.683	-31.0936	330.978	0.839246
340.782	-31.3957	338.02	0.915541
347.882	-33.0601	345.062	1.0071
354.981	-33.6589	352.105	0.991836
362.081	-30.9727	359.147	1.03761
369.181	-33.5737	366.189	1.03761
376.28	-29.1792	373.231	0.869764
383.38	-29.9565	380.273	0.976577
390.48	-31.4396	387.315	1.03761
397.579	-29.8961	394.357	1.08339
404.679	-37.6166	401.399	0.946059
411.778	-28.9925	408.441	1.09865
418.878	-28.1658	415.483	0.869764
425.978	-25.3204	422.526	0.732433
433.077	-27.6714	429.568	0.885023
440.177	-28.553	436.61	1.08339
447.277	-26.1745	443.652	0.854505
454.376	-22.2085	450.694	0.564584
461.476	-23.1396	457.736	0.411994
468.575	-14.3946	464.778	0.427252
475.675	-10.1842	471.82	0.427252
482.775	-13.2301	478.862	0.381476
489.874	-15.4685	485.904	0.488289
496.974	-19.1599	492.947	0.427252
504.074	-11.931	499.989	0.366216
511.173	-23.1588	507.031	0.183108
518.273	-18.4073	514.073	0.244144
525.372	18.3502	521.115	0.259403
532.472	42.4299	528.157	0.274662
539.572	72.8844	535.199	0.320439
546.671	95.4919	542.241	0.579843
553.771	119.006	549.283	0.701915
560.871	127.152	556.325	0.808728
567.97	131.272	563.367	0.976577
575.07	145.467	570.409	1.1902
582.169	143.541	577.452	1.23598
589.269	143.519	584.494	1.31228
596.369	142.803	591.536	1.40383
603.468	153.643	598.578	1.81582
610.568	158.524	605.62	1.57168
617.668	156.942	612.662	1.28176
624.767	159.848	619.704	1.44961
631.867	161.751	626.746	1.22072
638.967	140.05	633.788	0.946059
646.066	131.983	640.83	0.885023
653.166	127.526	647.872	0.656138
660.265	117.542	654.915	0.366216
667.365	109.711	661.957	0.396734
674.465	97.7743	668.999	0.381476
681.564	92.5942	676.041	0.335698
688.664	98.7192	683.083	0.350957
695.764	87.0021	690.125	0.320439
702.863	89.1637	697.167	0.366216
709.963	81.9208	704.209	0.274662
717.062	101.416	711.251	0.30518
724.162	94.8244	718.293	0.274662
731.262	91.3335	725.336	0.274662
738.361	89.3696	732.378	0.213626
745.461	86.8949	739.42	0.15259
752.561	97.6123	746.462	0.228885
759.66	92.3882	753.504	0.198367
766.76	98.0655	760.546	0.30518
773.86	90.1524	767.588	0.289921
780.959	91.0835	774.63	0.335698
788.059	90.1827	781.672	0.274662
795.158	91.8114	788.714	0.244144
802.258	83.4781	795.756	0.274662
809.358	101.911	802.798	0.244144
		809.841	0.259403
		816.883	0.244144
		823.925	0.15259

## Sheet: Figure S4b
	Bulk							Surface
370	0	0	0	0	0	0	0	0
370.15	0	0	0	0	0	0	0	0
370.3	0	0	0	0	0	0	0	0
370.45	0	0	0	0	0	0	0	0
370.6	0	0	0	0	0	0	0	0
370.75	0	0	0	0	0	0	0	0
370.9	0	0	0	0	0	0	0	0
371.05	0	0	0	0	0	0	0	0
371.2	0	0	0	0	0	0	0	0
371.35	0	0	0	0	0	0	0	0
371.5	0	0	0	0	0	0	0	0
371.65	0	0	0	0	0	0	0	0
371.8	0	0	0	0	0	0	0	0
371.95	0	0	0	0	0	0	0	0
372.1	0	0	0	0	0	0	0	0
372.25	0	0	0	0	0	0	0	0
372.4	0	0	0	0	0	0	0	0
372.55	0	0	0	0	0	0	0	0
372.7	0	0	0	0	0	0	0	0
372.85	0	0	0	0	0	0	0	0
373	0	0	0	0	0	0	0	0
373.15	0	0	0	0	0	0	0	0
373.3	0	0	0	0	0	0	0	0
373.45	0	0	0	0	0	0	0	0
373.6	0	0	0	0	0	0	0	0
373.75	0	0	0	0	0	0	0	0
373.9	0	0	0	0	0	0	0	0
374.05	0	0	0	0	0	0	0	0
374.2	0	0	0	0	0	0	0	0
374.35	0	0	0	0	0	0	0	0
374.5	0	0	0	0	0	0	0	0
374.65	0	0	0	0	0	0	0	0
374.8	0	0	0	0	0	0	0	0
374.95	0	0	0	0	0	0	0	0
375.1	0	0	0	0	0	0	0	0
375.25	0	0	0	0	0	0	0	0
375.4	0	0	0	0	0	0	0	0
375.55	0	0	0	0	0	0	0	0
375.7	0	0	0	0	0	0	0	0
375.85	1206.56	2277.88	-1273.87	740.325	-1761.15	1923.83	325.195	612.355
376	254.132	1195.96	1034.71	1759.74	3283.6	-55.6314	404.568	1200.47
376.15	-84.8229	-399.943	963.139	1432.91	55.032	2261.89	1285.69	975.095
376.3	-104.438	-330.259	3372.25	282.676	-1529.58	760.687	-647.738	-545.313
376.45	-789.393	-1614.97	486.481	847.847	182.267	48.6234	-401.929	696.026
376.6	-404.893	-1033.46	613.251	763.189	1468.98	-1899.17	1233.23	2506.24
376.75	-471.613	-2370.89	-1521.42	1872.8	357.419	316.201	-21.5928	-536.139
376.9	-3591.48	-1339.52	-1094.52	-442.523	-3524.86	-949.309	-2579.86	-2240.67
377.05	-3624.3	-1584.54	-286.112	14.1309	323.883	-853.807	138.641	224.454
377.2	-105.674	-1655.25	2399.56	-996.891	2388.57	1835.87	-524.851	-988.126
377.35	-1154.93	-1284.11	586.472	900.594	1566.72	-390.839	-380.61	-1625.11
377.5	-4113.15	-4494.61	35.4689	-1435.24	-887.317	-1524.65	-1424.52	-698.076
377.65	-2160.67	-2597.8	-1622.64	-1387.81	-699.087	-4145.84	201.378	-1149.51
377.8	1099.77	1374.78	4714.35	-68.8316	1787.16	1426.1	2467.06	900.275
377.95	-3.37649	-281.818	2155.63	-28.3641	81.8143	2039.48	923.947	-646.077
378.1	432.257	-1110.24	2757.45	759.164	-1198.26	-1144.9	982.755	-610.084
378.25	-850.247	-285.494	-974.129	887.496	1328.88	1843.03	1466.59	-350.943
378.4	2674.75	1742.95	1221.78	3151.75	1564.3	2084.34	2427.58	2102.45
378.55	573.015	1443.8	1581.25	2538.84	1237.51	1678.83	-624.996	-545.641
378.7	1078.37	1175.89	-2164.9	-1104.23	620.277	-356.387	-463.409	416.369
378.85	-17.2151	3452.59	-4342.55	-299.867	-404.433	335.402	-1389.55	383.065
379	2468.5	2104.99	2104.86	2084.17	-117.175	240.497	658.819	765.053
379.15	492.721	-1163.19	-94.4029	-1102.29	362.383	-762.046	1378.04	398.796
379.3	-1963.7	-2435.6	-3027.23	-3713.04	-352.432	577.479	-2071.39	823.388
379.45	-2715.59	-3512.2	-5977.65	-1767.77	-2791.51	443.622	-241.469	-245.359
379.6	2299.46	391.347	1609.07	-473.858	269.99	171.874	1119.3	-1092.38
379.75	314.249	730.218	-821.423	-189.52	1725.45	-615.614	2263.09	3066.48
379.9	-1458.9	-818.343	-444.137	-1468.02	-863.025	-989.898	-502.173	-638.868
380.05	-2544.84	45.1145	-3046.03	-2462.2	-1160.99	-900.929	-2023.85	295.459
380.2	-804.133	464.413	2602.12	646.813	3488.25	2298.34	705.355	479.15
380.35	225.703	2903.79	3501.86	-842.178	4041.89	873.88	1435.12	3573.28
380.5	-2135.55	3458.81	917.913	-1200.19	-464.554	807.67	-201.084	877.338
380.65	-1679.95	-129.008	-373.457	-373.091	1908.94	-57.5646	-812.072	-68.2818
380.8	-584.725	-695.707	2119.63	2394.35	2758.64	988.053	-1194.35	1901.31
380.95	-93.5614	519.085	283.002	343.155	3988.21	394.401	77.5078	2974.6
381.1	-1805.69	-428.876	396.743	988.747	-634.6	679.088	-1300.28	156.576
381.25	-1582.44	-2506.37	-715.431	-955.581	-1566.82	-716.922	-1380.5	-2369.25
381.4	1475.07	-533.283	2990.98	249.898	-1302.89	442.348	426.368	24.4367
381.55	1720.21	643.261	1858.08	238.263	2631.76	1520.2	2584.45	2784.8
381.7	1371.38	1063.47	3232.42	1302.53	1456.51	2774.58	3096.58	1649.05
381.85	1004.24	2616.61	-928.664	1561.5	143.683	1855.58	501.93	1305.3
382	951.063	811.409	2764.89	-1087.03	3204.78	408.818	2243.62	2338.34
382.15	-838.385	-977.713	70.3149	-254.041	866.278	1461.27	-1075.43	1483.86
382.3	-736.833	-6188.83	-220.497	-142.449	-2428.8	-2308.01	-4089.03	-1812.65
382.45	-2682.16	-4137.7	-4530.96	-3313.52	-1475.14	-3396.33	-1397.18	-269.392
382.6	-365.009	-2084.11	-1314.33	634.418	466.396	823.362	-1862.61	171.067
382.75	-436.684	-641.506	-1641.29	168.804	419.053	1876.37	247.649	-66.5539
382.9	-2043.77	-504.214	-3522.9	-2734.37	-0.67405	-204.054	575.988	-2710.35
383.05	-2489.64	-2792.08	-1256.69	-2251.12	-1437.22	-485.181	13.0335	-965.386
383.2	-1483.22	-2768.43	-298.745	-1502.5	-2566.62	-205.034	949.537	-951.458
383.35	-2999.56	-1984.65	-1109.43	-1271.89	363.775	-1435.16	1982.72	-1050.97
383.5	-1820.6	-2421.66	-2982.79	-2336.29	-2702.74	-4419.24	-2762.17	-3254.75
383.65	-763.343	-1298.39	-2118.16	-3152.34	-1111.81	-2530.57	-1074.99	704.742
383.8	-89.8671	-1857.57	-426.578	-719.333	-370.987	-741.69	1984.9	-711.579
383.95	-2381.27	-807.009	-2559.2	676.139	-567.722	-2897.56	-1460.51	-1856.53
384.1	1484.08	-1563.45	607.756	-1584.62	1121.97	-1285.84	-710.194	492.885
384.25	3005.19	-1400.23	357.582	-1003.92	-2229.2	-128.916	1708.12	1761.6
384.4	2929.5	2647.53	2691.83	1330.67	2288.57	-108.31	705.433	2405.41
384.55	2178.76	-803.899	1249.32	1639.9	1195.35	785.523	2220.71	345.073
384.7	791.89	-3102.15	263.998	-544.594	-289.108	-2452.14	1306.7	262.871
384.85	225.392	-4242.7	-2932.3	-2565.17	-3975.02	881.445	1661.48	-2510.66
385	-299.994	-696.146	-449.723	-606.92	-1096.98	-284.769	-682.138	-1113.83
385.15	-46.4574	-572.304	-533.273	-753.89	-698.593	2557.82	2402.62	-737.17
385.3	-2280.34	-1154.75	-227.194	-3441.31	-141.64	-1484.19	42.3535	-313.212
385.45	-2602.35	-2997.62	-2448.12	-1919.04	-3371.48	-783.097	-2229.55	-2372.05
385.6	337.992	-2202.51	-687.52	-2926.87	-2117.6	-1554.35	-1689.32	-517.847
385.75	-360.531	-1014.31	-2562.9	-1163.95	-1633.5	181.586	-907.473	-1610.02
385.9	-174.808	-567.685	-2271.36	-385.506	-2375.24	-1887.69	-1341.81	-1462
386.05	-516.47	-961.745	-719.692	-1174.25	-1680.94	960.747	-1506.97	-191.755
386.2	-1033.82	-85.0829	1643.5	-46.9891	191.543	-313.947	-825.042	-521.78
386.35	-349.212	-721.05	-1999.08	1254.21	-640.71	519.208	-79.0327	3163.38
386.5	-318.549	-818.197	155.411	-270.677	-2037.88	-1164.88	-140.377	1152.98
386.65	-1044.89	681.307	-341.103	-3184.74	-2953.14	1039.05	-324.336	442.551
386.8	-126.877	468.647	549.732	-1313.58	-1316.87	-150.358	-615.401	380.5
386.95	2578.41	-1460.02	364.17	-770.756	1067.41	1390.5	2290.05	2382.39
387.1	2206.54	-240.183	825.73	604.705	1433.15	-560.033	816.102	-19.9971
387.25	266.139	1075.66	33.1377	981.53	2087.78	659.402	286.877	-110.097
387.4	4029.45	2334	1879.82	791.484	2379.71	2113.51	1591.43	542.781
387.55	3463.47	2191.49	-842.672	789.086	1303.14	778.954	-1099.23	287.441
387.7	-950.677	316.296	-1024.35	-46.3023	11.5362	-416.93	-2467.7	-556.031
387.85	-3058.09	1575.94	-189.247	1958.55	-900.017	1653.5	-631.693	-395.308
388	709.643	1927.46	905.673	-2133.61	1799.08	2502.63	1432.48	1579.57
388.15	616.247	15.4899	-1247.56	-806.852	498.041	3032.9	-615.454	834.155
388.3	-1296.88	1073.12	590.612	-1604.55	-692.222	-1155.26	675.787	386.796
388.45	-2785.92	684.486	-719.505	-2742.48	380.277	3800.08	1094.86	-1446.53
388.6	1230.36	592.258	-34.8993	-1009.39	-1458.72	1241.68	-1146.99	-1920.17
388.75	1643.07	-1333.91	-1116.68	-1043.7	-77.1767	996.211	-89.65	-340.771
388.9	-840.32	-304.057	-10.9745	-1780.56	2415.74	-1772.82	161.517	-1087.07
389.05	-2166.2	247.789	1867.33	-3177.56	-755.863	1397.09	260.873	-1747.59
389.2	1540.44	-3082.66	-9.48611	-4469.84	-2165.63	-3101.74	-1154.49	-2274.41
389.35	670.243	-1481.79	-108.369	-4331.3	-1252.82	-1923.74	-157.622	-1414.96
389.5	-1679.02	1727.74	1192.13	-5007.59	-1760.43	-799.196	-340.15	-2500.3
389.65	305.953	749.06	2414.03	-1104.28	2057.51	120.052	1381.58	-236.42
389.8	1293.26	-944.491	52.4171	-2480.25	-659.505	-1212.17	333.795	-514.525
389.95	-617.76	-569.572	-2530.38	-3238.13	-753.075	-2479.95	-1182.01	-2287.91
390.1	-3488.52	-1206.1	-177.271	-3075.89	-3470.41	-3276.48	-1170.77	-2704.88
390.25	-121.267	-1161.47	2415.89	-2542.32	1224.45	-1070.13	-1078.06	-702.464
390.4	866.212	-1005.47	-575.435	-1934.51	-643.352	559.369	-763.447	1030
390.55	825.873	-637.899	162.213	1437.24	-141.679	-1209.34	796.656	-1896.74
390.7	-1293.43	-1165.56	556.107	-1116.07	-1535.84	-218.134	-1690.54	-1236.35
390.85	-3193.58	-2729.64	1889.2	-485.209	-3415.9	-335.311	-2714.32	-770.02
391	561.034	-614.882	-2269.11	-1906.15	-3794.63	1918.14	664.252	-283.326
391.15	1731.73	1067.05	3873.91	-2475.61	1034.57	2153.52	2004.97	1049.83
391.3	2720.5	1737.77	2975.7	270.92	2060.72	3638.4	4017.57	2740.44
391.45	-902.787	572.915	-804.148	-540.108	-1072.12	3360.18	674.763	-1208.35
391.6	-1831.66	-3173.2	302.122	-2763.31	-2248.22	-1875.06	75.0314	-2324.06
391.75	-1023.14	-2339.08	-2161.3	-2491.66	85.708	-860.611	303.448	-2178.29
391.9	3048.05	-389.639	1038.75	-719.232	-1208.99	221.593	1119.38	-1621.54
392.05	1724.37	-500.863	1932.65	1052.57	1522.42	-459.628	941.94	-1349.87
392.2	412.385	1390.47	28.0681	-665.025	-862.714	-2207.4	-1089.33	-2281.91
392.35	-1637.86	1930.08	889.564	226.135	1314.63	892.858	1065.02	-634.996
392.5	2226.43	927.713	1224.19	1806.08	-1621.73	2156.48	900.459	1327.38
392.65	1698.37	-1668.82	2631.16	-1503.3	2930.22	3105.07	-1072.13	1099.8
392.8	-1948.51	-2606.46	-691.538	-1158.76	-1719.2	3233.9	-1738.82	-2011.47
392.95	-2274.08	269.359	865.124	-1347.24	-314.813	170.058	-1342.91	-112.718
393.1	842.33	1072.17	2585.01	-1777.31	-118.605	1585.4	-1067.73	-1176.98
393.25	1287.14	1206.39	3796.74	-438.152	1622.14	2524.48	183.318	924.374
393.4	-1560.95	2341.01	-1745.27	1881.28	1658.25	2885.38	2302.21	1982.03
393.55	-4086.76	-298.072	187.895	-3683.5	-1421.7	-2023.12	-521.68	-39.1775
393.7	-4269.79	-2372.65	-1512.76	-2482.98	-5215.54	-1223.59	-1789.45	-1417.39
393.85	-4076.84	-1463.54	-2300.38	-3194.29	-2431.91	-1982.97	-65.3788	-541.27
394	-2746.68	-648.57	-1901.47	-3052.74	-845.375	-283.023	-1164.7	-20.3951
394.15	-1749.08	1383.91	-1590.04	-298.521	-878.598	-14.7212	1361.57	-1134.29
394.3	-769.217	-113.415	-2371.99	-1836.83	-2648.91	439.506	-2230	106.2
394.45	103.444	186.81	-1782.31	-3074.81	198.583	-1265.74	-1016.31	-755.02
394.6	-593.108	595.796	1673.66	638.783	-110.763	-417.177	272.577	-225.67
394.75	-12.7838	-902.872	2671.47	-1062.8	561.77	1027.4	-1072.96	384.373
394.9	462.928	-2752.97	611.44	-548.45	-1234.73	-2340.26	-1996.24	-745.131
395.05	-1447.75	-2231.34	3077.06	-1523.95	2988.47	353.863	29.2199	467.079
395.2	1117.36	-3287.49	-3277.73	-4.07393	-1454.06	-504.682	254.751	1102.77
395.35	1508	-1451.78	-290.866	-1320.41	1156.36	1067.3	1288.54	2583.5
395.5	308.645	-2231.64	-2619.71	-1961.26	-1105.2	-2693.1	745.103	-1634.91
395.65	-502.653	-2691.42	848.811	-1284.72	-1823.87	-1804.83	-515.019	-1651.9
395.8	2735.11	-2384.68	-959.66	-471.37	-1152.71	-21.1517	-1596.16	-1641.69
395.95	-166.184	-722.11	276.205	-533.554	41.5642	-2292.49	542.927	-297.344
396.1	-2229.56	-65.47	-1373.83	1395.16	-2801.19	-1211.89	-1270.16	-2170.83
396.25	-3642.1	-1079.38	-566.664	-1388.52	-3580.52	-1196.52	-1354.47	607.245
396.4	-1680.88	-679.437	-2870.36	-4389.21	-4278.9	142.258	125.828	229.099
396.55	-353.71	2902.7	1992.42	-199.385	96.6239	366.693	-669.399	2261.36
396.7	-904.574	2342.14	-1127.81	-996.518	-1005.87	1048.74	1541.06	1602.36
396.85	-3892.43	-1651.84	-94.8638	-2660.13	42.8467	-55.2634	-90.5122	-1783.91
397	-2809.98	-1218.82	-3449.88	-1560.18	-127.2	-1340.82	-553.408	486.144
397.15	-2337.69	-2431.04	755.563	-2129.83	1263.53	-1579.15	286.679	-618.756
397.3	-1519.22	-1345.96	-3233.1	396.023	2032.33	364.644	1764.62	177.876
397.45	-3037.62	-2005.43	-1951	-285.454	1332.23	60.9531	-236.005	-1588.98
397.6	-642.264	-741.067	-1804.84	-675.449	-2.73894	-1250.34	-1478.87	347.212
397.75	-441.787	-844.727	2855.49	41.9802	880.275	407.133	-305.578	-665.136
397.9	-3820.45	-633.88	-592.196	-1382.85	-823.138	-4794.69	1163.6	-754.457
398.05	-2811.01	-1626.02	800.457	-2524.89	-150.401	-1717.55	687.499	-1570.51
398.2	318.939	-1400.4	1990.39	-3374.76	-765.37	-3807.66	783.672	-2054.07
398.35	1527.11	354.047	2974.3	-554.089	96.7154	-231.562	2144.53	-1162.67
398.5	66.0271	1387.74	-45.7633	282.053	-1390.19	-312.314	3090.84	1472.33
398.65	49.8535	852.68	2775.26	-1774.06	1270.64	2166.91	2300.72	1870.88
398.8	-184.358	-572.932	-2527.18	-1467.08	-2288.43	-383.314	897.42	-464.865
398.95	2183.78	235.436	-146.513	-425.12	-594.682	1620.4	-610.481	-263.496
399.1	643.853	-1433.93	-2871.46	-1147.83	-1377.8	-1140.03	615.184	449.187
399.25	-1711.57	-1129.66	-457.51	-2224.56	337.32	483.39	1159.33	391.554
399.4	-2976.13	-2394.15	-5968.8	-4340.84	-3014.8	-3808.63	-5571.02	-3811.15
399.55	-1009.32	-2562.82	-2222.27	-6550.15	-3086.28	-3578.28	-3121.59	-2109.72
399.7	-586.696	-4542.71	-3988.87	-2429.76	-519.923	-813.391	-1647.16	896.132
399.85	-185.001	249.176	399.819	-1038.66	1764.75	110.715	1395.67	1486.12
400	-590.837	-675.14	353.36	-1538.81	2835.34	-373.4	19.4257	104.221
400.15	-1674.99	482.113	1995.23	-1783.38	448.99	-1132.51	234.126	418.753
400.3	-618.855	-1325.36	-2193.23	-3981.94	-1289.78	-1790.92	-386.732	-510.815
400.45	-2868.73	-3372.5	1122.27	-4235.34	-2275.81	-22.8541	-1715.57	-3398.04
400.6	-1526.67	-2139.28	-309.335	-3671.6	-811.943	-3052.74	-2140.8	-3250.5
400.75	633.333	384.848	1870.13	-398.714	-266.489	-608.024	898.337	131.633
400.9	3334.49	50.9136	-3278.68	270.185	3235.75	332.54	2591.49	1612.28
401.05	610.502	445.973	1861.6	-401.871	649.367	1254.85	513.219	1098.83
401.2	-2364.82	-2350.8	211.051	-1355.44	-4037.92	-2442.32	-2522.11	-797.453
401.35	-1226.56	-1046.94	-977.566	-831.787	111.906	-143.55	-896.332	1914.65
401.5	2071.96	-1072.35	-1480.13	-880.208	802.201	387.98	763.715	15.6587
401.65	2671.02	1086.76	838.497	1238.57	4344.94	4394.37	2186.78	994.009
401.8	722.864	1787.14	-2554.47	-2673.52	-553.459	56.497	-333.079	1220.51
401.95	-1011.89	-1773.22	-2174.97	-1918.51	-457.228	636.376	-1570.79	2271.06
402.1	-2456.5	-2290.07	-2777.55	373.473	-819.97	458.296	-1980.82	-1261.84
402.25	-1842.47	-1288.78	-364.252	-1433.17	-5119.43	-1221.86	-2730.6	1322.52
402.4	-2179.35	-1273.02	-1748.53	-2170.66	-2608.37	-2561.15	-2844.13	-177.786
402.55	-4575.31	-3978.78	-181.051	-1366.79	-4350.3	-3419.1	-2277.07	-1580.62
402.7	-4979.11	-2975.81	-4308.39	-2096.79	-3129.74	-2310.99	-306.836	-849.667
402.85	-992.449	-2134.24	636.625	72.5994	-238.196	-1180.49	-2468.82	-2285.25
403	-3726.07	-303.269	-2841.35	-921.173	447.689	-2156.91	-2678.46	-742.703
403.15	-3601.21	-265.983	-2590.39	-771.067	-3679.54	-2480.97	563.848	-1786.4
403.3	-1364.36	-3961.09	-3986.38	-161.656	-1623.83	-326.579	-70.9732	-1552.97
403.45	789.706	-2267.95	407.597	747.695	-1717.57	446.531	442.182	-1713.65
403.6	1609.43	921.392	305.522	3103.26	-45.2603	413.402	1013.79	1177.33
403.75	-31.536	-284.547	-1052.12	661.78	-1059.93	-547.839	289.791	-941.582
403.9	-2142.71	-2962.43	-3713.24	-1590.99	-2826.19	1169.11	-2768.91	-1157.26
404.05	-2377.63	-1303	-3794.89	-25.7128	-2336.92	1322.63	-1612.73	-1182.31
404.2	-216.004	657.716	-1918.57	-2236.68	-653.07	-475.928	-1495.41	293.774
404.35	-456.707	1879.02	271.813	360.473	93.0953	-255.44	-347.008	1714.64
404.5	1013.88	-438.314	-1217.02	1407.4	803.698	-2559.39	-177.053	1157.63
404.65	-19.2479	-719.407	472.811	-957.48	829.433	-313.624	-740.735	2530.94
404.8	1222.7	335.4	-987.28	97.8879	1632.53	1088.64	-185.117	-816.954
404.95	733.86	-1645.74	605.327	-509.969	-1796.1	230.104	504.918	-1570.76
405.1	1738.15	-4057	-640.297	-4093.44	218.787	-1169.44	-1771.05	-365.576
405.25	-2474.69	-2395.86	1536.82	-3901.9	-1047.45	-2419.29	-202.664	-308.867
405.4	-2337.5	506.238	-1711.99	-464.044	-53.7172	-501.405	-377.116	-747.346
405.55	-1657.46	921.695	1615.02	-1847.37	-384.797	-691.091	1481.44	498.476
405.7	-1741.57	-337.971	1141.8	-671.265	-731.687	-320.72	401.776	-142.854
405.85	-4296.72	-2258.87	557.943	-4582.63	-3095.95	-1613.12	1373.02	-402.949
406	-1822.18	-275.677	-1983.3	-1949.2	-764.505	269.019	1148.9	744.527
406.15	374.615	-168.756	-229.043	787.227	929.249	246.022	1157.16	-172.561
406.3	-466.727	-1551.53	-2525.93	-2021.92	1035.94	499.428	1922.54	690.268
406.45	-3975.56	-5027.57	-4483.84	-3314.76	-954.74	-3164.43	-2022.84	-2519.62
406.6	-3168.29	-2835.35	-1937.73	-2882.48	-133.663	-1510.12	-1222.8	-1522.11
406.75	-160.147	-409.601	-1105.52	-1146.26	1115.71	27.8276	1192.11	1136.56
406.9	-1397.88	2047.22	-2555.29	2071.39	2314.94	795.305	1498.28	1805.54
407.05	-3055.56	2317.68	665.501	-701.102	2061.28	-1226.76	687.215	222.569
407.2	-3749.74	-1082.17	-4093.99	-1313.47	-1490.24	-943.92	193.742	-950.657
407.35	-3055.12	-628.685	-5077.96	-1275.88	-902.027	-1190.32	982.131	-2084.16
407.5	-3086.82	-1561.54	-4582.38	-2271.67	-1732.04	-3738.16	-790.302	-2559.09
407.65	-3224.98	-2829.07	-1176.92	-228.202	395.925	-3412.49	-1053.61	-2405.89
407.8	-826.246	-2501.93	-3708.03	316.122	-3186.04	-2742.4	-447.199	-4007.27
407.95	-379.697	-2758.7	-5353.12	-3119.77	-287.795	-2228.11	-2455.21	-3076.2
408.1	-2602.99	-2425.46	-1810.54	845.024	-1694.93	-4354.8	-1449.67	-1223.17
408.25	-2559.68	-2293.32	-567.107	-1240.69	-3560.72	-1568.77	-1575.56	-935.076
408.4	-554.065	-1655.02	-1536.43	-1405.84	-1406.79	-2055.53	-1889.93	-1909.81
408.55	-1142.12	-1048.2	-898.561	-201.156	571.941	-192.344	-850.653	137.248
408.7	-366.342	95.5139	-76.0767	-329.892	272.87	1288.83	-753.16	-1266.7
408.85	-1996.36	-922.04	2365.22	1951.22	1334.01	2956.45	1450	1436.3
409	589.601	1688.47	1039.44	18.8975	489.329	-58.1652	260.922	2129.42
409.15	-907.685	-774.975	-340.622	-2663.44	-3497.18	-1834.4	39.612	-507.119
409.3	-932.11	-1982.97	-2558.41	-1966.38	342.875	-1999.68	-2080.49	-1028.5
409.45	-266.493	-743.108	-42.1221	-1017.51	-74.8164	47.9001	647.026	466.56
409.6	783.893	2087.69	931.88	1165.93	-88.2924	-853.806	-584.332	2951.74
409.75	-339.067	630.987	-913.787	-2638.45	-350.605	1199.37	-1876.59	1021.4
409.9	-1848.02	-2564.25	-780.837	-4582.01	-1158.92	-586.25	-347.002	-865.442
410.05	-1051.81	-2447.08	-2131.33	-2912.09	-2808.44	-649.273	-790.648	-310.082
410.2	994.128	-765.595	-674.478	-3741.35	-3010.38	-1925.16	-566.082	-3005.57
410.35	-198.191	-7.12257	1517.34	-3166.38	1189.02	1674.57	1106.11	-1533.76
410.5	303.448	-1375.66	1535.97	-417.674	-1378.34	119.354	-327.146	405.486
410.65	2978.74	345.725	-1154.34	-1946.66	690.61	2.58861	559.146	871.846
410.8	1247.59	-1279.67	-960.847	1531.37	-1148.51	-2782.6	19.5859	45.5946
410.95	-1796.88	891.906	-2319.88	879.366	1249.64	1055.35	43.6658	1172.96
411.1	-2619.63	985.427	-1107.76	533.76	-1244.03	-1689.71	-205.13	-1547.3
411.25	857.841	302.695	-535.629	-1020.26	-749.719	-2051.45	-966.567	161.336
411.4	-1875.48	-1613.47	-928.097	-1284.23	-2052.27	-4000.8	-855.664	-1248.81
411.55	-2930.53	68.6996	-2054.03	-363.31	-3594.98	-588.75	-2248.2	-995.222
411.7	-1114.44	-14.4486	-82.1971	43.1464	-373.723	-1248.53	-1153.09	392.897
411.85	2413.03	1728.66	210.319	1059.88	-1666.85	1149.42	-808.562	-538.731
412	2535.76	2408.16	298.619	2967.07	432.856	-2114.64	580.563	3.41425
412.15	930.125	376.864	2446.18	-629.158	1893.51	2206.31	197.227	1359.96
412.3	960.62	-2905.8	1973.4	158.635	938.849	-97.1522	-2144.94	980.848
412.45	744.824	-1258.82	564.483	-1929	905.212	-442.332	-2229.66	-529.771
412.6	-739.718	-1223.73	740.357	-1219.54	1054.46	-309.803	-1740.18	-168.37
412.75	-2390.65	-1019.8	1916.23	1634.65	616.408	2463.31	226.75	-312.083
412.9	770.725	-1224.36	1492.4	-844.365	-184.946	1777.51	-887.577	745.096
413.05	1147.12	827.082	-1383.63	881.108	984.112	885.185	833.455	456.184
413.2	117.377	1329.42	-1199.3	3793.44	-1273.94	14.8984	1337.82	-769.236
413.35	-1085.78	1532.49	-2087.97	1987.99	-1135.77	2104.99	-893.389	556.363
413.5	2516.32	538.387	180.153	1195.93	-3021.18	-253.943	110.277	643.973
413.65	798.936	-108.893	-1121.07	1669.04	-1254.74	1205.64	254.934	996.447
413.8	563.801	718.638	-1510.12	1610.2	-7.23948	109.457	175.26	-1268.98
413.95	-1101.5	-1236.97	-2835.87	-722.35	-1544.73	906.593	-112.945	194.509
414.1	-2396.86	-1031.36	-454.865	-2526.14	-749.717	-1367.57	-2984.81	-1733.4
414.25	-2201.44	-353.234	-1396.43	-1552.87	-1453.51	260.627	-759.912	-1230.99
414.4	-720.532	-49.5961	-2399.77	-1526.49	905.08	-579.153	-1287.81	-249.769
414.55	-153.272	-1992.18	-1086.4	-2075.57	1657.63	910.997	-248.004	108.366
414.7	-225.12	-439.348	1016.38	58.881	1586.64	1280.79	-1340.25	-276.94
414.85	1980.88	169.934	-1191.83	1362.47	5686.19	3002.73	2176.42	1985.21
415	2465.3	1573.94	1950.6	1852.5	4244.45	945.415	1102.47	2638.29
415.15	1748.9	690.683	2861.71	3385.04	2697.23	2078.94	283.608	643.245
415.3	-483.637	-96.1885	1600.19	-867.918	2903.21	1588.88	1619.22	1339.98
415.45	-1300.08	1063.83	-978.87	-509.287	642.756	147.679	-151.094	365.164
415.6	-194.911	-915.899	217.02	-791.631	-41.3298	2303.08	-1637.58	2166.28
415.75	102.674	-774.997	-715.879	-3274.43	853.391	442.552	18.4144	-421.178
415.9	-420.209	1130.26	4070.26	-1394.56	-1008.4	-705.497	200.229	1210.45
416.05	-360.686	2274.93	-959.481	628.73	1993.34	-1107.58	-679.488	2184.11
416.2	916.854	1722.56	4562.33	1013.15	1358.97	1446.3	1071.74	2431.19
416.35	1432.77	1655.22	-166.899	1786.83	8.25399	1110.62	-385.709	1255.28
416.5	34.0623	-863.465	2870.7	882.384	757.666	-521.158	-604.87	-179.018
416.65	-1805.42	-2750.11	-2222.84	-639.294	-1536.92	-977.495	203.019	-602.989
416.8	200.258	-923.856	-513.013	111.795	284.786	-40.0577	-552.865	272.538
416.95	1760.46	-281.736	1488.12	813.748	974.531	162.713	-272.769	1346.14
417.1	1374.12	2895.46	4298.85	1705.63	533.893	2289.4	1456.29	322.557
417.25	-152.614	2356.34	2.30794	1643.73	2040.29	1879.5	116.119	2623.57
417.4	1486.09	-697.644	822.201	-1449.95	-2211.42	-846.306	-1350.98	713.389
417.55	605.214	2150.11	-886.818	563.366	131.868	2554.57	545.324	423.717
417.7	2991.86	1642.78	2300.93	1145.07	4050.3	1913.6	662.936	1536.74
417.85	2054.83	-281.737	-1493.51	1300.96	112.991	26.1399	1808.84	1277.97
418	1787.87	739.293	953.644	282.104	1355.64	-72.7226	953.579	-5.44058
418.15	984.823	1635.47	-102.422	-325.945	-2216.2	734.315	400.197	745.57
418.3	1067.07	2895.23	3071.86	2065.4	2981.95	1753.12	774.549	3154.96
418.45	-1819.91	785.35	-754.941	49.7275	745.406	602.351	2352.07	1785.79
418.6	387.83	144.361	1812.54	-2669.35	1313.37	-1269.85	-609.581	904.632
418.75	-937.853	279.428	-805.809	-3670.1	-3006.76	-3041.34	-1580.72	-2724.99
418.9	-1728.36	-1761.99	-298.018	-2106.09	-403.064	-1060.57	-890.115	-2427.48
419.05	-342.35	-298.201	-3971.41	-1165.34	641.394	-1916.53	-148.718	-280.287
419.2	-129.13	167.915	2001.41	-1461.48	1174.53	1698.02	-21.8371	793.584
419.35	1635.85	-964.37	-1527.75	791.63	1833.52	1746.4	176.593	2604.72
419.5	-92.6782	-466.666	-837.253	-1689.53	2483.83	1522.11	-1735.26	137.222
419.65	1947.7	1053.87	-1045.39	-1067.71	3072.54	-1054.25	-1822.8	834.714
419.8	2297.72	-529.626	1263.47	-1750.66	-221.655	-1153.52	-1394.03	-1348.61
419.95	966.981	380.602	-2318.9	-1344.19	713.154	2282.64	257.615	-377.641
420.1	-124.644	1001.59	-51.3766	-10.2556	1051.5	-787.49	-2265.19	969.495
420.25	888.316	-1328.1	-1032.74	-2191.86	-905.1	-507.018	841.281	570.337
420.4	-1852.71	-3269.52	-417.361	-4173.89	2117.87	-1796.71	263.811	-1831.92
420.55	-2664.29	-2674.76	-6433.52	-2794.2	-2349.6	-1820.47	-2622.76	837.335
420.7	-3449.57	-659.347	-523.353	-2031.54	-580.204	-2007.92	-714.093	141.503
420.85	2553.72	1461.54	-331.845	-101.004	21.6231	1772.92	583.331	790.614
421	1624.51	1203.72	3036.36	-1570.65	1312.06	5.02173	-1403.96	916.92
421.15	-2598.45	-1119.08	-3209.53	-2361.48	-4061.86	-1561.09	-1996.63	-2938.53
421.3	-871.231	-3672.2	-2452.2	-1946.71	-578.178	-3619.64	-2506.7	-3895.13
421.45	880.888	-2793.62	-710.029	-2007.75	-728.242	970.609	-2726.58	-615.309
421.6	3037.97	9.53453	2901.06	171.319	1421.87	811.124	111.928	-859.022
421.75	-859.116	-1491.14	-365.23	826.375	-1008.9	-342.689	1411.44	272.51
421.9	-2229.23	-800.542	-300.948	186.588	1117.61	2099.91	434.015	-58.8277
422.05	-1121.14	-1102.35	-1223.53	1671.72	1128.97	759.157	-775.14	-1227.07
422.2	2541.43	1921.89	2261.74	1123.66	1527.1	270.988	1470.77	994.76
422.35	1151.56	3958.11	-1063.27	575.249	2637.34	2824.35	2071.29	2950.09
422.5	-619.543	2345.96	2082.56	1456.83	214.561	-943.335	523.201	-1148.12
422.65	-1207.23	2468.99	-2095.9	-1109.19	353.087	-218.655	-1792.99	-1023.21
422.8	586.711	-1195.01	316.581	-1533.49	1383.35	-3216.84	224.522	-1208.12
422.95	874.146	-582.85	-975.349	1755.71	1603.91	1942.28	-48.4291	351.745
423.1	-83.6159	2688.56	2683.76	2155.4	4444.96	229.941	-1608.17	-1046.25
423.25	180.633	-27.4751	-1467.86	-614.96	1626.34	1479.3	-1520.72	-770.034
423.4	-3497.53	-3011.77	-722.471	-349.04	197.288	258.746	-1950.24	-719.932
423.55	-4363.7	-1244.88	-1466.34	-2135.61	-2750.41	1179.85	-764.024	-412.823
423.7	-3567.72	-2816.62	2362.6	-1812.98	-161.835	-1192.96	-1807.29	-2208.26
423.85	-1141.45	-678.058	-2514.32	-2069.42	-2430.7	499.969	-121.35	-2615.81
424	711.991	-2301.96	-1171.17	-996.262	-3413.07	-3584.08	-1567.33	39.4896
424.15	814.171	-2946.93	-2545.22	-47.6805	-1139.96	422.453	101.311	752.349
424.3	-813.245	-215.98	55.81	882.196	-225.345	-1126.67	-936.918	840.23
424.45	-514.277	370.616	-3707.82	-986.466	-1738.4	-19.3745	-1451.75	-575.474
424.6	-2577.18	-1447.66	828.639	2952.76	1630.64	-2340.34	-24.7635	1909.53
424.75	-574.741	2141.56	-85.6623	1842.34	311.349	-21.6858	747.988	-607.093
424.9	-1356.53	1144.55	403.946	30.0837	-1065.35	-1656.88	421.942	-1247.23
425.05	-3831.12	1557.7	-1877.23	-2373.1	-848.171	-2185.58	-708.846	-297.071
425.2	-1700.32	223.687	1107.91	270.907	28.1733	566.02	-1457.86	507.141
425.35	-1401.22	-346.923	-1551.12	2910.8	-683.541	2081.37	-175.124	637.524
425.5	-551.199	197.93	-135.683	-971.851	-344.943	-1511.16	-1342.15	628.577
425.65	-2381.64	848.699	-1432.42	-1794.18	-936.582	-691.219	-69.0298	828.43
425.8	-504.744	-587.413	253.371	1274.38	-69.6454	-142.453	-132.319	379.007
425.95	-762.334	-910.696	-2343.92	-901.099	440.457	906.425	1301.94	-2121.24
426.1	870.229	-381.695	-3511.67	-2019.87	-2345.92	-2043.42	-2466.41	-3171.28
426.25	-960.634	-1377.47	-2825.34	-511.576	-2703.8	-24.4633	-3326.25	-2809.33
426.4	-232.44	-1222.3	-420.179	1865.91	38.8391	-2274.24	-779.198	-1715.48
426.55	1829.03	369.833	-1144.46	2903.19	1032.6	2741.9	1770.47	1406.44
426.7	4265.46	1940.49	3530.35	2466.71	-1820.54	1411.65	2713.23	1727.92
426.85	978.448	-550.098	-711.239	758.912	-305.133	2826.45	470.289	2748.72
427	3819.63	529.315	-892.509	2895.7	3734.05	1881.87	2354.24	250.269
427.15	3044.69	-600.905	-1428.86	2087.88	1589.76	1677.27	300.042	-1007.47
427.3	565.284	-549.463	45.9138	-2163.33	2242.77	-249.333	-630.11	327.394
427.45	-3404.97	-1714.12	-4640.69	-1847.96	-628.989	-2679.4	36.4015	-3439.36
427.6	-1988.05	-924.88	-3830.6	-3131.88	-1858.8	-2387.17	-1981.05	-3257.9
427.75	749.338	716.85	-2684.61	-1911.96	-1157.96	277.61	-431.369	-644.909
427.9	767.913	-98.8117	-3697.35	-1762.48	-1526.38	-269.541	-2118.1	-45.0854
428.05	1144.05	-2273.13	-4777.3	-2284.08	-1562.95	-323.621	-2551.6	-1329.56
428.2	729.161	-910.71	-3896.84	-4090.59	-2952.63	-262.509	-1644.36	-855.566
428.35	2609.73	398.365	-3461.14	329.876	-1732.71	-1211.84	-1134.7	-1516.86
428.5	-240.496	1686.37	1495.08	1909.27	1212.67	-2174.79	1450.22	1255.43
428.65	-509.306	1637.09	-319.33	1473.94	1582.22	-1438.02	-456.229	-266.618
428.8	-381.296	930.606	-1868.45	973.956	521.022	-64.0988	-211.039	-1512.1
428.95	-704.071	-480.928	-913.957	-162.652	900.035	-218.838	1582.49	416.212
429.1	-2108.59	-1909	-1243.72	301.969	-3082.26	-1629.97	-709.163	-960.766
429.25	-1098.48	1038.99	-121.768	-1997.84	-1039.52	-1038.03	649.302	507.532
429.4	1271.12	403.793	-1341.51	-270.488	-842.781	-1825.14	-1006.32	269.388
429.55	378.446	2426.61	2693.08	3373.13	782.008	630.364	1581.82	3098.7
429.7	1828.79	681.598	4100	1480.43	3402.51	1854.87	2275.32	1687.25
429.85	570.321	551.137	1974.19	380.548	-318.625	435.508	990.603	809.115
430	1255.49	-1640.14	-14.5143	-1713.35	498.45	-1610.21	1341.82	-565.841
430.15	-671.792	-91.3392	-201.166	-1045.44	1521.09	1914.33	705.326	1277.21
430.3	81.6216	856.827	2384.1	969.735	1168.68	1525.02	733.027	475.34
430.45	1147.99	1296.18	872.417	-441.165	-894.115	-885.151	1932.62	-151.079
430.6	1343.99	1299.53	-737.224	-1971.58	-426.072	-1530.09	-43.235	-304.032
430.75	-1907.56	421.212	427.862	767.374	243.329	1103.28	767.214	-953.079
430.9	305.51	500.919	-82.6738	1354.71	-834.385	1221	1050.41	-465.304
431.05	727.888	1157.51	-2227.25	60.3827	24.1123	-396.784	1404.76	-46.9235
431.2	1342.8	-499.357	-2434.9	-213.469	-3884.79	-427.899	-1120.51	622.94
431.35	160.843	-1674.62	531.664	-461.383	-3236.18	-2133.52	-430.726	-2092
431.5	270.959	-80.5626	-2082.55	-1973.29	-3861.22	-1566.85	945.057	-774.016
431.65	131.286	-1991.37	204.193	-334.834	-316.659	-2336.47	-873.966	383.912
431.8	1262.94	-2586.78	419.441	-489.521	-1766.48	-1510.83	124.457	-377.955
431.95	-1901.24	-1631.23	620.859	816.665	-873.249	-634.513	994.906	-22.5597
432.1	-3277.53	-3044.55	-786.476	258.662	-4459.48	-1454.31	-1707.61	-2521.14
432.25	-1971.68	-1584.49	-258.277	-346.649	-5033.04	-2240.96	-2076.28	-1387.39
432.4	-1617.67	-1528.62	499.916	-1928.31	-2766.8	-30.3122	43.9458	463.952
432.55	-2661.03	-475.106	-1308.53	-644.045	-2735.15	1019.45	409.875	-116.401
432.7	-2419.36	-1277.02	-711.302	-2639.66	-3890.62	-1809.3	-1362.86	-243.944
432.85	-159.022	-656.819	-1025.68	-1340.33	-2077.23	-1138.87	-546.734	1482.47
433	-1724	-1561.29	-638.521	-2555.74	-839.43	-1076.51	1095.8	-1173.68
433.15	-1505.23	-1792.17	-1861.8	-1194.86	-1037.06	-198.643	-1051.43	-361.825
433.3	-1579.55	-1312.85	-2806.41	120.141	-1388.29	-2339.95	-3023.6	-739.317
433.45	339.054	-1135.42	1162.09	151.244	-905.692	519.981	128.676	679.534
433.6	1120.65	-185.04	1529.21	1407.22	-1090.63	-565.06	380.531	1366.54
433.75	1710.34	-922.836	2734.85	980.018	189.768	-840.699	129.064	1168.89
433.9	-234.083	-1122.94	-537.944	250.21	-1942.72	-1369.49	-3.90498	955.798
434.05	141.848	1562.25	1168.16	3504.01	-3445.3	2150.84	2499.99	-26.1184
434.2	5.9134	2737.81	1026.43	1011.79	-4043.26	-1544.12	524.229	-1601.23
434.35	710.524	2108.99	1531.77	1264.6	793.818	445.602	418.899	-795.05
434.5	-1246.94	556.816	-1345.27	-1380.51	-1387.96	-2885.28	-830.02	-980.595
434.65	-3301.93	231.809	-436.059	-2999.05	-2771.88	-1863.17	587.745	-868.531
434.8	-588.831	1519.25	-1026.44	-2455.01	-1317.73	-890.543	-1540.15	-234.678
434.95	2599.23	2467.19	710.562	-303.84	549.581	517.54	738.5	-488.972
435.1	4631.65	-476.465	895.583	432.901	-1885.95	-211.657	499.598	-2096.05
435.25	-1518.32	1210.16	502.841	-1172.72	1674.94	1216.3	-2273.03	-932.987
435.4	-588.865	147.76	-2678.4	1356.88	1545.96	874.449	-1726.65	-1443.69
435.55	2431.61	-28.7242	1267.95	914.701	1565.41	1984.52	1235.7	1324.44
435.7	1883.48	-1458.58	-1341.84	-450.636	1419.2	-2886.57	78.1911	119.511
435.85	-501.608	-1421.64	127.779	162.139	-720.867	516.369	-1791.57	-1629.87
436	3497.32	568.538	717.98	-454.035	2594.09	326.527	2475.97	588.331
436.15	3909.93	1804.34	6121.11	3154.54	4071.29	3777.46	2321.95	3498.34
436.3	3834.35	1560.27	3752.72	2255.13	3951.49	1833.89	2167.72	2311.3
436.45	708.148	3164.83	2365.55	721.779	972.079	3055.74	1539.23	625.62
436.6	486.322	2621.63	123.403	1544	2452.35	1785.58	1358.8	684.697
436.75	3763.95	2627.29	4760.33	2114.47	4096.81	5520.51	1026.65	1238.07
436.9	2622.9	51.6793	2988.66	1514.4	1865.24	3148.02	2149.59	1294.28
437.05	2842.82	1513.22	415.054	-816.724	-506.835	3747.18	647.138	-1962.33
437.2	1629.97	1868.48	254.779	-200.055	1789.09	-448.595	912.063	-1019.41
437.35	3337.36	633.442	5203.94	2348.61	-213.069	3354.2	2929.28	2666.62
437.5	1113.34	1726.46	-779.114	814.178	2034.96	-527.245	822.369	252.849
437.65	724.847	954.929	-1734.13	-2537.31	512.691	-905.413	-1346.98	-2358.6
437.8	-2253.83	-1788.41	-2941.18	577.195	366.932	-309.547	-377.235	-334.815
437.95	-1465.44	400.945	1124.24	-672.416	1543.1	-2605.05	-539.335	-295.365
438.1	-673.314	73.3034	-4237.33	1569.33	-393.316	-1504.33	-441.316	-1049.23
438.25	-541.784	-672.607	-1494.46	1966.98	1150.59	-699.994	1429.14	473.853
438.4	1376.89	446.082	1426.71	1318.8	556.601	-315.065	1504.88	1208.77
438.55	1373.8	-68.5484	3656.14	3201.7	1110.42	33.5591	1793.82	1678.32
438.7	-36.453	-581.261	1612.81	-618.483	1703.75	142.584	2121.75	-42.7053
438.85	-2482.88	565.679	2371.24	-2691.77	-3614.38	834.623	281.524	-5.73714
439	526.034	-260.922	1838.02	-390.267	1260.72	-1373.17	-1501.44	-993.893
439.15	-1915.19	2083.56	5157.45	652.721	1111.12	3831.07	1025.85	1934.64
439.3	-359.799	1682.74	1271.59	1214.91	3113.57	2137.51	782.714	1088.33
439.45	-2175.9	1064.45	43.3879	493.816	-794.12	1185.61	-1143.94	1459.63
439.6	-46.7831	849.203	-3003.96	-429.134	-567.442	-1870.72	-1298.21	928.182
439.75	-522.506	-1583.64	-1452.44	383.903	509.513	738.754	-2613.84	-1063.57
439.9	-1592.72	-4608.1	-6304.35	-2497.46	-566.507	-2356.27	-2164.23	-2918.03
440.05	-2285.93	-3577.92	-3900.97	-2867.96	-2464.08	-2256.77	-2964.18	-3736.64
440.2	2534.73	-2607.55	-1807.6	243.388	-2766.39	-780.205	201.333	-1530.36
440.35	541.471	903.318	2873.14	812.37	1860.99	1865.4	1495.85	-356.574
440.5	110.135	783.901	-1196.93	2471.58	1263.74	-1187.98	1009.17	1527.91
440.65	177.952	-133.481	199.5	1326.32	-2351.57	-186.438	603.36	152.74
440.8	-143.813	1577.26	-134.061	-2179.31	1153.76	-69.9603	-1766.03	26.0221
440.95	-208.031	2635.11	4507.39	773.489	1536.15	648.56	-608.591	-645
441.1	141.231	1504.38	122.415	65.4662	811.091	1307.72	575.583	1298.75
441.25	859.136	100.282	1273.23	-2010.59	-1922.35	-1321.72	94.2987	-222.055
441.4	808.298	-654.679	-640.083	137.742	521.394	4502.88	-10.5216	-1571.73
441.55	-28.9414	1542.74	2241.11	-1900.71	-127.623	1135.72	-1482.06	791.531
441.7	-2588.72	-337.815	-3098.3	-2717.35	-1847.56	-840.175	-991.658	-3139.72
441.85	-3476.95	-1338.44	-2079.09	-2602.04	-2776.93	-3204.2	-3459.05	-2488.67
442	1306.53	1350.1	-68.6926	946.898	583.047	-213.518	708.808	-1139.68
442.15	1930.37	2764.24	4390.54	4844.42	4193.1	2656.63	1702.06	4612.92
442.3	562.581	558.505	1134.27	1769.28	2296.95	-1528.35	-373.396	1671.64
442.45	-329.231	-2198.97	1153.12	-366.951	-1217	-2688.68	433.652	-1404.2
442.6	788.251	-2753.72	-1857.92	-1114.58	-67.2142	-2050.32	-3043.58	-2743.81
442.75	703.739	-903.81	1631.75	667.191	1226.64	1708.86	744.235	632.052
442.9	1956.7	-278.044	-1478.26	419.062	467.447	-648.718	453.448	741.894
443.05	-3655	563.099	-136.318	-2476.04	-620.19	-801.335	-659.79	-1735.37
443.2	-1473.35	-2099	-2580.49	-928.979	-213.008	-1842.8	1103.02	-391.959
443.35	500.393	703.214	2012.67	554.347	869.642	1603.94	278.886	-216.605
443.5	1457.88	2102.21	-3069.96	-570.337	-265.025	-1847.72	425.474	899.11
443.65	77.5377	1776.24	-1285.69	-283.446	2963.34	-614.614	184.778	-834.085
443.8	1108.73	1282.19	658.245	3801.24	2611.63	1459.69	2672.23	2348.43
443.95	3491.9	2468.37	7431.09	2896.39	2959.37	506.398	3673.98	2964.61
444.1	4297.02	3228.86	2364.5	134.315	4385.04	1717.53	477.952	1515.23
444.25	1254.58	1773.07	3340.41	297.259	2527.79	-894.576	3922.08	698.641
444.4	1497.92	217.981	809.991	1476.33	2476.51	326.593	536.702	405.119
444.55	249.94	-2.56435	1417.13	-181.703	2052.15	-738.436	802.477	1593.18
444.7	499.886	-800.939	-1750.36	-1756.75	-483.698	-1408.68	-1641.13	-2381.29
444.85	268.856	932.372	1818.25	1888.61	-127.213	1437.33	-1195.1	440.758
445	1756.93	1772.44	2532.2	680.195	322.968	4381.17	867.243	2266.58
445.15	1298.87	1814.62	1152.71	2184.14	186.764	1617.48	-1196.11	2028.12
445.3	875.505	-2139.79	-1652.28	-652.337	-1602.58	-489.595	-312.642	-1471.76
445.45	-1733.55	-711.934	-360.284	-188	-1822.35	1105.4	-2171.51	-1054.44
445.6	296.272	807.956	-2525.99	2516.6	-177.12	2004.78	-1540.61	-572.31
445.75	2641.58	86.1163	2466.59	525.047	-301.958	2744.65	1980.74	586.621
445.9	856.692	-880.29	-1367.86	-1885.77	726.782	-2139.07	-640.85	-1396.06
446.05	-1950.05	-1576.3	-305.626	-671.597	-1889.57	2602.65	-3332.06	-3243.8
446.2	-1484.16	-2273.32	-2834.61	-1804.13	-2612.13	-1084.5	-91.1558	488.358
446.35	1071.51	-454.777	1714.45	110.226	-127.45	1144.02	-851.192	-408.618
446.5	1559.96	-105.959	-599.189	2036.91	481.055	-2470.6	1243.38	751.648
446.65	1295.83	-357.195	-110.668	2522.64	217.515	152.822	-680.623	2589.8
446.8	2771.58	793.462	4170.31	460.994	-271.119	1135.92	1148.79	2064.51
446.95	2140.66	2756.97	1427.73	804.917	3862.51	503.616	2548.09	1014.04
447.1	2932.77	1358.35	-299.209	-381.046	3.71354	2498.11	1647.08	2388.28
447.25	468.212	-1840.73	434.807	775.293	2637.66	-39.6167	953.025	95.8668
447.4	-1656.31	-3939.97	-395.933	-2650.81	-1130.7	-1419.82	-1754.09	-3603.08
447.55	-3448.07	-3318.19	-2670.94	-2213.22	-3308.89	-1716.58	-2307.86	-4552.15
447.7	-1357.24	-2222.39	-2317.16	183.364	-400.29	-867.756	-1977.06	-3472.56
447.85	-1298.59	1581.15	638.97	773.099	-2298.64	-575.239	-860.947	232.659
448	879.258	585.34	-871.721	392.13	-1861.39	-1423.94	-2270.32	-3887.63
448.15	2618.6	977.783	1023.37	-844.172	-1137.17	1020.94	126.86	-2148.45
448.3	569.523	-930.135	-124.007	67.332	13.9424	47.3094	-458.221	607.708
448.45	-430.168	1071.14	-130.471	3470.75	-1029.67	2998.47	631.323	-531.442
448.6	-1234.18	-3468.17	-2561.12	-888.103	-2460.86	-525.378	195.829	-1491.88
448.75	-2780.45	-1628.72	-657.319	-1299.1	-700.253	1782.11	748.494	-339.142
448.9	-2660.56	1879.54	-305.482	2874.21	-18.0243	-803.12	733.521	2437.49
449.05	-604.472	2496.74	917.042	-759.831	1773.58	3451.67	495.846	289.936
449.2	1584.87	2654.21	1658.48	-1319.32	628.694	-366.759	1581.62	-662.999
449.35	-98.6003	-72.0343	2382.99	963.219	265.81	863.787	1077.55	424.274
449.5	-326.318	-672.49	2240.34	-2794.75	-871.552	-617.461	-1070.96	2170.74
449.65	721.729	-173.128	2158.55	694.327	2872.76	1088.48	-791.075	402.771
449.8	936.318	305.807	1044.7	-927.17	484.808	-1769.55	887.424	1923.51
449.95	962.412	1199.88	4768.43	-196.743	1249.86	1105.91	1653.14	2516.72
450.1	-954.304	547.648	2813.51	1945.69	59.0305	-850.544	748.096	636.844
450.25	-530.604	896.87	1775.36	-71.4941	-368.028	-2061.59	-1382.24	866.338
450.4	1769.92	-2138.41	234.229	307.698	-805.387	1787.45	2204.06	525.303
450.55	-234.531	-211.497	3975.74	2522.5	1601.3	954.026	1966.8	2497.73
450.7	-875.656	560.887	2428.18	3542.41	1012.6	2883.27	2095.4	1441.1
450.85	-233.182	-813.897	2487.72	2766.81	654.667	1095.25	3233.71	1703.23
451	-930.94	-761.79	1504	-2095.86	2329.9	1600.39	3770.84	-274.239
451.15	-3207.84	-472.962	-26.4019	-75.9812	2238.77	-420.05	243.072	1677.33
451.3	-2442.26	970.933	1951.32	2612.38	-586.84	-1586.8	598.12	82.9211
451.45	-2947.2	-1527.6	2016.98	-2257.69	666.818	346.245	349.062	897.247
451.6	-1527.24	-1332.37	1550.35	486.694	-236.604	-567.611	582.259	1878.15
451.75	-1730.1	2904.91	356.147	2233.66	2553.15	2891.68	727.962	2194.26
451.9	-265.709	2308.55	3487.47	1004.49	1741.53	2425.99	2072.19	3644.71
452.05	-2162.6	1524.72	4893.8	1533.13	3200.14	2233.64	1511.83	2178.57
452.2	-2007.35	-970.189	-259.609	-1898.95	-1501.88	-40.3663	-1355.44	381.654
452.35	-3724.21	-409.15	-1179.6	-2281.34	820.004	945.014	-2053.77	-1890.57
452.5	-2007.06	1312.65	-370.152	-1339.99	-1150.57	-333.206	-658.896	-739.76
452.65	-2542.22	660.963	589.11	-3546.77	-1906.77	1577.11	-1939.05	726.122
452.8	-220.453	1285.23	1757	-2327.34	413.695	935.185	959.543	1209.48
452.95	1313.7	4187.61	1523.22	-794.002	2181.05	925.888	2112.76	714.646
453.1	2852.66	3559.87	640.87	-722.192	-591.765	518.45	2440.87	1944.26
453.25	-182.855	1296.35	1664.65	-582.702	-649.585	-951.293	1653.76	592.273
453.4	-480.47	-1133.26	2446.85	869.657	-1642.43	1589.9	-349.963	1124.25
453.55	212.119	1878.04	-1010.83	2091.97	-336.495	-306.591	2016.4	1290.6
453.7	588.301	78.4098	204.26	533.572	-811.279	286.308	-461.262	-39.2234
453.85	-826.061	-235.441	2002.92	-1223.85	-457.43	1092.79	924.678	1668.94
454	-456.847	1595.16	-1162.65	317.797	-556.526	748.848	-1058.34	490.623
454.15	-438.019	583.994	-2468.52	-1267.58	-782.375	286.997	-2423.5	-156.844
454.3	1082.89	-1539.12	729.91	315.036	404.839	630.171	-1149.27	-417.74
454.45	-534.697	1496.1	-884.055	-1363.46	-1619.46	115.49	-2299.96	276.509
454.6	-1632.98	1865.93	-635.98	-2372.76	-526.397	471.609	1123.1	-531.241
454.75	2615.51	942.179	-415.579	-268.531	45.7249	-508.694	1042.31	1723.99
454.9	2934.64	205.08	3526.29	770.372	931.821	-257.109	941.905	1226.82
455.05	-164.621	675.226	735.551	-1565.78	-1153.25	-2135.05	668.514	1424.8
455.2	-919.667	1353.12	436.868	-2690.57	880.712	-2622.15	-290.86	897.821
455.35	-767.422	2512.36	1346.03	-945.307	-638.151	-844.277	-1096.03	934.142
455.5	3658.48	1377.56	3365.69	999.378	710.639	-2548.31	1331.56	2912.8
455.65	32.7684	1936.85	3272.49	492.84	2777.57	168.519	3310.49	1369.55
455.8	-274.537	1773.01	1002.27	-888.662	3306.7	466.462	2169.6	218.657
455.95	2334.37	2123.8	1834.39	2869.43	2236.26	850.619	3786.3	1833.89
456.1	4877.03	4104.12	4355.98	5463.56	5598.41	2277.99	4064.96	1568.86
456.25	2333.39	4496.07	4718.56	4796.81	4481.1	2468.3	3944.94	1564.05
456.4	3679.53	3671.43	5362.39	2471.62	2835.29	2200.81	2949.09	-512.268
456.55	1462.99	3235.92	3249.58	-409.367	1899.23	-811.629	-156.493	-565.953
456.7	6285.57	6336.5	7402.1	6250.66	4533.28	3198.88	4614.89	2019.25
456.85	9037.02	9597.4	8797.74	9298.19	7074.98	9129.59	7646.73	6573.84
457	15059.1	12666.2	15606.9	12489.8	14774.5	12737.4	8710.59	7182.9
457.15	14408	15152	16482.7	18540.7	12634	14121.3	11205.9	9818.22
457.3	14848.1	16951.2	19639.5	18204.3	17132.8	17116.6	9972.67	10052.1
457.45	18577	19399.3	19885.9	19951.4	19612.6	18903.9	15279.3	12677.4
457.6	19716.8	21874.3	24459.6	22440.3	24682.8	19929.5	17347.5	11919
457.75	19688.2	22592.6	21671.1	21721.1	20821.2	21057	16865.3	13950.3
457.9	18067.6	20449.8	21189.8	21362.6	21119.2	19551.6	17724.9	14481.9
458.05	15985.6	18439.7	20327.3	18579.8	16650.4	21254.4	16244.6	11932.4
458.2	14632.9	16744.5	19140.6	17377.7	16211.1	16990.2	12425.9	11511.5
458.35	16639.7	18550.4	18626.9	18600.4	15338.3	17107.8	12352	11996.6
458.5	19609.6	21618.8	25398.7	21864.4	21847.1	19517.3	19457	17169.8
458.65	28860.9	26531	26104	27902.5	25300.7	25387.5	21824.7	17155.4
458.8	33326.7	30744.2	32284	30297.1	29481.8	26796.7	21119.6	19899.4
458.95	34504.3	32672.9	34115.5	32328	33032.8	30090.8	25135.1	18509.8
459.1	39390	36103.5	41154.8	36188.3	35023.1	33566	25761.4	22023.5
459.25	43039.8	42447.5	39898.8	41266.4	40700	40930.2	30471.7	27473.4
459.4	44717.1	46043.3	48085	42281.6	44632.2	40974.9	34723.7	28632
459.55	41807.4	44894.9	45128.8	43308.2	41846.8	40463.1	32736.2	26942.6
459.7	42081.5	41402.2	43293.8	40291.2	43964.5	37915.6	33126.5	26568.8
459.85	38288.6	36911.9	37455.9	38662.7	39932.7	34741.1	30132.7	24152.8
460	35518	33893.2	34016.7	36211.9	37054.4	31681.5	30536.5	20106
460.15	29402.8	30714.7	27433	28716.8	32212.1	29347.9	24323.1	20026.2
460.3	27190.3	24398.4	29090.8	27909.9	30754.5	28294.9	22925.7	19226.7
460.45	23169.3	22534.7	26772	24922.9	25147.7	26115.5	21009.1	17829.1
460.6	21220.3	18945.5	23025	19745.9	18337.9	20576.6	14527.4	13639.8
460.75	15601.2	17269.4	17068.6	18543.3	16820.8	16357.7	13598.7	11337.2
460.9	15498	14486.8	19200.5	16315.2	15529.7	13732.2	12133.3	12726.3
461.05	15765.8	13167.2	13206.6	15807.1	15229.4	14599.8	11856	11452
461.2	15308.8	14244	15278.2	14048.9	11759.6	12416.9	9777.75	9775.08
461.35	12930	13582	11142.8	11493.9	12010.5	11949.7	8529.13	6786.22
461.5	13953.3	12512.5	15762.8	12370.7	9180.82	9924.99	9660.08	8794.85
461.65	13711	13837.8	12055.4	14726.6	15027.4	13509.3	12626.2	9778.68
461.8	13358.4	15234.5	16041.2	14533.1	13572.8	11859.2	12167	8596.52
461.95	15424.8	17866.9	13733.8	20126.9	13295.8	15128.9	10621.9	6498.58
462.1	19748.5	21338.9	19966.9	21975.7	19784.4	18678.9	15670.6	11785.8
462.25	25765.6	24243.6	23670	26798	21850.3	23643.7	18788.4	15749.1
462.4	22520	28509.2	27136.1	25374.3	22699.3	23919.8	18296	15427.7
462.55	22884.9	28403.3	25778.7	21872.9	25570.4	25847.9	20270.7	15809
462.7	28055.6	27330.4	30630.7	28607	25185.6	24824.4	22939.1	17224.4
462.85	31928	30111.2	31817	31909	30161.2	29867.1	24757.8	21197.5
463	33816.6	31285.1	35495.9	31883.5	30689.1	29960.9	25836.5	17885.2
463.15	32606.6	30472.7	32621.3	33349.2	33255.6	30778.3	25374.3	20428.2
463.3	36152.9	31847.7	34145.4	34937.5	31857.6	31627.8	26388.3	20458
463.45	37565.4	33923.4	33218.9	37228.3	34158.2	32608.5	27243.2	23640.8
463.6	35233.4	36006.5	35214	34054.3	35181.9	33887.6	27096.8	21156.4
463.75	33108.9	35075.9	33612.5	33001	30808	29918.8	25878	20236.9
463.9	38780.8	36466.9	38055.1	37566.5	34810.6	33871.8	28306.3	21694.1
464.05	40878.1	40413.3	42855.3	41163.3	38738.3	38856.7	32055.8	25459.4
464.2	45660.3	44482.5	48943.4	41752.7	40113.8	39216.1	34057.5	25997.9
464.35	47023	48270	45496.7	44468.2	46848.3	41055.4	37133.1	28433
464.5	53006.1	49058.6	50451.5	49268.1	48329.5	43915.2	40892.2	32505.5
464.65	52501.1	52141.2	53828.9	52867.5	52179.5	48666.3	42102.1	31911.7
464.8	53073.7	54567.3	56385.9	52772.2	49808.1	47673	42147.3	33229.4
464.95	50978.6	54032.6	50835.4	52663.6	50899.5	46669.4	39427.7	31498
465.1	51123.1	50559.6	52158.8	53062.5	49401.4	45648.6	38677.8	29859.5
465.25	47519.9	46323.6	49140.1	48377.2	45366.2	42447.4	34604.4	29798.5
465.4	44513.8	45341.5	48177.5	42942.2	43242.6	40091.7	34362.3	27988.6
465.55	39106.5	40637.9	38724.1	38186.4	38331.4	36184.3	30723.6	27131.2
465.7	38047.8	33509.2	34510.3	36533.7	33861.6	31988.6	28539.1	23158.4
465.85	33518.7	30251.8	29674	33526.9	31330.2	31021.9	24692	21465.4
466	28004.4	27497.6	29118.8	27759.1	24365.2	25950.6	22779.5	17896.3
466.15	24590.4	25448.5	22141.2	24776.5	21579.2	19953.9	19959.5	16951.3
466.3	19591.2	20528.8	19862.5	21961	18334	18173	16071	11897.2
466.45	17068	18419	19271.8	19148	17185.7	16413.8	13202.1	12674.8
466.6	19096.2	18717.6	19112.2	17317.3	16375.6	15472.6	13638.4	12869.7
466.75	18056.2	18167.9	16395.4	15209.3	16378.9	12794.6	15966.6	12397.3
466.9	15476	13927.4	19011.3	15535.6	16168.1	13296	12057.5	10894.3
467.05	12370	11015.7	15313	13902.3	10363.4	10883.2	10191.6	10172.3
467.2	12801.9	11891.9	14068.4	8971.05	10663.7	10968	9479.3	9994.7
467.35	15204.2	13786.8	9434.03	10661.1	11836.9	10170.5	10092.9	7472.69
467.5	12367.7	12444.3	11660.7	11015.8	8124.31	11091.6	9001.27	7454.83
467.65	10811.1	11204.9	8051.35	10433.4	12336.4	8349.95	6983.55	7543.99
467.8	10220.3	10682.6	7384.4	8252.15	10158.4	8884.4	7045.21	5742.73
467.95	9110.72	10874.6	7177.32	9218.57	11741.8	8138.75	6805.19	4653.9
468.1	11132.6	12213	10015.6	11691.5	11241.5	8594.4	8625.87	7745.95
468.25	10954	14319.5	12104.9	12632.4	12745.1	13504.4	7565.7	8203.75
468.4	14363.4	15468.4	12033.7	11159.3	10533.2	13533.3	8316.69	7438.74
468.55	11507.5	14809.1	9358.46	10290.5	10465.8	9551.48	7528.92	8220.62
468.7	9586.09	12435.6	8023.4	13420.4	11456.2	9835.66	6926.88	7594.55
468.85	7360.48	9035.93	9054.74	10934.9	9226.58	9725.1	6458.93	7555.91
469	12250.5	11311.1	11243.1	9658.86	10236.9	10065.5	7892.05	6507.35
469.15	11774.6	12576.1	10893.2	10112.4	10685.3	9735.89	7806.92	6910.1
469.3	11195.2	12104.1	12497.2	9817.46	9918.57	10335.4	8679.85	6038.15
469.45	11045.2	10449.2	10477.2	9328.75	10021.7	10271.7	8888.58	7480.75
469.6	14299.5	9204.5	9090.89	6824.62	7078.7	8847.36	8727.64	5791.22
469.75	9351.43	8659.85	7970.06	8859.57	7873.91	5843.45	7103.38	4597.07
469.9	7286.84	7518.31	7024.26	9025.25	6787.23	6510.38	6565.16	4070.04
470.05	7982.06	7335.99	7165.44	8372.87	10257.5	4029.79	4896.45	2763.7
470.2	12696.6	11715.4	10828	11845.9	11138	9106.25	6993.38	7617.75
470.35	12985.1	12839.7	12123.4	14083.5	13225.8	10690.5	11199.6	10311.5
470.5	12733.9	12339.5	12434.7	10419.1	10548.5	9243.95	7713.37	7298.42
470.65	9912.47	8154.13	10207.8	8856.81	8298.61	8329.77	6497.28	5493.14
470.8	9344.68	7696.15	9054.76	6870.52	7451.23	5999.81	6636.36	5863.86
470.95	10233.3	10446.1	7336.43	5300.95	10969.1	9837.91	6559	4586.74
471.1	8967.32	11226.6	10882.7	8507.23	10894.6	9260.08	10674	6520.73
471.25	10934.4	9827.22	9016.1	5448.58	10057	9850.62	5870.91	4647.11
471.4	7450.13	9760.28	9031.75	7863.24	7170.6	8422.69	6740.47	4619.76
471.55	7359.85	6772.31	8365.57	8341.46	8635.9	7131.15	8323.8	5526.42
471.7	7212.84	4331.08	8070.59	6697.65	5661.32	5447.7	8679.22	3352.95
471.85	8602.78	5379.81	8219.48	6580.12	7967.66	7858.33	7392.35	4914.6
472	8965.08	6307.3	7605.79	5465.88	9939.27	6079.81	6211.08	5119.78
472.15	11014.8	8463.09	9185.31	7940.39	9642.91	9584.94	7939.76	5545.52
472.3	11783.5	9096.71	10446.5	8792.01	7644.24	7235.28	4135.26	4676.09
472.45	10194.9	7935.96	10340.5	8281.96	8291.78	9846.91	5630.95	5311.86
472.6	7457.41	5775.14	6615.58	7456.95	5648.3	5493.22	4353.24	3897.11
472.75	5202.09	6710.8	7477.86	6919.11	3934.21	6307.8	3769.55	5744.83
472.9	7278.85	7313.79	7373.31	5761.84	5106.94	7568.92	4023.7	4618.65
473.05	4937.39	7854.63	7094.78	7193.85	5504.46	7146.86	4780.86	6029.19
473.2	5616.53	8457.31	5029.98	5221.25	6472.93	7713.29	5305.16	5327.09
473.35	6431.7	9599.22	4030.73	5923.54	5542.38	8043.05	4257.25	2963.52
473.5	8279.72	8919.94	6808.2	7939.41	5203.9	5879.26	7262.15	4621.77
473.65	4920.18	7975.97	6334.34	6047.79	7074.48	6835.12	3487.69	3604.64
473.8	5192.05	5693.51	4703.88	6722.2	6873.71	3388.41	1769.24	3534.47
473.95	5271.1	7555.1	6060.75	6408.4	4002.39	6688.95	3713.13	2131.97
474.1	7680.88	6340.06	5920.61	4756.01	6229.48	5797.81	3889.25	3241.26
474.25	4757.38	6064.26	6233.48	6652.34	8528.38	6571.32	2863.55	3149.16
474.4	4446.44	6494.43	5902.85	7265.22	8828.75	4914.45	5008.5	3477.67
474.55	6833.16	8226.62	10908.1	7429.96	8331.42	7555.25	5891.61	4976.62
474.7	10833	9031.91	11343.4	7747.18	9041.61	7839.31	8160.49	8199.04
474.85	9766.79	9134.74	11499.5	8925.62	11335.1	10217.7	7734.13	6773.33
475	8877.74	8640.2	8919.2	8567.18	10127	5867.25	6369.5	4184.48
475.15	7596.02	6748.15	7626.33	7845.87	4583.48	6792.64	4743.65	4160.47
475.3	8280.69	9090.05	10264	8140.55	8479.62	7573.37	7668.76	4169.63
475.45	9276.25	7121.61	8494.31	9356.02	7216.08	9740.66	6392.29	6179.75
475.6	8544.75	8855.16	7906.23	8700.91	11736.5	9136.24	5782.1	5195.55
475.75	9506.03	7850.86	7530.18	8406.66	9022.41	6477.74	7051.89	6762.65
475.9	7229.32	6240.87	8190.13	5480.42	8912.06	6771.91	6437.32	5087.66
476.05	8699.44	6599.49	7366.33	8486.13	9269.46	7280.38	6862.17	5375.68
476.2	9999.74	7037.19	6916.77	9171.13	10644.5	8183.33	7508.78	6723.19
476.35	8112.77	5744.11	8298.11	7563.42	7653.54	5683.81	6615.27	4334.78
476.5	5255.04	6698.74	5516.98	7459.68	7043.7	4952.88	6797.72	4525.94
476.65	2564.44	4161.21	5182.68	7361.73	4827.06	4190.99	2839.4	2615.27
476.8	7575.18	4373.03	6699.89	6881.43	6354.47	5426.81	3324.26	2314.05
476.95	8769.07	5680.39	10365.6	6274.26	8647.92	7528.91	5708.28	4531.29
477.1	6502.6	7709.48	8251.11	7543.17	8992.67	8027.92	4585.27	3704.35
477.25	4973.75	4818.15	7536.89	5697.89	5929.19	5431.26	2654.96	897.046
477.4	7172.62	5742.48	6880.88	5125.36	7214.39	5167.45	5749.92	4948.28
477.55	7239.13	5123.24	6922.79	5061.87	5670.14	7501.27	6910.89	5735.9
477.7	5747.85	6388.59	5252.79	7648.34	5464.03	5653.68	6900.75	5140.78
477.85	2824.02	6480.21	1415.28	4915.42	3225.4	2786.2	5450.7	3937.23
478	9383.76	4621.26	1757.41	6389.23	5040.36	4146.22	3660.47	2998.89
478.15	6029.2	5632.99	6184.34	8113.62	3258.76	6015.87	6048.48	4262.9
478.3	4422.58	4269.74	3570.26	2929.33	4302.25	5844.09	5693.57	1967.01
478.45	2891.63	4968.43	5422.45	4555.94	5258.08	4758.03	4264.33	3494.55
478.6	4206.76	3387.93	3355.3	1646.94	5700.01	3363.05	4217.57	916.601
478.75	4936.83	3772.75	5180.19	2202.13	4871.16	3123.85	2994.67	3227.1
478.9	4313.71	5492.47	479.777	6235.94	5848.51	3611.65	2844.89	2090.65
479.05	2388.81	5390.14	2791.09	2469.51	4008.46	1899.09	1985.07	1287.96
479.2	5663.1	3631.52	1526.13	4037.07	4963.07	3521.69	1857.58	2234.66
479.35	5295.65	5730	4437.7	6544.74	4733.88	3228.12	3280.46	1844.14
479.5	2552.32	6325.44	1731.63	3625.71	1109.9	5733.92	2377.13	2085.43
479.65	929.475	3722.68	2662.32	1072.29	2931.51	2804.63	2094.79	2198.68
479.8	3488.8	3354.23	1621.34	3543.01	1895.59	4214.86	3335.51	4046.96
479.95	4090.98	6395.44	7325.33	4481.31	6961.16	5657.83	3871.34	4855.75
480.1	6190.4	8323.24	4501.85	3730.83	5555.56	5585.22	7152.6	5671.05
480.25	9566.31	7318.2	6500.7	6075.76	6598.6	5731.28	7512.56	3232.58
480.4	11284.3	7652.91	3803.45	5988.85	6895.6	6222.55	7191.66	5942.71
480.55	10371.3	6219.87	6137.86	6639.87	5999.64	6366.93	5304.62	3964.24
480.7	9772.66	5532.92	2063.56	2664.13	4213.5	3747.46	3592.3	3033.36
480.85	6606.43	6548	2142.04	4205.26	7308.73	2599.6	2565.83	2270.07
481	5998.12	6601.72	2438.03	3483.88	3321.32	4256.4	3515.23	2782.97
481.15	7480.1	7163.32	8340.6	4726.67	8828.85	5397.87	5956.42	5872.46
481.3	7709	6694.15	5753.37	6631.5	6032.53	6734.14	4549.3	4243.8
481.45	6435.15	6143.77	5510.63	5546.72	5209.3	5073.4	5067.68	2925.33
481.6	6410.1	5653.65	5365.33	3824.52	5283.19	3842.83	4803.18	4852.8
481.75	5461.83	6509.59	8095.6	6457.37	7512.49	3971.81	7248.59	6289.31
481.9	7580.52	8840.3	6819.75	5878.16	7439.79	5461.33	7762.97	5043.45
482.05	6169.09	5482.7	7312.8	3434	8827.9	3770.43	5098.67	5670.56
482.2	5815.26	4675.31	4107.95	2808.54	4798.1	4074.34	3231.62	3790.95
482.35	6686.11	5710.35	8771.27	1537.13	6116.63	4815.55	6971.65	3728.4
482.5	6087.36	6544.49	4976.98	6208.46	4980.56	4280.39	7773.45	4856.54
482.65	5772.14	5355.2	7575.19	6688.52	5121.61	4080.45	5465.55	3445.05
482.8	6054.83	3121.79	5705.9	3768.78	2613.2	4142.43	5481.96	4617.15
482.95	4757.64	1337.3	4425.34	4368.12	3670.42	5130.59	4748.03	2819.94
483.1	6342.67	2485.11	2074.58	3502.06	4156.77	3313.65	3788.66	4784.42
483.25	5785.35	5999.88	5476.67	4216.67	6406.58	3988.57	4685.94	5256.37
483.4	3652.38	4248.91	2840.04	4307.81	4132.06	3545.12	3435.79	3766
483.55	4217.4	2707.54	4466.01	4586.5	5801.03	5501.25	3723.21	3557.1
483.7	5986.38	5536.2	3320.72	4273.11	3460.74	3129.55	4978.58	4481.2
483.85	4356.31	7256.37	5443.5	2718.61	6339.69	6915.6	4803.4	3573.2
484	1908.58	5787.5	4354.98	3602.91	4470.83	1529.32	4102.35	2128.59
484.15	868.285	2328.13	3665.88	3596.3	4278.52	3198.59	2991.31	1404.48
484.3	3779.3	2357.27	580.161	3344.84	4162.7	2812.08	4290.22	108.552
484.45	6017.37	5101.1	6732.94	5360.28	4842.44	5190.63	2776.85	5082.14
484.6	6962.99	6954.04	4682.97	5664.79	6060.41	3427.27	4651.35	3501.71
484.75	3590.49	2257.16	3913.03	4303.24	2583.21	3601.14	1800.93	4801.44
484.9	1853.26	2087.36	-23.8183	3789.14	2810.11	3440.3	1695.89	511.795
485.05	3524.41	4575.42	2937.49	2708.85	2862.65	3977.89	3282.51	409.5
485.2	3761.21	5507.84	4806.06	6319.69	6618.08	3043.57	3577.85	3154.58
485.35	8413.92	6113.9	4686.57	7000.85	8037.98	5074.34	6863.56	6905.13
485.5	7624	7063.43	4292.42	4228.91	4495.04	4576.58	4664.94	5223.65
485.65	3115.31	6424.67	4719.11	4688.32	4455.36	3294.03	3095.32	3291.59
485.8	3637.27	2928.11	3952.23	3328.12	4325.55	1697.81	1428.8	3370.5
485.95	4837.54	5084.45	4765.65	4532.83	4502.26	4286.78	1327.36	3476.82
486.1	4220.16	4118.32	2342.64	3430.62	3618.44	2661.68	3343.36	2138.28
486.25	1179.81	2663.37	3531.63	2653	2279.58	1481.11	444.381	1024.44
486.4	4198.62	3183.32	2619.67	7045.23	4327.41	1773.96	2842.6	3156.97
486.55	5322.56	7773.72	8200.05	6865.12	5139.22	5646.63	5107.72	3473.64
486.7	4542.02	8932.83	3907.65	4701.31	5823.89	3923.51	5452.09	3552.84
486.85	3145.99	6624.18	6296.39	6717.95	5181.43	3845.85	3633.35	2091.19
487	5484.52	6176.33	5866	4221.19	6376.46	2688.77	3399.19	2549.94
487.15	6840.26	5293.54	7919.8	6067.46	7952.76	6358.98	5868.31	5176.17
487.3	7372.7	7271.36	6381.65	5863.94	8606.08	6158.05	3864.21	4684.65
487.45	4128.01	6837.67	7154.84	5842.04	7282.34	5901.46	4388.6	5445.06
487.6	8420.46	6941.66	6387.04	9063.05	8055.86	4777.37	4039.41	5856.02
487.75	7696.36	5596.75	7295.44	7320.91	5343.86	5816.82	3111.01	4650.84
487.9	3104.16	6534.64	7114.91	6818.49	3616.17	2858	2996.11	2011.42
488.05	2115.39	6928.43	5312.48	3930.79	4280.48	1976.66	1161.03	3907.1
488.2	5863.53	6450.48	3970.51	4871.28	4460.03	4030.08	2522.69	3297.26
488.35	5982.54	5193.72	5900.24	8001.01	5050.75	5757.34	2267.76	2781.98
488.5	3493.06	5226.87	3987	5655.85	3850.23	4116.67	1952.28	821.745
488.65	1287.04	3320.28	4233.63	5333.38	3289.11	-23.4448	3089.83	614.716
488.8	3166.19	3655.11	536.607	4617.69	2432.16	2114.26	2453.86	2412.82
488.95	4072.57	3532	4145.41	5127.67	7377.65	3498.12	2512.59	1383.68
489.1	3020.27	2481.99	3129.41	6778.1	4364.8	3760.77	3256.24	3279.55
489.25	812.057	1512.23	897.735	4902.81	2697.91	309.243	1894.95	2412.76
489.4	1965.73	2234.04	-531.518	1630.47	1980.85	465.683	532.437	-753.143
489.55	3615.32	1666.07	3194.64	4641.53	4131.42	4778.89	1889.03	-205.114
489.7	5419.12	3096.64	4871.23	4439.61	5338.92	6405.89	4639.07	3636.33
489.85	5931.88	6724.03	5572.54	2170.95	5372.62	5082.17	4181.7	3546.16
490	5278.69	6518.98	4544.08	2324.67	3891.26	1642.62	6626.18	2222.85
490.15	3562.09	5744.3	5140.62	1289.54	4566.89	2921.16	3821.89	3645.05
490.3	5131.29	848.631	4763.43	3538.11	3719.86	2265.32	3766.49	4539.06
490.45	4935.73	1329.49	3038.92	2637.6	4757.34	3387.33	4603	3630.07
490.6	5295.78	4121.68	3061.61	2227.48	1661.65	4666.53	2345.64	200.849
490.75	5984.02	2457.89	5215.23	3372.01	5508.24	4841.57	2946.61	2608.74
490.9	5098.07	2518.32	2930.3	2710.39	5757.58	6623.83	2517.49	2565.97
491.05	4750.63	5791.2	4475.67	4382.52	4251.66	4467.76	4936.52	2818
491.2	6909.82	7211	5009.04	5937.19	4460.91	6789.84	4121.2	2157.04
491.35	3910.57	6495.73	5610.13	6374.46	5741.11	5311.77	5979.79	5184.48
491.5	6022.84	6985.73	4880.25	5672.86	6477.66	4989.07	5244	4221.56
491.65	6746.74	8175.78	5463.78	4935.1	5083.56	5526.85	4039.43	3785.09
491.8	5842.89	4768.94	3938.2	3480.89	2247.53	5121.63	2864.75	4416.66
491.95	4222.29	4265.9	3980.41	4304.99	2733.2	4481	3152.03	4461.43
492.1	5904.3	3588.99	4842.86	1441.29	3130.2	6984.5	2399.65	4310.82
492.25	6635.76	3966.37	3726.68	1736.32	3926.22	5166.82	4597.15	4274.85
492.4	5142.57	2305.13	3630.32	6511.64	2852.69	7984.79	4449.35	4142.57
492.55	2004.78	2326.29	4924.17	3662.05	4153.19	4902.9	4231.67	2492.48
492.7	4112.53	3910.93	5937.07	2243.09	4495.18	3819.61	2495.95	2709.44
492.85	5025.64	3471.59	5491.12	3495.27	4444.04	5297.76	4291.72	2094.77
493	3808.1	5487.16	5937.58	3595.83	2384.81	2762.05	6204.45	3098.32
493.15	3989.49	7541.99	7375.36	5195.72	3469.3	6379.86	6002.75	3578.53
493.3	5866.44	5749.92	7052.07	5443.43	8181.99	5042.6	6081.66	2328.42
493.45	4363.9	5923.71	3098.99	3630	2969.53	5794.36	4458.37	1994.03
493.6	1722.08	5393.42	3682.8	4400.58	5878.35	1355.2	4473.07	-265.526
493.75	3724.88	4525.7	5095.7	8057.73	4033.43	4132.98	5660.02	3645.78
493.9	5431.43	4288.96	5725.27	6611.86	6911.85	7225.46	3837.39	4300.92
494.05	7211.07	5433.51	5597.66	7200.07	4047.17	8469.31	5083.25	5795.47
494.2	7020.45	5019.94	4546.13	5398.61	6029.79	6674.94	5050.06	4814.27
494.35	7154.15	6350.99	5801.08	4139.19	3811.37	6699.03	3949.38	4410.67
494.5	6103.43	4551.91	6936.37	3712.46	7466.63	6701.28	5575.39	1831.99
494.65	5890.42	4267.91	4480.12	4516.17	4666.36	5192.12	5851.43	3799.57
494.8	3593.62	7348.07	4553.14	6009.28	5284.38	5054.15	4014.7	2554.71
494.95	2649.57	5857.11	4054.33	4587.25	2936.53	4876.02	3244.78	3201.27
495.1	4584.22	6492.96	4189.46	4483.72	6866.1	6849.78	3452.46	3092.28
495.25	4230.11	5348.35	1893.29	5841.3	4917.39	4939.98	2797.21	2183.18
495.4	5538.72	6157.52	6309.16	5555.94	5334.98	4899.63	4910.04	3317.69
495.55	6751.9	7341.14	5592.06	4055.05	6774.73	4218.21	5394.95	3978.69
495.7	8259.41	6752.18	7770.98	4656.32	5379.31	3532.94	3845.55	5132.73
495.85	4562.45	3901.5	4822.53	3612.46	3671.71	4952	3347.29	2240.61
496	5244.48	7119.66	7176.55	4283.17	4999.96	2734.92	5400.26	2385.59
496.15	4879.68	4745.5	4827.39	2388.83	95.3738	2129.18	4518.62	1983.12
496.3	2862.18	3589.58	634.122	962.283	2661.39	-2318.06	807.415	-683.246
496.45	2518	1676.67	-2.82479	3289.17	-1343.28	1428.56	1903.8	1978.83
496.6	5878.73	4474.34	5796.97	8166.08	1503.03	854.83	3574.75	2809.13
496.75	5063.45	4579.07	5720.83	7613.93	2660.06	4478.81	5194.82	4572.55
496.9	3306.85	4942.66	3769	4907.69	3505.2	1359.97	3432.23	2665.74
497.05	4334.06	5032.87	4114.59	5760.37	3768.42	4840.74	3329.03	4182.26
497.2	6174.1	6652.07	8944.03	7287.72	3764.05	3320.49	5835.39	4718.38
497.35	7306.18	8452.42	5804.82	5780.06	4138.71	7035.85	4454.88	6085.65
497.5	7847.59	5944.44	6634.22	4495.02	4463.74	4653.34	4143	2310.37
497.65	6530.74	3804.38	2454.61	3699.59	4704.71	3247.75	4505.48	3085.5
497.8	6225.19	6315.18	6494.99	6238.39	6470.67	7411.89	5020.64	4099.3
497.95	7041.98	5309.38	3961.12	7223.67	6795.12	8401.07	5566.02	4847.16
498.1	7520.5	5895.1	5833.62	3209.62	6423.66	5770.19	3973.77	4603.22
498.25	4783.29	5833.02	3431.56	3439.99	4682.34	5338.01	3059.84	1422.06
498.4	5473.62	4611.24	6063.25	5481.18	4791.19	5964.72	3067.35	3921.01
498.55	5790.38	7057.48	5221.78	4701.38	3749.33	7495.6	4860.01	3738.52
498.7	5842.05	7775.92	3821.12	6327.2	4587.01	5105.24	3580.14	3088.07
498.85	4925.1	5096.33	1842.04	3797.81	5232.77	5832.71	3878.38	885.957
499	3917.94	4465.1	5798.69	4126.08	2363.16	5623.55	5142.27	3527.35
499.15	3720.09	4598.24	4078.79	3333.25	4258.79	4601.05	3922.39	2866.72
499.3	3157.3	3534.41	3863.37	345.437	2509.51	1414.4	3564.3	2384.44
499.45	2704.81	3397.12	575.164	2628.04	4136.52	4753.83	4240.94	2006.42
499.6	4601.69	5028.37	7151.15	3550.87	4636.55	4825.44	5837.9	2457.35
499.75	2006.24	3459.43	1244.59	3173.88	6270.14	7390.47	3423.29	2476.92
499.9	3594.09	4070.99	4021.9	2593	3608.39	2873.97	2680.5	-857.571
500.05	5045.8	2991.94	2734.57	2495.13	7166.74	4664.42	4225.36	2066.22
500.2	4273.48	6310.4	7294.49	4908.6	6568.49	4826.4	4325.86	3508.31
500.35	3222.93	5185.61	4631.82	4829.21	6886.42	6093.89	5603.32	2627.52
500.5	4070.64	4373.3	5384.23	2684.33	5072.75	4592.01	2329.57	608.195
500.65	5404.39	6688.39	5782.87	5109.19	9148.87	3889.15	4679.15	3427.94
500.8	7364.16	4726.91	9179.77	7034.94	6733.79	6115.46	6664.88	5160.05
500.95	4950.98	4689.7	6020.49	4112.4	6789.56	2894.36	4129.88	3736.42
501.1	1949.64	4983.01	5009.69	4234.57	3431.05	-205.22	3203.27	992.355
501.25	2164.72	2331.23	2300.7	3533.79	4448.34	314.038	3609.35	1666.38
501.4	4554.34	5019.82	8672.54	5628.05	6304	7886.82	6443.49	6550.27
501.55	4956.75	7360.45	9647.62	8284.85	9112.77	6877.64	7397.12	6594.8
501.7	7924.7	5675.66	10339.3	6960.77	7608.28	6989.37	4916.32	4956.78
501.85	8695.8	6963.15	5687.28	5017.6	8058.27	6512.81	6420.41	5570.01
502	5263.94	3875.05	8684.64	4485.76	6270.46	3832.71	3236.91	3949.54
502.15	2523.29	5143.83	4717.22	2979.9	6858.3	5560.49	4789.71	1986.37
502.3	5940.36	6378.58	5438.16	4941.81	5061.43	3233.29	3805.3	2795.59
502.45	5233.95	6303.52	3260.9	5031.24	5660.23	5242.46	3019.2	2176.67
502.6	6328.09	6723.56	8169.69	6827.8	6881.77	5461.97	5461.69	2967.14
502.75	5217.86	7143.98	7054.74	7608.55	7057.62	7585.29	7355.36	4743.99
502.9	5991.72	5687.03	8635.89	6442.28	10690.3	5655.64	6064.6	2589.42
503.05	7632.03	6967.21	3556.71	5623.76	5095.63	5475.51	4363.39	4409.58
503.2	4479.36	3578.46	4956.2	4956.02	2474.07	4946.3	3918.37	1987.29
503.35	3382.48	3780.77	5468.99	3409.06	3257.08	4494.1	2719.31	2663.64
503.5	6727.98	5030.7	6087	5955.58	5045.98	4840.77	4989.42	4625.78
503.65	8349.36	5487.26	4742.61	5887.65	6155.7	6215.46	6596.39	5163.21
503.8	8766.57	6241.12	9476.11	5786.87	7862.42	7873.7	4508.97	4779.02
503.95	7133.64	5781.05	5705.23	7652.99	6969.21	6438.64	5481.11	5267.46
504.1	6353.17	5850.2	7484.22	4233.69	4595.52	7409.28	4051.99	3149.22
504.25	6484.38	7746.71	4169.56	3814.22	4592.14	4738.49	3863.42	3556.31
504.4	7606.43	7656.34	6011.57	6829.6	4626.7	7102.74	5873.57	4953.2
504.55	5843.16	6780.78	4456.13	6653.04	6489.56	6382.02	5676.33	6429.55
504.7	5747	7406.5	4833.09	6654.2	5505.44	7794.29	5373.72	5941.19
504.85	3616.47	5864.03	2838.73	4946.72	5377.94	6194.63	4103.74	2698.38
505	4570.4	5540.52	6104.27	2756.6	4599.59	4919.78	3200.87	2297.6
505.15	5779.7	4914.19	6470.24	4214.77	4818.65	5861.26	5590.59	2674.59
505.3	4251.67	7195.67	6241.42	4078.58	6178.91	5844.48	5041.28	1581.3
505.45	2697.02	6377.45	2408.47	4434.29	1916.94	2634.2	3502.93	1644.18
505.6	3015.72	4250.47	5960.31	3812.91	6707.53	2560.05	1718.96	1129.83
505.75	3658.07	6471.74	3528.22	3770.28	5706.56	3353.53	4744.44	4860.08
505.9	2859.85	6155.3	4478.94	4257.38	5245.39	2860.4	3002.66	3871.8
506.05	2057.91	3885.58	1852.09	2189.86	3353.33	3350.84	4195.07	716.165
506.2	5188.7	5164.9	3741.77	459.059	3390.16	1829.71	2519.06	-260.367
506.35	6073.33	7522.46	2932.66	2037.67	4017.36	7164.13	7004.41	4055.82
506.5	6615.14	8563	5839.78	1777.7	6063.94	4199.53	7271.84	3958.08
506.65	3751.49	5777.59	5730.39	1884.21	2860.37	3803.88	3617.63	3032.84
506.8	3721.96	3656.37	4961.68	3381.65	5138.55	2327.61	4412.5	3959.01
506.95	6450.9	5198.52	4771.83	4719.08	5188.69	3689.6	7939.24	7357.36
507.1	6119.95	9189.57	8873.56	5492.92	7019.84	6205.11	5603.11	6016.17
507.25	5145.67	7186.18	6592.22	5168.48	7312.28	3717.13	5470.38	4252.24
507.4	5157.79	5156.48	5677.9	3436.61	4952.6	4706.6	3009.13	3792.18
507.55	5054.1	5438.05	5029.08	4451.07	6262.02	6928.53	6109.33	2111.71
507.7	5029.83	6280.84	6567.3	5669.51	7597.73	4687.98	5304.91	4547.16
507.85	3334.79	5171.2	5143.15	3900.17	5626.42	3842.54	5110.47	1685.59
508	2410.23	4886.5	7003.49	3371.13	7261.79	4042.11	3526.98	1947.81
508.15	2670.12	4219	4740.77	5853.29	5800.48	5185.55	3490.8	1187.35
508.3	2117.11	3022.96	5325.31	2915.16	3831.13	1169.27	2627.51	1797.1
508.45	1581.22	1721.07	5176.9	1454.44	5090.66	3449.63	1444.81	543.644
508.6	5869.33	3583.38	6668.38	6217.89	4338.08	4478.28	4590.66	3976.7
508.75	6557.53	3393.66	5136.45	5830.96	4546.66	5479.39	4612.65	2770.53
508.9	3608.43	3564.56	4052.05	4987.47	3265.84	2459	4749.62	1926.25
509.05	3027.14	2131.04	3555.82	2194.01	2363.54	2115.33	3462.3	2942.33
509.2	5224.28	3333.81	5206.4	2893.99	3539.31	1264.44	2911.41	2660.38
509.35	4760.94	4985.06	3956.26	5153.58	5456.38	4001.35	4153.58	4061.21
509.5	6115.87	5756.21	4485.43	5245.08	5173.77	4048.59	2591	2694.73
509.65	8759.99	5849.67	4282.59	4618.17	3882.8	5682.53	2569.51	4917.91
509.8	9257.1	6825.15	6855.39	4074.09	4746.37	3779.21	4039.39	3622.42
509.95	6140.66	4197.56	4996.34	3687.12	3114.71	5443.62	3336.49	2475.41
510.1	3346.54	2368.49	3512.04	3381.23	353.287	2818.43	1507.21	1349.99
510.25	3582.99	2149.7	3623.37	4006.21	1491.8	2652.97	3549.54	3504.18
510.4	4394.41	3373.32	6257.28	3542.19	5205.5	4862.97	3090.73	2948.56
510.55	3906.74	4596.41	6690.57	4808.62	5744.48	6039.97	4892.68	1662.71
510.7	2166.69	3029.11	4796.21	2703.92	6032.84	2682.03	5738.59	2687.39
510.85	2440.75	4465.89	5900.81	2005.8	4802.92	2788.65	3813.07	1587.47
511	3372.85	3535.76	2029.54	4115.78	3978.47	1657.09	3012.85	476.279
511.15	2969.79	2042.38	2791.72	2186.29	4500.09	3091	5259.05	-202.291
511.3	3518.39	2230.04	3537.24	5334.51	4487.8	2636.12	3345.47	4661.83
511.45	6225.34	4440.24	3883.8	6199.27	3645	3436.73	5223.06	4921.66
511.6	6217.48	3886.72	6094.31	3452.33	6387.61	3367	4112.48	3056.23
511.75	4662.75	5041.07	4702.92	5381.35	5668.9	5908.82	4414.72	1608.67
511.9	5664.44	4942.74	5309.02	5213.21	4009.35	5176.95	3117.51	3136.86
512.05	6372.94	3365.16	5416.26	5774.84	3554.57	7416.57	2593.37	3069.18
512.2	4595.83	2060.01	4995.92	6382.18	6063.31	3688.93	2343.89	801.232
512.35	4438	2223.43	3226.49	5457.41	1866.69	5830.74	3552.46	4465.53
512.5	5094.83	3830.59	2996.05	5027.48	5614.07	4069.63	2883.54	2893.09
512.65	5905.34	3721.01	6465.48	6173.71	3613.59	4119.08	3367.81	4835.65
512.8	5249.24	1754.69	4295.62	6591.23	4896.76	2488.86	4055.84	2770.91
512.95	3501.53	4190.68	4884.82	5510.67	2766.78	4290.23	6024.19	3583.48
513.1	2094.52	4682.67	4852.41	4972.92	3276.03	5263.63	3460.62	1699.29
513.25	1752.33	3742.72	6613.8	3752.99	3453.5	3914	2767.47	2206.36
513.4	4900.42	4625.86	3628.6	3807.17	1835.18	5018.05	2430.63	2407.88
513.55	2194.85	4780.11	3885.68	2204.03	3263.59	2035.17	3946.96	2061.07
513.7	3090.83	4101.03	3118.57	4953.89	4636.63	1520.96	3477.95	2879.57
513.85	4550.59	4081.87	4965.54	5151.78	2866.07	3191.14	2693.68	3009.88
514	4259.81	2640.55	5742.32	4068.4	5687.06	3045.4	5729.17	3030.6
514.15	1634.69	4042.01	4296.05	2758.71	1997.78	120.376	754.508	1335.74
514.3	1929.36	7948.23	4924.57	5128.48	5959.68	2735.66	2699.64	2269.27
514.45	4559.36	5308.53	7524.55	6899.69	5236.04	4997.98	5960.38	5704.09
514.6	4402.2	3490.38	6526.78	6452.84	6774.03	5968.96	3383.67	4266.54
514.75	3030.92	3560.47	2212.62	1292.47	2009.59	1387.13	-342.914	1818.04
514.9	3738.59	1198.62	336.258	983.563	4689	3658.11	826.081	2080.56
515.05	3850.43	3798.58	6248.8	4340.63	4089.08	5168.15	4241.65	4231.13
515.2	4944.51	4191.47	2078.55	3684.7	3590.71	3307.36	3626.51	2806.39
515.35	4153.22	4279.09	2648.82	584.899	4163.03	1690.1	2499.66	3166.44
515.5	3163.32	5270.77	3554.89	4988.53	6743.6	2817.49	2659.91	298.509
515.65	2442.28	5248.27	5025.31	4991.85	3840.95	4889.18	5685.29	4718.45
515.8	4059.82	4515.01	4184.64	5794.05	5443.95	4386.46	3479.74	4090.48
515.95	3683.63	5939.27	2947.88	4643.6	5311.03	2602.62	2008.08	2594.65
516.1	5177.91	4326.08	3435.85	5585.54	4094.96	3076.51	5148.44	3997.55
516.25	5360.9	4676.62	6393.58	6716.47	7671.44	4381.01	7408.12	5223.35
516.4	4063.7	4394.25	4199.87	4836.11	6240.44	4014.16	2958.38	4728.23
516.55	3232.2	1570.1	2336.71	2438.67	5319.46	2251.36	4678.09	2278.54
516.7	4553.23	2624.88	371.992	3251.2	3495.61	2547.79	2615.63	3957.75
516.85	4728.89	4799.31	4856.2	5813.18	4698.78	4127.3	6268.67	3960.6
517	4840.5	4730.75	3680.52	8002.99	4193.24	6089.21	4638.74	2524.14
517.15	3903.17	3423.88	4721.27	2322.12	4213.12	3968.51	3422.9	-349.458
517.3	3462.53	3077.88	447.239	2145.87	4174.59	3787.63	2768.45	1568.81
517.45	3978.48	2731.43	3558.05	3933.49	4710.73	2776.32	2631.25	2262.86
517.6	4925.07	5893.53	3106.63	2419.26	3750.99	4585.05	3232.47	2065.97
517.75	2550.17	1979.21	7470.82	1326.4	6838.95	3514.87	1958.12	2324.47
517.9	3293.6	3120.13	6132.84	2551.96	3022.04	2817.3	2434.94	1857.2
518.05	5741.51	7067.77	8529.96	5883.85	7612.17	4932.05	4703.31	4109.25
518.2	7012.94	6299.83	5570.95	3451.86	4679.97	4662.98	5223.29	2718.26
518.35	3817.38	4960.56	5169.23	3984.93	4844.23	3380.06	4136.16	3165.34
518.5	2686.68	3490.07	1579.67	2923.02	3405.97	758.006	2891.38	967.173
518.65	3570.92	5819.31	6284.42	4163.25	7884.99	5336.1	5566.84	3566.67
518.8	5467.91	7000.81	5935.61	5785.44	4867.23	5259.51	3356.09	3408.77
518.95	2777.68	5815.93	5889.99	2656.74	5286.68	3752.61	3458.67	3916.99
519.1	1171.8	3187.52	3096.63	1087.79	4776.7	1672.06	2237.55	2112.41
519.25	2007.37	427.283	4957.91	4487.51	4582.82	3523.24	2195.07	823.922
519.4	2082.29	1206.55	1695.07	3392.26	550.284	2217.61	2564.65	1274.28
519.55	1428.43	2920.41	2443.6	3035.34	3878.85	830.186	2994.55	435.744
519.7	4789.77	4230.44	3797.67	4691.28	2735.52	2677.95	5002.7	3203.89
519.85	6883.27	3888.67	7647.93	5170.51	5628.1	4294.06	4373.89	2386.93
520	4278.52	5404.45	5327.35	5059.11	2315.47	3179.14	5131.67	3396.68
520.15	2081.8	4108.47	7510.31	3928.5	7260.78	3557.38	4215.34	1670.63
520.3	2740.31	3700.23	3699.8	3260.76	1651.82	3849.18	3414.15	4301.5
520.45	3246.31	2795.72	5150.08	5022.73	4390.35	3274.02	5193.24	3067.99
520.6	1334.58	5814.6	3083.36	2518.89	2319.66	1829.74	2877.27	3064.16
520.75	504.399	5104.16	5263.98	3588.11	2958.05	558.99	4097.08	271.482
520.9	1218.02	3383.89	1753.22	2878.62	2501.96	-1014.84	2647.5	535.973
521.05	3201.9	4287.72	4486.51	3619.73	3785.9	3093.8	4172.07	3510.69
521.2	3341.33	4657.4	1888.56	3625.49	3902.02	1209.14	3084.62	3066.73
521.35	637.197	5363.56	2646.22	1193.07	3674.27	1558.78	2020.31	2572.7
521.5	292.362	3782.57	759.221	1978.55	1465.2	-818.147	2133.86	1201.19
521.65	2117.31	2316.85	3205.72	3935.24	2062.24	2319.04	1111.59	1552.26
521.8	3374.77	3613.91	2347.57	2808.15	3929.19	-739.484	537.789	1745.72
521.95	2194.43	4223.97	3961.67	3954.78	6000.38	4910.45	3746.88	2937.38
522.1	1766.52	1754.59	1550.97	6297.26	2107.84	847.077	1427.01	1526.59
522.25	2751	419.565	2008.42	3835.45	1746.78	1799.78	1100.34	2033.88
522.4	4590.98	632.767	927.191	3155.19	3912.96	1640.25	1610.95	912.63
522.55	3257.96	4730.36	6923.64	3733.72	4796.01	5310.84	3259.29	1438.07
522.7	3830.48	6105.09	1843.87	3202.09	3876.19	4819.76	4128.86	2944.46
522.85	1714.19	2801.79	3504.46	4665.88	5960.32	3033.33	4224.41	2737.18
523	2332.52	3819.31	443.406	2904.73	5918.67	2791.9	4199.93	2746.14
523.15	2774.06	7526.35	4101.45	1076.76	3809.41	4836.2	2338.97	1293.09
523.3	4440.1	4057.74	1156.76	3068.34	3669.94	2868.9	4636.79	2513.46
523.45	3390.79	2306.51	3487.46	2922.22	2789.62	3869.48	2529.72	3204.38
523.6	3421.53	3498.36	2166.02	782.357	3092.23	4904.03	4164.89	2569.97
523.75	5060.11	5208.28	6173.1	4833.07	2241.3	3899.8	3881.89	3050.33
523.9	4948.55	4252.8	4164.49	6850.85	6690.77	5110.08	4750.17	3447.58
524.05	2729.24	2075.03	3560.14	5875.81	3308.68	2731.79	2742.4	2808.18
524.2	3163.26	1073.39	235.901	1719.89	3352.9	135.078	296.688	1317.35
524.35	4100.6	1232.05	3780.33	3307.13	4571.89	1914.01	1678.16	1864.52
524.5	5783.09	1725.12	2206.24	4406.66	4837.63	933.77	1646.54	3730.9
524.65	2580.53	1290.08	4493.91	1567.3	3826.9	3401.85	2960.46	3095.88
524.8	1538.13	3778.31	-935.366	881.085	2495.34	-164.766	3062.66	1199.24
524.95	4160.19	3887.75	2412.45	5110.42	1587.01	3374.99	1671.88	2319.63
525.1	4477.08	4610.74	-916.068	2903.13	2070.19	2949.04	3310.08	3041.3
525.25	-209.812	1937.77	5026.88	3413.13	2730.72	1727.59	3237.71	1160.5
525.4	273.002	2718.32	-662.25	2144.31	-219.592	202.988	882.427	710.198
525.55	2483.68	3490.46	3101.13	2149.44	3811.4	2307.63	2494.53	2458.27
525.7	4330.82	3769.16	3487.92	7498.71	4766.63	3513.76	4051.2	4797.88
525.85	2185.72	3062.14	5948.81	4377.48	1255.87	1471.05	3754.04	3887.45
526	4046.91	3145.78	2848.78	1739.53	2799.07	2137.44	2017.83	3694.34
526.15	2236.95	2096.37	3929.07	3784.38	2475.93	1524.18	3996.77	2595.42
526.3	4208.64	2937.53	3702.95	4121.66	3749.73	5572.19	4241.19	4437.65
526.45	2827	2468.99	3542.73	2491.93	1601.24	3640.39	4588.47	3217.48
526.6	2147.86	1992.32	596.121	2880.11	2274.39	2892.1	2976	1755.82
526.75	2039.12	1920.84	2704.76	764.082	1093.61	-1171.87	880.74	396.803
526.9	2062.78	1340.65	-2935.57	868.513	-1849.13	1127	136.889	47.5322
527.05	2405.47	5051.68	5066.91	2266.8	4525.48	4391.03	3326.65	1199.68
527.2	6215.16	6094.05	4459.46	3711.14	7362.78	5701.13	4089.82	4088.56
527.35	4530.54	5093.73	6039.88	4474.03	6667.46	5280.25	3825.14	3885.39
527.5	3123.4	4393.98	1381.95	3357.92	6095.77	3435.13	3345.93	3114.12
527.65	2787.47	2756.3	4927.08	1720.64	3773.42	2268.39	3895.93	2605.8
527.8	4548.15	3670.4	1787.64	2079.32	5584.3	3025.13	4766.95	2416.04
527.95	3139.76	4009.7	3645.14	521.919	6368.85	3938.47	4893.49	4411.45
528.1	2843.58	2661.9	2186.82	1216.18	2743.84	1931.82	3496.53	1604.59
528.25	2221.65	1130.25	2449.83	-2226.55	882.43	1541.77	2131.07	525.961
528.4	-76.3035	-238.646	-2032.55	-817.769	-512.069	-2235.13	1123.34	-989.628
528.55	97.1242	142.354	-822.656	2032.19	-129.95	-112.178	2546.93	-444.715
528.7	1373.25	3923.22	1202.92	2203.22	707.629	1332.51	4880.52	3214.4
528.85	1914.28	1958.06	4216.9	1275.16	2622.07	1052.46	3607.25	1766.02
529	514.029	-514.823	-358.627	436.805	689.586	1709.51	1561.64	1587.37
529.15	-8.31761	2722.41	211.084	1461.61	-1089.08	-767.98	1869.58	661.736
529.3	5105.48	5279.01	3567.18	4268.56	1486.55	5163.56	4656.83	4920.75
529.45	7432.71	5054.39	7611.84	5930.6	6246.02	6240.79	5037.26	5098.68
529.6	6001.15	5436.31	4525.94	6574.23	2921.4	7882.85	4284.57	6351.97
529.75	5278.3	5447.95	4733.74	6220.96	4306.59	4994.18	4611.49	3192.85
529.9	8637.87	6471.08	5093.37	9108.29	6581.11	4294.37	4802.58	3829.96
530.05	10448.6	7478.47	9616.36	9129.12	5545.56	8599.01	6879.23	3813.3
530.2	12378.5	8687.14	8458.66	9867.47	10387	8486.69	7696.75	4020.77
530.35	12857.8	11884	13270.2	13513.6	11190	10186.2	10243.1	7817.73
530.5	14911.8	13565.3	15805.8	14474.5	13827.1	13704.5	13804	9426.21
530.65	16051.1	13605.5	16492.5	13229.4	12994.1	14841.1	14444.9	11729.2
530.8	15402.9	12999.8	13080.4	14321.6	13723	11577.5	12612.3	9871.23
530.95	12534	11569.1	11870.7	11372.1	11518.9	10688.1	10109.4	7889.81
531.1	13190.6	9888.1	10694.9	11414.3	10362.5	7636.07	7204.07	6291.95
531.25	13685.2	14129.8	12583.6	14195.2	11822.4	12690.8	10757.4	7587.15
531.4	14906.3	14999.2	12807.1	12134.1	15538.6	12032.1	11353.4	10696.8
531.55	16003.4	18327.3	14656.7	16495.5	16761	14641.2	15926.9	12309.2
531.7	17727.2	20381.6	14740.2	17560.6	16291.6	15120.1	13989.5	13695.6
531.85	15529.9	17264.6	15073.4	16081.7	12616.2	16734.6	13742	12937.7
532	13542.1	15573.1	12656.8	17148.4	14266.4	13790	12795.9	9871.93
532.15	15338.7	14995.1	11738.3	13786.3	14032.5	11223.6	10683.3	7615.95
532.3	14980.9	16274.5	13681.4	14862.3	11401.6	10494.6	11597.5	9092.34
532.45	14906.5	13411.4	13914.9	14381.7	12141.2	10886.7	9628.82	8075.8
532.6	13632.5	14309.4	12412.1	13667.7	15853.7	12241.4	11167.4	9896.1
532.75	16941.1	14215.4	15003.9	16514.5	14084.9	12879.5	10795.5	9176.58
532.9	16967.9	13742.1	16241.1	14962.4	13832.5	13859.3	10677.3	10494.2
533.05	15068.7	14034	16730	14218.2	11793.5	13263.6	9508.49	10370
533.2	14049.7	16394.6	14567.5	16835	17496.7	11755.7	12058.3	8332.64
533.35	18301.6	17591.6	15168.7	15138.9	18364.6	14754.7	11659.2	12281.9
533.5	19232.3	20199.6	16992	16750.3	18890.8	14942.9	14438.3	12789.7
533.65	16886	17899.3	14910.5	18457.6	17148.6	17018.8	14025.5	12305.2
533.8	17067.4	15993.6	12465.1	15801	16342.8	13554	10977	10140.8
533.95	18973.4	15542.1	10538.1	15957	16239.7	12557.1	11189.4	11325.7
534.1	19303.2	16781.4	15993.5	16382.4	16062.6	14434.3	12913.8	10395.4
534.25	17123.6	17213.6	18061	17021.8	17190.2	17707.8	13719.1	11630.5
534.4	15755.3	14362.2	15087	18459.3	16013.8	12830	12313.2	9497.68
534.55	16692	15113.1	13188.7	14003.6	14226.2	14615.7	11432	9393.18
534.7	18230.7	14533.4	15934.6	12326.7	12554.4	12679.6	12851.9	8267.16
534.85	14951.5	13843.4	15473.9	14571.1	14588.7	16141.6	13475	10585.7
535	12940.9	12886.1	12054.8	12291.2	16082.2	12902.9	13790.7	10914.7
535.15	10607.5	10134.1	8557.67	9442.52	9927.75	11949.8	12007.9	7047.71
535.3	11362.3	8952.32	8507.84	8213.77	8489.85	10488.8	6022.53	6432.42
535.45	8347.37	8780.61	8046.08	9214.82	9392.42	9218.34	7016.03	6825.92
535.6	8520.07	8889.32	9069.22	8827.07	9299.98	10388	6704.36	9345.99
535.75	9327.63	6870.56	8269.97	7825.94	8951.82	7497.45	7642.37	6456.15
535.9	8008.69	6363.23	9485.23	7316.65	6168.74	6910.54	5812.36	5143.17
536.05	6173.52	6180.29	5955.41	7951.29	7621.48	7710.68	6429.48	5521.3
536.2	5821.35	6288.11	6516.94	4048.17	5858.8	6244.04	7314.89	5810.06
536.35	5609.17	5920.71	4710.75	4852.36	6953.49	5811.76	4402.93	3325.18
536.5	6658.56	5012.68	6357.58	6832.68	6665.87	4611.84	4065.41	2127.16
536.65	4542.23	4623.44	2462.71	4619.25	6111.56	5082.4	2893.97	2749.97
536.8	1137.86	4669.83	1891.91	4345.16	4841.36	3500.99	2896.16	1205.16
536.95	2727.7	2319.74	2459.53	4636.7	5563.6	2952.13	4063.42	2731.62
537.1	4430.27	3189.26	4439.42	4280.58	4614.58	4587.94	4467.19	4471.47
537.25	6157.48	6296.07	4310.47	6373.28	7214.11	5677.9	7268.89	4584.59
537.4	3734.11	6304.97	3577.68	2669.92	2845.85	1000.61	3592.59	3393.92
537.55	776.358	2596.7	2223.36	2676.66	1795.58	1109.83	215.551	725.486
537.7	51.7366	1587.07	3556.16	147.819	-423.354	-1096.83	2315.38	556.137
537.85	585.42	2574.47	1804.67	2641.22	2067.77	1732.52	3944.51	1974.59
538	3210.4	3367.18	4398.22	3160.96	1845.79	2916.04	4929.45	4296.88
538.15	3216.28	3307.34	3050.85	4856.89	6142.91	4301.92	4641.98	3024.28
538.3	5727.17	5047.54	7258.72	4841.62	3467.61	4344.33	6104.2	5250.77
538.45	5310.16	4238.23	2595.98	4468.12	5554.05	5954.58	4008.35	4152.84
538.6	5053.15	3436.05	3186.71	3044.1	5197.18	7744.98	4188.16	3775.91
538.75	4471.03	4645.26	3256.18	4168.42	6539.08	3332.99	5001.62	3119.84
538.9	4428.7	4212.17	4017.71	2935.86	6160.96	3073.94	4613.95	3858.66
539.05	6154.87	5112.5	2761.23	4577.32	5044.91	4301.79	4862.16	2823.51
539.2	7685.54	6629.67	6524.35	8363.75	6084.82	4899.1	5529.45	2755.73
539.35	4037.02	6347.9	8286.59	8637.64	8007.32	3798.26	5977.81	4868.25
539.5	6838.46	7438.15	7696.27	7659.36	7607.36	7575.62	5848.06	4377.13
539.65	9000.31	9629.23	5772.41	5707.93	8577.65	8118.46	6441.88	4637.96
539.8	8381.07	9290.67	9207.15	7018.85	8317.57	7019.29	6473.44	3933.97
539.95	7426.49	7520.17	9536.34	8763.08	5420.94	6969.83	4283.6	4505.34
540.1	8840.86	7094.85	9181.81	8395.58	6290.63	8070.77	6239.96	3882.54
540.25	10750.2	11066.4	7713.28	10255.3	8068.34	9124.24	9351.26	5813.4
540.4	16262	13471.2	14688.2	12827.9	11289.9	9495.61	10053.6	6967.59
540.55	14374.5	11986.3	12982.2	13608.1	12294.7	13596.2	10048.8	10133.2
540.7	13925.6	10822.3	13729.4	13868.5	11253	12573.9	9063.41	10094.6
540.85	14210.1	10255.2	10519	11022.3	12999	10826.6	10291.2	7308.89
541	15193.9	9219.42	15380.9	13599.1	11495.7	11065	9450.84	9451.38
541.15	13245	11266.6	13712.1	13716.6	12755.7	14364.2	11203.5	10620.6
541.3	12949.8	10989.3	11751.4	10945.7	12804.2	11916.9	11014.3	7898
541.45	10924.4	11118	7033.23	10540.4	11652	10609.4	8831.22	7708.5
541.6	8647.39	12467.8	11034.5	9574.13	10105.9	10276.5	9271.38	8739.86
541.75	11599.8	12636.3	13478.4	10715	8661.91	8871.81	9474.64	5794.27
541.9	11503.9	11726.7	14913.8	10523.1	15282.9	10858.4	10559.8	7049.88
542.05	10719.2	12474.2	11900.9	8556.81	11340.4	9533.99	9868.37	6335.65
542.2	11918.5	11938.3	14339.6	10765.1	12663.7	9632.24	11866	8442.4
542.35	13338.4	12251.1	12211.2	11836.2	9815.13	11109	10645.2	7323.85
542.5	13705	9891.68	13561.1	11526.3	11722.8	11280.3	9977.69	6686.34
542.65	12238.7	10257.4	9229.08	10634.3	12285.6	10224.6	9305.07	8399.94
542.8	12479	12098.7	14423	11122.1	10938.4	9237.66	10984.2	7927.44
542.95	13963.5	13288.4	11297.8	11783.9	12113.5	10713.4	10862.7	8927.26
543.1	15024.9	11492.4	11667.8	12929.5	13724.6	11563	11450.3	8514.55
543.25	11035.4	11690.9	7022.14	11902.4	12203	11204.7	10500.9	10268.8
543.4	11484.6	11070.7	11722.2	12945	13773.1	10922.4	10451	7828.6
543.55	10904.7	8894.98	10968.1	12009.2	9592.31	11798.9	8882.25	7673.06
543.7	10160.5	8153.69	12199.8	10436.6	11195.7	7909.48	8734.7	7065.93
543.85	9574.35	9135.99	9057.66	11521.9	8389.74	10802	10006.3	9296.6
544	11586.1	9812.84	13246.5	10713.2	10061.2	9729.2	10486.8	7520
544.15	10331.4	7724.32	10733.6	10976.5	10811.7	10694.6	10853.5	7203
544.3	11330.9	6310.27	11206.4	11292.8	9285.5	7190.2	9714.67	9849.05
544.45	7531.98	8577.05	7086.06	8266.24	7821.57	9025.1	8923.6	7328.87
544.6	8653	10683.5	10569.1	10337.8	10562.2	8208.46	7713.36	7455.69
544.75	10578.1	10296.9	9136.56	11071.1	7913.24	9533.56	9256.87	7405.22
544.9	11571.2	8543.15	10491.4	8140.28	10254.4	10000.6	7273.91	7324.73
545.05	9932.76	7897.98	7130.62	8912.95	12008.7	8815.84	8420.02	5776.87
545.2	10520.4	11359.9	10530.2	9113.05	12249.3	8050.9	6816.53	6310.71
545.35	10189.3	9827.18	8255.07	7108.88	8647.48	7078.71	7443.83	6307.23
545.5	9312.28	8155.63	9877.44	9218.65	7097.48	6344.75	8186.66	6798.96
545.65	7577.49	8294.78	4101.46	7229.87	6779.25	7864.6	7157.98	5418.05
545.8	7094.34	11558.2	9103.89	8256.4	7748.51	8011.29	7858.46	4934.08
545.95	8471.28	8009.02	5960.22	9046.39	5469.1	6555.03	8004.08	6386.4
546.1	8863.4	6752.6	6458.81	5611.52	7634.19	6383.65	7092.81	5352.19
546.25	8158.2	7222.57	7712.41	8636.97	8070.45	9096.48	7738.78	7577.97
546.4	10546.1	10631.9	11659.2	10875.2	10144.4	9827.86	10245.6	8116.89
546.55	11404.6	11115.8	10026.4	10124	10391.8	11678.4	10261.6	9244.06
546.7	9349.05	6948.45	8825.25	10522.8	8156.12	7472.42	7371.51	6743.05
546.85	7807.78	6089.32	5452.92	5605.83	7978.73	8448.97	6137.47	6407.96
547	7724.49	8739.43	7258.14	8091.91	8100.94	5983.85	5815.45	5351.19
547.15	8473.04	8331.01	5963.42	9732.58	5678.82	8280.48	6106.66	5897.59
547.3	9406.08	8858.86	7150.12	7575.95	8507.15	8033.37	8696.51	6736.85
547.45	9210.68	7098.32	5612.48	8875.26	9864.59	9601.99	5591.87	4174.96
547.6	11549.9	7975.5	8037.11	9111.75	6524.43	6740.67	7333.4	4912.63
547.75	9764.83	9966.77	6898.91	9712.14	9662.86	9931.64	7860.61	6601.53
547.9	7501	8178.76	9228.64	10957.2	9375.65	6049.71	8280.05	7123.94
548.05	7299.98	5366.87	4107.41	8267.37	6382.28	7504.23	5821.87	4872.4
548.2	7342.67	6300.68	7854.07	7316.75	7941.53	6783.09	5313.77	5122.57
548.35	7127.18	6872.75	7310.93	10619.6	7084.65	8013.26	5062.27	4990.98
548.5	7181.02	6323.23	10639	8265.93	9350.03	8108.26	7773.93	5584.82
548.65	8611.31	7147.26	6421.98	9754.17	6195.91	6703.67	6827.99	5747.73
548.8	11729.8	8379.89	8806.57	9286.09	7516.55	8564.79	5558.7	6676.34
548.95	6968.02	8379.63	9939.13	9487.28	7748.7	9241.84	8277.98	7614.53
549.1	7443.62	9509.44	9405.27	8481.55	9186.5	9008.45	8993.58	5523.67
549.25	9164.06	7771.9	7399.2	6363.22	7424.31	6968.64	5055.65	6268.41
549.4	9418.16	6627.3	8202.31	7144.57	7147.43	3964.36	4875.84	4692.92
549.55	5231.45	7148.65	7882.71	7918.63	6551.53	4889.34	4862.7	6348.74
549.7	5309.61	7113.63	11284.3	6188.15	7919.95	5897.24	4934.55	5205.39
549.85	8617.59	6035.29	9859.47	10147.6	11080	8234.29	6154.39	6441.23
550	8532.62	8721.69	9350.9	7263.81	8319.56	7440.38	6074.28	6514.4
550.15	5498.8	8717.74	8276.9	7218.19	8964.67	9069.12	7706.71	6052.62
550.3	5429.01	6374.81	9664.76	5798.14	6481.12	4786.57	4795.84	5001.22
550.45	6214.74	5554.21	5881.77	6207.78	7110.83	5972.01	4781.81	3035.23
550.6	7244.38	6502.75	6348.74	6831.85	9578.53	5220.88	4659.86	5087.55
550.75	8630.18	11263	7261.27	8717.72	7995.07	8447.38	8421.08	5331.86
550.9	8869.56	12065.8	10433.7	6409.98	10282.4	7177.92	10525.6	6819.3
551.05	11280.2	9602.2	6182.56	6475.87	8071.22	8159.94	5134.94	5717.17
551.2	7480.16	7934.88	4902.5	4393.92	9404.5	6722.24	6105.93	6678.15
551.35	6909.44	8678.96	5965.68	8431.47	8017.53	5830.28	5910.2	6093.16
551.5	8894.11	7769.76	6892.49	7012.03	9674.97	6150.92	6495.02	5836.18
551.65	8462.86	7014.77	6729.48	6537.48	9660.1	6675.65	4595.91	7376.48
551.8	7864.6	8148.11	6673.56	6829.79	7023.8	7050.03	5640.86	5194.63
551.95	5623.15	7762.12	6795.59	5610.06	5691.02	5754.93	8304.86	4775.64
552.1	6467.13	5692.29	6638.29	6122.46	8266.36	7396.11	6513.8	4051.62
552.25	8751.98	9521.65	5720.18	6795.99	8106.02	4662.6	6111.31	7511.56
552.4	8259.65	10787.6	8781.56	4409.81	9047.59	4767.14	8860.5	5781.06
552.55	7870.94	10421.3	10588.6	9779.82	7454.81	7221.19	7568.48	9018.36
552.7	8289.35	7435.63	9303.15	5547.6	4783.88	5575.03	6590.31	3905.61
552.85	5247.13	6698.63	4869.32	3174.96	5232.6	467.923	1494.11	3446.4
553	3513.26	5851.84	4100.11	7653.51	4010.17	2716.16	4310.81	3099.83
553.15	4941.52	6530.82	7604.03	6871.35	6516.6	9046.65	5189.07	4704.26
553.3	7011.88	9749.26	7876.75	7453.43	9860.67	8454.91	6174.78	6427.49
553.45	3508.98	8472.19	5532.44	4503.02	8300.24	9443.8	4706.28	2033.02
553.6	1698.96	5231.81	1732.85	2511.93	5700.62	6036.36	4673.25	2991.86
553.75	2680.22	3598.53	4829.39	5381.84	4485.99	6118.47	4092.45	2814.62
553.9	4387.06	4917.62	4637.36	3201.7	4665.96	4643.67	3358.61	2968.23
554.05	5108.59	6775.23	3905.1	4214.13	6548.52	4855.72	4883.01	3559.45
554.2	4647.35	8569.38	4009.79	5280.56	6037.71	4704.54	3459.66	3754.78
554.35	4604.62	8081.27	6313.31	4661.94	6506.48	5157.83	4772.42	4392.61
554.5	6698.29	8930.76	6570.4	7126.32	5398.94	5864.66	5937.95	5299.61
554.65	4858.47	9959.3	4738.26	7480.29	7283.58	5473.22	3968.94	3967.01
554.8	2253.84	7284.83	5708.68	5168.78	5855.95	5054.84	4484.49	4580.17
554.95	2877.81	6457.88	4633.28	6193.45	4757.87	3284.6	3248.9	4236.45
555.1	1645.28	6792.61	4533.6	595.787	3035.38	4239.63	3234.7	1471.48
555.25	3718.25	8696.06	3939.86	3387.84	5614.9	3613.4	5712.06	4356.36
555.4	6298.54	8068.17	6818.33	7009.68	7100.78	7088.59	4733.26	4723.09
555.55	4625.92	5283.73	8330.91	4605.18	8009.94	6007.99	6694.53	6028.71
555.7	3761.91	4564.1	5949.7	7138.06	5008.18	3065.66	4867.39	4590.82
555.85	3486.49	4266.97	4892.49	6474.37	5497.56	3221.51	4739.93	3565.3
556	4585.58	3728.21	5048.55	4519.08	5960.55	5953.33	5865.89	3481.77
556.15	7063.99	6240.99	8707.51	7781.64	8957.73	10554	8249.06	7442.42
556.3	5213.65	5476.74	7347.16	7127.6	7118.95	7812.74	5499.47	6694.81
556.45	5234.43	5869.52	6673.28	5500.41	6985.58	7938.4	4305.73	4629.25
556.6	6298.68	5821.39	3457.51	5639.94	5775.78	4561.99	5548.11	5536.15
556.75	6324.41	7913.71	6909.08	5367.03	8452.35	7264.87	5888.78	4149.26
556.9	6232.13	6878.33	6997.2	6061.59	6070.12	3655.23	5856.33	4551.51
557.05	4885.26	7156.72	4352.25	5327.37	8627.19	5000.34	3983.36	4113.86
557.2	7517.73	7628.41	6557.86	6565.78	8046.52	3788.57	5016.84	5239.87
557.35	6364.46	7611.28	8546.62	7853.76	7707.42	7271.85	4242.9	5392.47
557.5	6861.19	9286.54	6933.24	6979.23	5262.89	5396.88	6220.16	5195.61
557.65	6309.36	7296.2	5744.55	5922.93	4650.97	5035.89	6373.94	4261.71
557.8	7757.39	7205.21	6712.6	7940.83	5779.97	4689.88	4780.56	4298.51
557.95	5201.25	7373.71	8762.71	7729.96	5445.33	7603.31	4064.44	5414.07
558.1	4006.69	8458.1	5527.27	7761.01	6247.5	6526.69	5830.35	4667.73
558.25	4017.7	6283.23	2578.76	5438.95	4851.42	4516.47	6011.56	4679.06
558.4	8104.75	7046.06	4264.81	4255.75	4439.44	7140.68	6640.28	4565.01
558.55	5628.03	6992.09	5275.13	6596.61	6299.2	6667.02	6801.51	5756.79
558.7	3892.84	6909.43	5398.31	6625.51	5221.59	5056.7	8219.69	5522.39
558.85	6737.06	6318.49	5462.58	6923.43	10166.9	6129.18	7157.66	6557.97
559	10236.4	8707.9	4871.3	9877.45	7540.16	6880.53	8823.47	7112.88
559.15	9435.23	9172.43	8898.93	6357.99	8254.29	9986.19	8769.9	6720.94
559.3	6960.51	8776.77	6240.46	4826.75	5216.58	6105.47	6242.58	5723.34
559.45	5165.72	6281.84	8747.47	3534.62	5730.31	5111.48	4737.46	3507.16
559.6	5627.59	6047.9	7716.39	5777.38	6953.93	3633.73	5226.55	3199.68
559.75	5415.7	7126.19	8683.4	5671.63	5597.86	6539.19	5816.52	3629.6
559.9	3464.51	8180.93	6505.93	6826.89	7261.79	3812.92	5081.67	5132.6
560.05	3570.89	6840.27	4498.52	5411.92	4580.49	4133.62	3744.7	2951.67
560.2	5670.63	7116.35	5907.08	4132.75	6120.2	2505.62	6548.77	4223.66
560.35	6089.1	8088.68	8336.33	5868.63	6060.87	8163.35	6736.4	5644.75
560.5	4941.49	8578.65	5251.08	7985.91	7065.76	4376.15	6876.77	3508.63
560.65	4302.13	6381.87	6067.4	5505.28	4745.43	5121.23	6953.11	3566.13
560.8	3022.84	3470.09	4103	6869.48	6760.95	5424.91	6933.94	2405.46
560.95	3748.82	5866.89	8688.02	9293.86	8660.87	7089.4	5210.85	5574.85
561.1	6558.59	9359.86	4900.45	7014.48	8620.49	5728.6	8240.39	5215.47
561.25	7004.49	7783.01	7040.15	6182.54	6602.53	4933.03	8020.57	5711.34
561.4	7822.09	5593.99	6736.83	6133.62	7789.28	5686.83	4772.18	3878.02
561.55	6390	3396.32	8153.51	6615.3	6609.53	7091.49	4490.2	4769
561.7	5085.66	4691.84	4434.94	8362.7	6094.82	5875.03	5836.59	2813.05
561.85	6174.82	5492.09	7088.28	4750.26	6977.97	4176.11	3240.4	4021.7
562	6047.6	3288.89	4055.08	6035.29	3424.2	3870.71	3020	4225.56
562.15	6014.73	4390.48	8506.19	6393.3	6979.85	6134.84	5585.07	5897.57
562.3	10100	7047.52	6038.15	6705.37	7192.51	6597.56	6969.22	5771.92
562.45	11001.3	8328.79	9302.06	9824.11	7054.31	7566.12	6249.1	4752.21
562.6	8682.09	7440.21	6158.36	7070.01	10743.5	4932.07	7464.16	5461.94
562.75	6406.3	7034.76	8169.8	10619.7	8780	7690.33	5612.35	5971.59
562.9	6855.46	7186.25	4929.86	8708.85	8930.9	4819.54	5871.76	3983.02
563.05	4633.31	8585.4	6975.29	5847.83	6118.22	5037.21	4721.93	1771.46
563.2	4143.03	7349.67	6380.18	7152.82	8474.22	5641.81	6215.23	4308.35
563.35	6091.91	7295.6	10329.8	7571.7	8848.99	5787.41	7186.02	4187.15
563.5	7909.68	9378.99	8048.99	4998.14	7248.55	4178.5	4591.74	4147.31
563.65	8904.34	9244.03	10641.1	8688.3	9308.72	8216.42	6447.09	5855.76
563.8	7399.17	7301	7954.09	6551.53	7434.55	8577.58	6487.74	6493.44
563.95	7924.55	8060.18	11567.9	8588.07	6529.45	9050.11	7644.95	6715.15
564.1	11752.2	9560.47	6879.06	10275.7	11703.3	9523.99	9760.65	7224.06
564.25	10104.4	10310.9	10821.7	7203.73	8427.49	7689.19	8237.26	7587.33
564.4	6523.54	6469.7	8811.29	5293.67	7619.11	7897.57	7353.77	4988.27
564.55	7850.71	5856.19	10124.9	6283.68	8205.62	4688.48	5220.91	3795.14
564.7	10807.1	10314	10592.1	8591.11	8634.41	9166.94	6799.81	5435.71
564.85	13396.8	14091.8	14017.6	13282.9	8678.98	10799.4	11824.7	9817.47
565	10235.9	9462.65	11711.8	10306.5	7202.32	9436.52	8837.64	7538.69
565.15	8112.07	5476.44	11165.5	11048.2	6490.69	6801.8	7608.4	4910.61
565.3	8522.97	4725.22	7739.3	9267.83	7790.73	8310.18	6650.81	4477.65
565.45	8161.09	5619.6	11162.8	7985.92	6311.49	7573.57	6096.26	6230.08
565.6	9277.53	8304.26	6903.81	7487.97	5398.07	6752.1	6628.36	5059.31
565.75	7840.03	7450.21	9560.28	7327.05	7770.43	6803.41	5045.55	4726.05
565.9	7351.02	7604.02	5420.3	5920.88	7476.06	5040.75	5306.54	5768.47
566.05	6870.78	11169	9866.06	8191.21	9165.05	7553.2	6175.87	6372.75
566.2	7045.34	9355.57	8470.65	7832.8	8541.19	5270.77	8802.35	7154.34
566.35	6237.18	6634.06	11280.7	8761.51	8139.8	6450.99	7695.81	7499.49
566.5	4237.08	8092.4	6313.11	7191.25	7637.26	4908.07	7234.93	5579.42
566.65	4928.44	8261.98	8590.05	6301.55	3828.69	7872.68	6695.51	5375.4
566.8	8875.62	8370.03	7661.43	9708.32	8773.98	6932.77	7477.23	7444.22
566.95	7676.64	8798.11	8895.79	11430.9	9387.93	8647.96	10003.5	6963.54
567.1	6901.84	8237.53	4757.43	7566.49	6636.04	8144.62	7839.91	5373.45
567.25	7027.84	8143.34	8548.73	9097.51	6514.15	8682	7763.51	5819.43
567.4	7932.33	9447.27	7359.84	8708.18	6825.7	8452.91	9956.08	6129.66
567.55	9451.43	6881.03	8517.37	8474.8	7313.08	8983.06	7206.06	7578.27
567.7	6012.85	7312.92	6499.4	4967.62	7580.61	7263.44	4597.24	4998.92
567.85	4056.56	6829.87	8702.64	5769.59	6156.36	6205.61	4852.88	5390.17
568	8387.63	6119.2	7197.78	4612.73	6636.23	7953.18	6898.41	4626.71
568.15	8399.77	8927.85	9024.5	5333.52	8625.88	8665.27	6234.82	3850.71
568.3	7266.48	10048.6	6306.89	6421.52	9483.47	8746.58	8441.21	5863.87
568.45	9632.01	7524.79	10953.4	9061.7	10095.4	8216.06	10240.3	7868.34
568.6	8992.55	5681.39	6157.16	6275.63	7853.67	7666.24	7078.17	6033.46
568.75	6191.41	2279.43	6161.9	4814.28	6437.44	4444.43	5559.06	3278.22
568.9	3899.53	3689.93	5277.3	3878.07	5361.9	1770.05	5554.49	1529.01
569.05	5185.22	6499.15	8023.45	5594.89	5611.78	6563.89	6595.28	4343.85
569.2	6371.69	6407.65	6632.97	5084.38	6884.56	5009.31	6211.12	5691.94
569.35	6145.71	6210.25	8046.04	6171.77	5253.4	7423.27	6811.07	5055.02
569.5	6684.57	7188.47	6791.79	6069.62	8152.7	6069.39	7159.3	6137.87
569.65	4817.86	5716.23	8267.43	7972.27	6511.69	8724.67	7296.65	5377.26
569.8	5995.79	6433.04	4791.06	5859.02	3630.97	5707.13	6906.68	4973.08
569.95	5068.28	5089.45	5813.28	3647.27	4273.96	7309.95	4475.97	5056.29
570.1	5682.07	3845.08	3081.95	8043.15	6983.74	6813.36	6022.55	3387.49
570.25	6561.35	6269.12	5522.68	6476.96	5517.79	8224.83	6816.2	4117.19
570.4	4862.45	8293.67	5654.08	5737.49	2376.91	6312.69	5230.77	4823.36
570.55	3419.93	8150.9	7406.1	7525.6	8127.81	7227.34	4636.25	4967.88
570.7	7811.71	8928.94	5929.8	8376.75	6626.81	9198.58	6058.52	6620.07
570.85	6836.14	5585.81	8643.31	7795.47	7205.44	7528.57	4673.92	6471.65
571	3823.82	4890.9	7153.87	5881.72	5747.59	5203.85	4418.68	4228.58
571.15	4444.06	4874.2	4853.96	4133.05	7270.55	6074.2	3719.96	4033.8
571.3	5823.92	4137	2594.79	5387.99	5111.19	4072	4639.25	4694.11
571.45	6194.67	5228.54	3857.43	6632.75	4328.26	5700.65	4102.67	3092.73
571.6	3395.32	6011.2	4230.57	5977.97	4683.03	4567.27	5643.41	2986.88
571.75	3275.84	4967.66	3948.46	5299.06	6135.29	7057.57	4603.77	4568.99
571.9	5266.86	5613.4	6144.86	5867.85	7093.59	5865.62	7765.05	3474.9
572.05	4888.88	5337.34	4462.01	6651.09	7214.36	7034.5	4420.1	3505.75
572.2	2101.62	5040.59	3703.14	6484.88	6334.62	6575.39	3822.51	3383.32
572.35	5230.97	2979.12	4423.74	3065.26	7106.9	6463.93	5332.82	2011.61
572.5	8503.46	3285.58	4736.91	6136.36	5091.56	3476.14	5602.17	1856.62
572.65	7901.98	5565.46	7701.71	6578.19	3799.23	7061.05	5487.81	4207.88
572.8	4770.97	8388.9	9165.49	9099	5976.02	5134.72	6526.96	5771.94
572.95	5210.55	7748.99	7908.44	7046.02	6627.39	8189.99	6086.3	4562.34
573.1	6925.03	6966.41	6165.66	4693.9	3035.8	2613.67	3937.85	3078.08
573.25	5836.84	5542.06	6286.19	4567.76	4237.38	5057.83	3983.16	5990.09
573.4	3929.31	5103.98	7372.24	5186.52	5008.89	6274.69	6190.64	4029.24
573.55	3999.62	5948.2	6235.26	5111.1	3481.13	4608.77	4793.84	3549.2
573.7	7255.28	6099.06	5304.07	5745.3	4444.87	4977.51	5372.27	3412.45
573.85	5229.3	4085.31	6627.2	5051.74	8008.13	7313.34	5532.23	5262.98
574	3397.18	4529.81	5096.49	5046.85	3332.88	5725.51	5884.1	2090.39
574.15	1957.34	3435.12	4451.12	2831.04	5090.89	2349.67	5078.25	1316.53
574.3	5129.49	2309.11	5199.48	5659.43	4806.52	3136.25	4162.64	2756.72
574.45	4433.62	2848.7	5783.21	5293.88	4971.21	6891.25	6762.9	4511.12
574.6	6094.47	3625.4	6883.49	4017.57	4829.1	5845.81	6048.79	3058.94
574.75	6653.81	5621.48	4159.66	5971.4	6574.95	4436	7399.4	4901.93
574.9	6305.07	5987.65	5816.29	5640.07	3656.89	5283.84	4657.89	5235.9
575.05	3851.81	2702.33	4832.13	4151.63	4277.74	6417.28	4336.29	3782.67
575.2	3752.68	3422.17	3823.88	6587.81	3351.71	4487.49	5178.9	3992.66
575.35	4216.27	7110	3024.47	4191.44	6211.06	5554.85	3560.91	3850.62
575.5	5098.92	7178.6	3381.52	5671.73	5739.59	3734.67	5992.91	5141.87
575.65	6405.09	6739.84	6619.17	4444.67	6102.69	7233.62	5663.88	3433.34
575.8	5718.25	3710.55	2314.51	485.491	4793.23	2306.37	4020.95	5217.58
575.95	5539.78	3514.3	1853.68	2515.03	2106.3	2789.99	3752.6	3528.94
576.1	1868.55	3601.59	1532.74	1922.22	3170.55	1779.44	2399.2	3725.88
576.25	2774.53	1815.82	1886.84	1828.48	3069.65	3918.69	4099.28	2866.43
576.4	5167.85	1720.71	2132.1	3396.51	2819.27	3087.3	4347.06	2775
576.55	2699.98	3976.35	2669.87	574.453	6101.62	2543.54	2231.61	1842.81
576.7	187.314	3578.77	4481.83	2187.12	3595.97	3394	3141.78	1068.67
576.85	1311.54	3561.2	4832.56	3878.52	3930.51	5049	3047.95	1451.67
577	4784.48	3143.78	5701.82	2248.24	5563.09	3151.27	3990.61	1875.06
577.15	4173.03	4528.12	3908.1	6169.39	6821.58	3115.52	3256.53	4173.76
577.3	4044.62	6097	6188.81	5669.34	4148.45	5781.68	6151.4	3746.11
577.45	3868.05	5806.94	7616.79	6420.01	6328	5356.09	5839.51	4727.29
577.6	5180.1	5824.51	7026.6	7173.57	6343.28	5987.72	5936.28	5366.75
577.75	6611.64	5629.14	3831.23	2758.98	4818.82	5198.81	4835.95	3367.64
577.9	5746.75	6762.36	4938.99	4517.63	3535.52	6095.45	5314.68	4029.34
578.05	3845.76	5779.48	4475.34	4847.21	6871.27	4607.43	5640.56	5309.02
578.2	8223.42	6539.31	4881.77	2092.09	5409.56	5081.03	4969.16	5653.57
578.35	5391.69	7442.65	3705.73	5610.66	4996.84	5252.77	6032.23	3845.34
578.5	4249.45	5198.41	4445.68	5460.86	6778.43	2106.2	4198.48	2891.18
578.65	6238.95	4886.7	5329.18	4258.56	3756.77	5345.99	5367.59	3793.01
578.8	8184.49	7533.65	8057.1	7800.46	6704.87	7149.04	6920.16	5608.65
578.95	7334.51	5507.84	7083.61	7813.12	7452.93	7127.26	6222.68	4426.87
579.1	8306.7	5347.69	6324.09	7774.66	5006.92	5175.35	6864.35	3757
579.25	6184.43	6504.05	4564.68	8447.43	7350.57	6702.21	5842.38	4979.55
579.4	9694.56	9316.15	9337.53	6600.43	10356.3	8761.09	8708.27	7630.23
579.55	10897.9	7713.37	7812.87	9071.78	9312.12	8663.95	7227.43	6871.99
579.7	6763.26	7521.57	7793.52	6218.53	6554.99	6900.46	5753.02	4719.59
579.85	5211.42	5461.13	6417.2	5794.04	6407.44	4617.23	5848.66	3614
580	5561.12	5634.19	6055.02	6376.33	4131.93	3487.52	6233.71	3656.27
580.15	7946.47	6546.49	5417.34	5424.7	5403.73	3590.01	6978.14	4909.94
580.3	6968.92	5030.38	4979.41	5394.07	4819.83	3734.74	5140.61	2648.04
580.45	7321.09	3337.41	2623.12	3999.19	3629.33	1063.61	4487.54	3635.38
580.6	4349.65	3179.47	2767.56	1950.81	4832.79	3225.7	5076.19	2920.26
580.75	3394.72	3133.15	4430.6	4427.33	6152.99	4791.29	4629.01	2469.2
580.9	4484.5	2781.93	7288.1	4033.59	6416.06	3660.49	5410.26	2525.66
581.05	5283.03	2831.13	4514.47	4586.19	4022.34	3547.33	4788.16	2701.72
581.2	4419.48	5160.83	5189.26	5678.82	7301.94	3952.78	5015.47	2138.32
581.35	5620.91	5921.76	4474.48	4379.01	6660.48	4874.21	7136.65	4611.78
581.5	5069.42	4840.93	7156.41	3977.47	3379.47	3012.57	6586.03	4841.61
581.65	6552.15	4459.94	3518.88	4638.4	5065.65	4382.12	6404	3592
581.8	5391.33	6739.8	4888.17	3598.24	6588.17	2596.43	6481.65	3710.24
581.95	4496.84	7229.06	4787.58	6314.35	5124.85	5871.23	4962.1	4670.73
582.1	7337.92	6337.1	8240.1	3896.22	7106.14	4517.89	5512.6	6121.65
582.25	5648.37	3684.15	4917.4	4435.57	3396.35	5920.95	3418.64	2772.56
582.4	1974.47	2373.09	4943.02	3564.54	4060.84	839.539	3374.39	968.27
582.55	1371.49	3778.16	4743.23	4200.89	3992.65	3200.47	2506.4	3219.67
582.7	1347.78	3092.25	5372.97	4860.37	3852.47	2978.13	3259.93	3924.35
582.85	1859.67	921.504	2396.26	2087.39	2666.82	1214.53	2818.92	3543.76
583	5428.15	2955.74	4168.14	4457.93	4076.34	1735.75	3922.08	2190.03
583.15	3197.74	5679.87	4415.62	4594.88	7085.15	3914.08	5003.76	3626.1
583.3	6366.2	6184.21	7049.66	3340.59	5999.92	4660.68	5857.17	3413.17
583.45	6263.35	3951.25	4505.75	2512.34	4326.35	3094.72	5295.23	3383.33
583.6	6503.07	4079.45	9655.85	5331	8592.62	4684.5	5181.19	3916.92
583.75	5074.6	6823.42	7206.36	7311.12	6915.4	6942.97	9161.96	5237.11
583.9	6115.58	6107.39	5267.58	7055.07	5965.14	3606.54	4785.78	4478.05
584.05	4169.35	3216.44	2222	2788.64	5132.14	4242.78	3152.93	3055.57
584.2	3916.42	1236.62	4131.12	4074.12	3340.76	3267.83	4886.91	3260.24
584.35	5390.74	6082.26	3700.8	5059.77	4930.5	3708.51	6045.45	3545.76
584.5	5070.21	8089.47	5825.66	4471.67	6671.07	3528.39	4119.17	5032.05
584.65	2793.49	5167.1	3532.83	4003.15	564.585	5233.37	1748.67	2382.42
584.8	3143.88	4877.85	5779.13	3946.19	4290.14	3242.53	3556.09	4422.46
584.95	3839.33	5441.77	4144.29	5988.22	5645.17	6235.75	4311.59	3953.09
585.1	2602.13	4634.56	6529.13	5895.12	4482.17	2738.01	2913.44	2137.23
585.25	3397.94	1687.12	1778.72	127.233	2051.01	4189.09	3670.45	3827.67
585.4	1209.96	1852.23	3371.72	3991.09	4380.26	1832.91	4294.91	3084.95
585.55	2317.99	3336.4	2191.28	4304.83	5174.38	5734.68	5166.66	3315.17
585.7	3525.05	6654.29	5021.07	4604.29	5223.54	4848.07	4777.64	4546.16
585.85	3375.86	5035.69	4281.37	6761.68	4598.27	8844.9	6129.09	6472.48
586	3879.92	3667.47	5279.8	5081.68	5187.03	6089.84	5171.45	3416.84
586.15	4141.71	2692.66	226.087	3460.91	3361.52	5971.17	2295.06	2735.76
586.3	4091.78	5881.04	5487.52	5348.6	4266.07	6389.56	5609.36	3195.31
586.45	5959.53	6614.21	5558.9	6095.28	6207.1	7276.48	5741.2	7446.14
586.6	6001.54	3427.32	5431.43	7126.17	3645.62	5238.66	3683.99	2373.44
586.75	3684.65	2603.52	-21.9239	3159.67	5097.21	1227.35	1254.83	1896.28
586.9	3343.53	4470.02	2987.35	2975.55	4182.08	3739.3	1837.55	3585.59
587.05	1704.07	2678.89	3506.76	4303.52	3189.95	3970.88	3321.38	4314.42
587.2	4758.24	4343.06	3677.3	6579.27	7306.32	1335.82	4899.12	5160.82
587.35	3522.51	5648.41	3924.27	5703.38	5209.14	4811.24	4354.37	4014.87
587.5	4663.38	6314.73	6503.51	5111.95	6016.71	4221.54	4067.94	2642.23
587.65	1843.83	7117.77	5555.06	4298.51	5147.84	4673.01	6698.33	4047.68
587.8	5698.97	3916.09	6891.67	4620.76	7191.77	2948.3	6419.99	5793.3
587.95	4657.95	1747.31	4215.92	3736.35	5941.35	5621.33	6859.77	4170.53
588.1	4558.96	3990.54	6848.82	4018.88	7435.23	4763.31	6597.34	5779.25
588.25	3949.32	2778.59	5210.27	6742.13	7018.37	3972.45	3783.5	2924.72
588.4	4472.47	1094.41	2808.84	2726.23	4228.76	2651.75	3294.63	1879.78
588.55	1659.93	375.368	-1107.7	108.016	4580.3	1659.23	1191.4	1805.95
588.7	-144.524	982.985	2892.65	2649.38	3218.41	1356.01	1827.63	1236.7
588.85	-100.832	1362.12	1046.27	2348.5	1382.64	1664.33	1590.95	1645.3
589	1628.7	-316.817	2445.59	2784.95	-147.483	2139.67	776.942	724.521
589.15	3204.07	-161.045	2368.61	2822.36	3577.31	2394.63	3967.34	1818.01
589.3	2526.17	2621.92	6077.26	4286.9	1702.94	4513.89	2217.98	2643.05
589.45	3725.56	4337.72	3323.36	6670.69	3469.42	3655.06	6571.32	4324.17
589.6	3355.27	2248.71	4695.43	5617.05	5171.78	4880.98	4064.59	1129.04
589.75	5835.2	1930.76	736.746	2613.91	6091.88	4158.82	3115.16	3010.02
589.9	3535.97	2438.61	703.477	3693.79	3872.29	5004.17	4970.61	2400.72
590.05	5224.91	3772.95	2027.88	4908.86	5975.91	3884.7	3610.95	2392.32
590.2	4122.99	3970.12	3286.36	4528.9	5878.96	4625.27	4346.62	3468.75
590.35	3856.32	2551.42	2964.57	4724.73	4421.22	5683.14	4205.11	4412.07
590.5	3657.61	3500.17	3514.5	5471.24	4012.19	4672.14	3691.19	5182.03
590.65	3267.49	4159.31	4732.47	5892.08	3765.5	2816.66	1186.01	3025.04
590.8	4495.88	4759.49	5232.62	3555.23	5604.28	4596.38	2360.15	4362.9
590.95	4184.17	4603.32	3351.48	4386.87	6105.96	4896.09	5490.52	4689.82
591.1	4766.3	3966.41	5580.58	4071.68	3055.29	3152.39	3503.4	4087.25
591.25	3793.01	2217.09	184.712	1842.4	3079.49	4159.07	2622.03	1936.41
591.4	4079.29	3211.94	2269.14	3122.46	2883.09	3713.66	3123.41	3432.97
591.55	1887.39	1068.44	3061.3	4424.06	6272.13	5374.79	3426.6	3165.17
591.7	3089.68	-348.355	3609.56	3247.38	3587.62	3010.52	2679.64	863.336
591.85	1547.87	26.6807	2994.99	3881.69	1901.34	2523.62	2434.83	1371.8
592	2774.24	2331.8	4442.05	5712.28	4535.35	3867.19	3827.6	2758.46
592.15	2714.42	4465.74	5503.17	6387.24	6048.69	6850.9	6179.16	5286.94
592.3	5074.95	3579.07	5312.8	5027.33	6071.76	7374.77	4805.13	3789.31
592.45	4464.94	2196.17	4694.52	3520.42	5143.05	2583.56	3092.24	3996.99
592.6	4016.6	3324.53	3344.21	2237.06	2447.51	2748.39	3370.77	3660.71
592.75	4959.39	3169.82	2399.73	3974.45	4083.84	3302.61	3867.24	4168.95
592.9	4428.38	3034.14	3787.75	4875.73	4854.86	3277.83	2283.79	3524.07
593.05	3858.24	2275.4	6033.84	3517.01	5128.36	2587.99	3608.63	2211.2
593.2	3358.66	2435.59	3510.97	4803.53	2343.11	4840.24	1533.23	2197.38
593.35	2668.41	2448.42	3792.55	5886.07	4926.01	5559.53	3342.65	1229.72
593.5	3468.38	4255.58	6365.49	4442.1	2819.37	3284.87	4962.61	4441.91
593.65	5309.97	2564.02	5091.62	3830.13	2708.16	5371.04	4330.22	3632.33
593.8	2759.48	3119.18	4639.29	3419.54	4425.22	5811.36	3434.81	2527.33
593.95	3693.84	3618.46	2831.18	3257.97	2788.85	3482.17	3910.28	1800.96
594.1	2783.53	2309.16	4328.05	2112.34	2250.73	2434.47	2804.39	1559.58
594.25	2960.32	4493.26	5041.66	3862.11	3303.82	5636.38	2971.17	2172.34
594.4	4673.77	6816.66	4772.96	4378.35	5000.78	4818.44	3576.74	3576.34
594.55	5017.57	6429.77	7109.51	6769.87	5192	5118.06	5866.56	4692.11
594.7	4876.79	4735.19	5315.79	5824.69	2132.03	3751.77	4226.23	2701.73
594.85	4619.9	2763.69	6397.88	4539.61	2036.65	5495.43	3092.69	3559.2
595	3613.52	408.756	1729.53	1606.75	1308.82	-72.6639	532.814	389.544
595.15	1161.72	1607.57	2020.23	2439.28	3079.47	3322.19	2672.07	2258.65
595.3	1329.36	2718.72	4594.26	4465.26	2889.77	2938.21	4044.06	2530.33
595.45	3458.55	751.991	3306.54	1976.53	2586.84	4662.81	3631.49	2646.2
595.6	6139.89	3823.04	1123.98	2500.73	3280.23	2498.14	4179.28	1410.34
595.75	3280.59	4643.74	4182.12	4197.05	3816.48	2369.96	5038.39	2795.59
595.9	3914.27	4491.1	4988.24	5617.68	2960.21	2188.76	5164.11	3248.86
596.05	2936.35	3106.53	4401.17	5685.66	5359.33	3733.97	4485.21	4207.02
596.2	3342.22	2766.24	3547.71	4722.59	4443.5	1049.26	3566.04	2958.04
596.35	2822.26	1675.52	5641.98	2575.62	3517.57	2893.12	4032.64	2026.22
596.5	2879.45	-610.746	4349.18	3650.1	4077.53	825.937	4167.77	2158.15
596.65	1181.05	-1934.15	2230.22	639.47	-554.422	4141.15	161.999	-972.808
596.8	2118.38	-1105.25	-787.954	-1333.03	1788.52	1521.48	161.611	1134.15
596.95	665.677	-2138.8	914.199	2615.6	1154.14	1792.98	442.467	675.81
597.1	3858.37	1004.16	3939.6	2930.52	5160.96	3514.47	2574.72	3244.66
597.25	551.487	1321.47	3024.36	1688.9	3602.71	4135.34	2842.36	3323.88
597.4	2813.14	3232.68	229.125	4271.73	2872.14	2693.31	862.299	3284.52
597.55	4062.59	3229.87	4387.09	4234.18	5257.32	4491.11	1864.96	3059.98
597.7	3324.91	2955.32	2953.39	5327.06	4050.07	2609.99	4763.14	3962.1
597.85	4276.14	2268.63	2234.81	3824.84	3548.44	4650.68	3221.64	5067.99
598	3946.39	2074.72	1210.52	3366.19	1781.35	913.736	2058.92	1778.17
598.15	2608.31	2271.17	5576.57	3486.58	4299.26	3460.53	4494.62	2953.11
598.3	3250.96	2652.5	4444.64	4399.12	3678.49	1927.96	3836.96	2922.47
598.45	2851.95	411.223	2855.33	2261.15	3976.38	3080.3	3920.9	3474.7
598.6	1059.8	1934.26	2628.46	1716.55	944.358	3029.51	1329.41	1497.99
598.75	958.854	732.371	2827.28	-357.638	328.949	1989.15	1538.21	1533.38
598.9	2796.56	1902.17	1691.58	1778.89	2225.74	1733.49	1297.32	1168.24
599.05	4915.92	2512.71	5208.73	2407.44	2552.53	4397.02	2679.74	3020.28
599.2	4143.96	3522.3	2687.33	2318.35	6131.85	3194.6	2210.2	1966.25
599.35	5670.75	5602.41	5349.42	4497.83	6729.56	5072.19	4968.22	3155.68
599.5	7222.14	6211.58	6655.69	5447.15	8325.33	6289.77	6602.87	5467.08
599.65	6288.61	3294.65	6307.02	2465.18	5081.54	3153.5	5438.78	4541.72
599.8	3086.19	1011.55	766.952	3948.36	3652.67	331.541	3630.43	2209.83
599.95	-1609.81	418.914	2677.86	-372.312	633.625	-275.43	572.881	897.811
600.1	2477.13	2536.41	3741.43	2986.62	2542.83	3588.48	2982.55	3255.78
600.25	7375.82	2906.71	7050.06	4860.06	5869.69	5246.18	6659.3	5921.72
600.4	6612.77	4673.59	4467.1	4811.5	8297.47	3996.51	4646.65	6214.84
600.55	3528.99	4855.65	7839.03	5627.95	6421.38	5731.58	5331.02	3765.61
600.7	5092.92	2289.29	1607.76	3400.71	4607.1	2471.12	2964.15	1576
600.85	2830.44	1067.9	898.222	-1028.4	2751.68	44.5532	989.125	1724.34
601	3205.68	750.006	404.614	2539.27	2694.83	-443.575	2153.83	1342.76
601.15	1457.04	1535.62	5386.37	3710.85	3477.09	2407.87	2955.83	3587.8
601.3	4844.65	2867.42	3320.51	4113.05	4406.45	3444.13	4878.41	4043.03
601.45	3795.72	1718	2090.47	717.821	2325.6	872.442	1267.27	2687.06
601.6	619.736	-530.997	1017.87	162.729	1476.09	-976.027	-119.829	384
601.75	-95.6792	2961.25	3040.57	3704.22	512.391	1766.31	2851.73	1634.13
601.9	3933.48	2466.83	2599.41	5278.23	3124.17	2985.42	3951.27	2312.41
602.05	4626.33	2333.08	4703.84	3670.84	1492.95	2498.2	3059.96	2897.4
602.2	2313.78	3814.09	-522.008	4504.67	1973.1	1962.57	300.779	311.714
602.35	3489.95	4310.56	4036.24	2009.96	2511.9	2272.66	3650.11	2947.96
602.5	5292.64	4121.96	938.304	3135.3	3238.59	5521.7	1603.45	3302.12
602.65	4576.14	3833.88	1391.16	1497.3	2575.49	2394.65	3148.05	1797.56
602.8	1654.31	2527.81	-388.566	-986.799	1753.99	3745.01	1038.87	2060.67
602.95	1323.08	1229.32	1334.98	1160.86	-2027.13	1244.6	513.114	732.233
603.1	2233.12	-1378.85	88.5836	1441.87	2087.98	1330.86	1546.36	1747.16
603.25	4368.45	133.136	812.603	4228.73	1848.75	477.07	3297.96	4137.55
603.4	1884.37	3471.98	1053.17	6613.29	5087.5	4693.64	4353.17	2538.14
603.55	3279.01	4243.32	4989.59	4305.3	3280.26	3517.52	4439.4	3294.99
603.7	5545.6	5055.43	3064.34	5301.44	3926.06	4352.11	2964.53	5588.55
603.85	1166.05	3033.5	2352.35	1560.63	2029.16	3152.15	2671.18	1953.3
604	-1231.89	1895.62	-260.478	1085.1	1922.24	733.725	698.061	840.043
604.15	-1029.18	2899.47	3627.96	1677.66	-1686.89	1586.44	200.225	972.204
604.3	2167.1	3041.4	1210.34	1840.13	1999.98	-754.467	727.547	-157.641
604.45	1962.35	1531.28	4462.23	4090.74	4556.05	2597.09	4320.47	3411.68
604.6	1980.98	2834.19	1623.71	2507.58	4284.39	1011.4	1523.88	2064.42
604.75	-185.122	2516.1	2918.2	342.448	2067.91	-342.464	-670.231	636.843
604.9	1320.82	1708.98	-385.321	1130.84	1780.21	109.127	28.7553	1053.72
605.05	-641.625	1217.3	3062.65	1172.04	3310.82	1193.66	1060	1889.9
605.2	784.815	1722.41	3614.17	1660.43	4046.73	1640.57	2353.17	2372.81
605.35	3519.23	4758.41	5468.26	2967.83	2484.16	3895.33	3910.05	4206.15
605.5	5035.83	3880.85	4233.97	1915.81	5712.21	3289.81	4347.05	4300.14
605.65	1151.8	2794.84	3917.2	3798.47	3258.45	4331.71	5422.42	3281.27
605.8	2992.84	3792.68	1414.93	1508.02	6130.47	2370.11	3690.67	2695.93
605.95	3230.51	4637.53	1921.82	2389.35	2399.18	1330.4	2983.77	1951.57
606.1	1900.54	1430.51	1643.98	2981.21	3464.27	1153.47	2930.72	3073.91
606.25	1004.54	485.052	3373.96	1195.14	4631.82	1031.64	4054.97	2045.62
606.4	1244.91	3355.66	-178.769	4017.46	2547.01	1298.41	3637.7	2095.03
606.55	3446.1	4558.96	4548.82	3260.73	3927.34	2167.38	3970.03	2515.76
606.7	4294.86	3610.46	994.862	2335.23	5501.61	2988.87	5310.7	3858.44
606.85	2192.62	2295.05	2527.87	4205.83	4939.47	4003.75	2482.09	3593.48
607	1406.78	1841.41	171.726	-1287.06	3754.19	897.018	474.506	1512.76
607.15	4188.16	2635.76	1602.02	2349.57	2976.95	2505.61	2525.12	1133.3
607.3	3003.64	2627.74	1025.7	2146.77	439.835	991.222	2972.68	1718.65
607.45	3094.59	1542.71	3656.78	794.422	1704.38	1799.11	523.805	2544.76
607.6	2386.61	2004.86	1711.82	201.039	-358.825	-1311.19	-176.619	-2308.35
607.75	3503.67	1071.42	-1.80881	-1209.7	3039.18	1204.89	1480.04	-196.088
607.9	3196.2	2045.24	-500.32	-716.76	1206.84	937.751	2423.83	1561.99
608.05	2863.06	418.618	2777.38	4110.04	2914.59	3027.57	2483.59	1975.15
608.2	3731.3	1517.29	2483.64	-533.235	4193.53	2491.08	779.66	1594.47
608.35	1937.68	3650.86	4304.64	2370.35	2220.7	5087.35	3571.38	3672.86
608.5	4103.6	3475.11	4339.47	5149.94	3202.14	3540.71	2843.19	4272.98
608.65	1315.47	407.36	7166.48	3355.41	2108.69	4697.33	3290.19	2552.79
608.8	962.877	1104.62	2498.7	2131.63	1479.42	3890.94	2936.84	1098.21
608.95	2654.54	3410.33	4124.35	1368.41	3126.24	204.985	3839.99	1580.56
609.1	5618.97	2978.13	3316.66	3424.04	1439.46	1280.32	2138.7	3457.89
609.25	5065.2	2444.05	2684.05	3960.84	2798.79	1516.26	2919.03	-193.709
609.4	4460.66	2398.75	124.35	-529.539	158.694	859.963	3147.86	1674.82
609.55	2770.48	3377.1	3759.39	4041.44	2936.78	2824.91	3876.78	2869.01
609.7	3365.93	2924.18	3467.95	5574.85	1655.93	3617.12	3017.36	2465.38
609.85	3698.58	3360.92	5694.11	2019.85	4250.7	6169.07	5753.45	3449.98
610	1528.15	3205.29	4537.15	2700.65	3187.62	2855.96	4867.08	3594.77
610.15	874.837	2889.3	2231.28	1154.46	496.779	4115.03	1808.58	3353.14
610.3	2436.57	4013.63	586.533	642.278	91.0867	2600.78	1841.39	626.162
610.45	2686.2	2310.04	1783.27	1679.06	3039.37	2460.48	1843.14	1168.72
610.6	614.705	1370.36	486.616	-575.721	-297.952	492.741	698.237	-351.135
610.75	-984.811	3020.27	3696.01	783.485	1505.69	1991.33	833.892	665.542
610.9	1566.75	3649.8	558.208	4436.72	2254.88	1544.28	2203.84	704.682
611.05	4531.28	1399.37	3533.72	3887.88	2504	4118.12	3735.27	2998.5
611.2	2688.45	1336.43	2804.16	2452.71	2827.57	1587.52	3892.75	2603.26
611.35	1441.84	1009.06	2700.77	1468.54	3695.27	1797.61	3482.68	1588.22
611.5	1624.66	2820.35	2022.83	-501.528	2114.25	1714.66	3122.49	1487.37
611.65	3873.23	3551.1	4063.23	2662.59	2260.58	3367.43	3930.9	3658.79
611.8	2885.07	4686.49	3183.09	4744.19	4487.47	3715.9	2504.83	4061.99
611.95	1502.56	3596.47	2355.43	2824.28	2354.64	948.76	5057.03	2366.94
612.1	2284.29	2260.51	1561.19	1874.54	1178.37	2072.22	2449.43	1833.74
612.25	93.2198	3199.37	2097.14	399.46	1038.93	412.795	2995.47	3041.55
612.4	2334.91	4844.84	1644.53	4216.74	2918.31	2233.61	2970.03	3563.88
612.55	1793.07	3863.01	1877.8	4121.88	2060.77	1859.41	4111.48	3718.17
612.7	962.258	2752.47	1359.34	2692.54	2311.18	1301.38	2352.81	2944.65
612.85	584.387	2972.55	1803.77	1364.65	2538.72	973.958	3928.19	2031.94
613	1518.29	1811.67	1580.32	3468.42	4897.23	3597.84	4518.81	3398.55
613.15	2368.65	3026.53	2357.36	4742.84	5315.08	5210.04	3872.56	2511.82
613.3	4590.65	-111.992	2632.86	2411.87	2595.48	1860.93	1704.81	1366.1
613.45	917.669	3.51955	204.467	-1752.94	1114.32	-234.118	2677.18	938.163
613.6	1749.35	2123.65	1281.38	1644.86	2795.83	2482.11	1156.36	600.763
613.75	4870.49	4098.33	2727.22	3743.89	5341.87	4525.46	4261.76	3247.48
613.9	2342.53	2641.05	2016.18	1847.56	416.262	1025.48	1667.03	1836.91
614.05	-294.23	1610.49	1434.06	81.3903	1962.12	-1230.38	638.629	782.182
614.2	1565.62	1065.98	1298.81	2895.48	1889.07	-240.915	1350.36	1942.74
614.35	5172.44	1924.36	2893.4	4756.45	2072.49	3580.7	1854.64	3762.44
614.5	2658.53	2654.05	3731.7	3934.18	3854.34	2018.07	3712.46	2546.8
614.65	-810.224	2710.37	2431.3	407.709	2888.12	1219.89	1472.31	3628.5
614.8	1380.33	-127.52	1831.21	3319.01	3014.81	1847.25	1568.15	2505.91
614.95	2895.61	-358.538	4507.69	2925.48	1368.7	3198.57	4291.99	4197.81
615.1	3238.37	1663.36	5372.64	4143.42	5024.62	4483.63	3446.66	4068.03
615.25	1003.73	3031.69	2721.83	2373.38	2657.94	1650.78	3616.65	3332.16
615.4	2518.86	2512.25	2062.65	4780.93	2408.67	2439.14	2284.35	3226.15
615.55	4636.27	1406.57	2654.86	4530.65	3440.44	2011.51	3547.89	1672.9
615.7	1814.91	1058.79	2251.85	-1908.34	708.284	892.648	777.998	-29.4535
615.85	503.539	4380.03	-528.143	454.917	2673.87	1303.33	1814.54	2743.8
616	4398.45	4618	3253.74	4192	3834.37	4535.62	5335.84	2757.57
616.15	5932.32	1602.46	5389.82	977.497	3202.06	4447.39	4270.1	2221.28
616.3	4342.81	2470.46	4146.94	1096.59	1249.18	2246.4	2116.25	2665.1
616.45	3374.9	3662.15	1287.59	1505.93	2405.17	1669.01	2661.18	2558.57
616.6	4550.21	2514.63	3056.8	2356.84	352.935	1907.55	5495.72	1837.9
616.75	3082.79	385.25	4024.53	-240.275	1053.12	1079.59	3548.86	1851.64
616.9	1724.28	133.611	1209.78	-339.444	1105.49	428.923	996.568	-440.421
617.05	124.502	1571.35	850.078	1262.8	-68.6296	1584.02	3221.19	1349.05
617.2	2408.73	1136.16	3333.12	2969.38	2061.1	2683.06	2534.43	1045.72
617.35	3503.1	3383.53	1793.29	3366.87	3639.76	3967.24	3113.28	3820.41
617.5	4687.12	4712.83	3326.65	3996.4	3121.06	2194.49	2376.3	2570.2
617.65	1356.49	2694.46	-62.8825	166.377	1020.65	-947.748	1589.52	-405.488
617.8	1740.47	2990.44	2044.38	314.813	1291.67	-1040.06	602.374	-938.931
617.95	153.597	4019.3	1633.45	906.447	150.547	992.966	2698.68	900.734
618.1	2086.82	3546.94	912.974	-457.435	826.083	2718.14	3533.57	367.117
618.25	3137.01	6058.85	-608.397	1450.73	2249.03	2047.82	4001	1283.11
618.4	3153.08	7002.84	1911.74	3575.26	2854.58	3423.78	4030.85	3358.79
618.55	1962	5115.85	4127.27	4105.91	3554.88	5112.21	4737.34	3898.17
618.7	3359.47	3882.15	3667.62	3999.97	2780.15	2111.97	1664.87	3483.57
618.85	2785.81	2078.73	-1772.31	2375	1984.59	-22.8751	3354.03	2486.32
619	2460.93	244.085	-845.306	1189.35	-19.3193	265.216	1335.58	1666.36
619.15	3431.68	1193.44	133.591	2967.82	1122.54	3057.1	2182.71	2126.4
619.3	1343.86	680.115	1910	2051.59	1638.86	2298.88	3443.44	2278.49
619.45	2032.44	1648.19	630.535	1639.36	616.247	2683.65	1969.25	1342.07
619.6	141.586	3840.01	5091.19	1325.07	767.841	2004.47	1577.29	2210.55
619.75	-1297.71	3282.51	2632.27	1165.25	624.342	3556.45	2624.61	2820.77
619.9	-743.096	3447.33	3165.68	1426.89	2694.44	179.53	1557.43	1128.47
620.05	1730.49	1991.49	-1911.78	2678.86	906.139	1891.28	2596.59	3181.04
620.2	1886.66	827.653	2422.73	2084.05	2464.99	727.166	3228.2	2202.84
620.35	1799.87	2426.35	558.651	2472.53	1351.71	4635.74	4176.52	3868.78
620.5	-432.616	845.242	967.08	1.61614	2248.5	1092.61	1878.1	1495.1
620.65	1098	1618.51	-864.966	2504.34	2442.88	1124.75	496.31	2777.04
620.8	4177.15	3656.73	4300.72	2821.51	2983.11	1637.88	1840.15	3422.79
620.95	2341.65	3221.38	4272.76	2622.64	3769.15	3979.6	5288.49	5680.5
621.1	926.506	2392.59	3534.69	2413.15	4231.95	1020.55	4754.2	3160.96
621.25	1769.64	4841.32	2122.69	2202.47	1586.55	1597.68	3827.33	1689.9
621.4	1211.81	3213.8	3253.11	527.231	2019.02	1755.88	1270.68	2098.03
621.55	-507.504	299.055	227.386	852.42	-779.598	581.696	1271.18	-1306.4
621.7	1537.64	483.494	2361.62	-2711.53	1475.84	-603.264	-572.471	-82.4199
621.85	803.934	2159.93	61.4048	1069.72	504.706	1792.16	1695.85	1507.29
622	3512.02	1312.01	5347.42	1485.37	2909.64	2570.86	2589.27	3904.67
622.15	1899.25	-354.826	2364.57	2.35677	953.868	1663.74	1478.71	802.948
622.3	-648.745	-862.101	2701.97	-2105.15	81.2195	-567.279	-442.498	-314.032
622.45	-2650.01	1220.39	-348.852	1767.92	2728.97	1613.13	1837.24	1450.42
622.6	1800.03	1904.53	4242.7	1291.45	2856.21	1870.57	2575.1	1899.76
622.75	3496.35	384.002	5100.08	2253.24	3688.83	5025.74	4184.87	2860.9
622.9	3546.68	2056.55	4205.78	2751.18	3205.48	3667.31	2962.93	2420.58
623.05	2054.45	2671.16	-22.7906	1239.09	1919.15	1732.84	2710.13	3652.83
623.2	83.7817	1224.93	3058.06	725.243	-391.659	-576.952	301.724	-28.3624
623.35	151.088	763.162	297.498	581.441	-1424.25	1091.55	1710.3	1366.6
623.5	908.008	3428.25	1957.69	1550.48	2963.22	1532.93	2754.23	2399.3
623.65	289.406	4933.62	992.701	4081	4985.12	4624.91	3399.93	5333.9
623.8	126.828	2754.92	4737.36	1222.19	4352.47	1277.63	3271.52	3078.61
623.95	1632.33	-802.15	-1334.2	548.641	-1187.16	-292.226	1004.23	518.333
624.1	1003.21	1016.12	819.373	625.145	1762.32	-463.795	1875.36	1640.87
624.25	2318.04	2675.76	1220.95	3881.26	1433.74	2722.08	4138.05	1718.2
624.4	2121.65	744.646	2535.74	1371.24	794.578	1307.19	1372.03	1577.59
624.55	-367.984	-2297.2	-2461.41	-2860.7	-3489.17	-3278.98	-902.575	-1911.52
624.7	-1704.08	-2410.41	-676.585	-3070.98	-1016.57	-1555.55	-397.211	-239.354
624.85	1404.3	2353.44	-87.4128	3675.56	2296.89	2390.03	1784.66	2179.88
625	3716.33	2846.79	6091.31	2759.36	2510.65	4408.11	3505.55	3974.8
625.15	919.283	1041.77	72.5165	437.558	387.858	2033.72	3382.19	2512.77
625.3	-2448.02	-1590.07	-1199.28	-1549.78	-2314.29	-668.869	-309.785	-764.777
625.45	-1469.21	2322.03	-36.2629	882.346	493.868	681.542	557.165	130.745
625.6	2980.6	3950.61	4014.88	4247.22	983.127	3555.22	3568.72	4024.49
625.75	4123.43	5515.43	2970.8	4885.6	6242.85	5191.12	4805.16	5522.99
625.9	3278.48	3743.44	4777.75	2216.33	1803.3	2627.35	5004.64	3801.04
626.05	-1022.95	1922.94	1533.62	1562.74	1660.63	1313.1	3566.77	1738.03
626.2	965.713	-372.365	3005.32	0.79491	1119.45	2675.36	1907.18	898.877
626.35	860.284	1910.32	-744.809	1049	-166.51	3392.2	4436.61	2518.46
626.5	748.823	406.962	968.366	915.981	508.726	898.244	1877.58	582.554
626.65	-648.878	1743.42	-943.918	2566.34	237.902	-15.3796	654.938	-249.829
626.8	474.476	1518.4	1745.45	941.552	1472.1	23.266	584.383	1845.9
626.95	1328.89	2874.23	768.75	1255.14	2065.76	442.613	4224.66	2880.75
627.1	2063.24	2186.36	2384.86	2149.94	-322.585	2328.38	1266.79	2883.35
627.25	1300.03	2570.32	298.349	1386.72	2244.64	2084.22	1100.84	1640.75
627.4	2519.28	2268.28	721.079	3041.03	148.041	2343.78	2129.49	2262.64
627.55	1001.57	4323.17	-2245.88	1714.28	2362.48	1511.27	871.356	1435.68
627.7	-1662.83	769.945	1701.8	30.1791	73.6854	419.686	836.844	398.082
627.85	-1260.71	-1483.07	-2533.53	-370.477	698.1	-1955.58	1375.61	-1329.4
628	-2157.49	-92.2995	1991.7	-1689.44	-311.136	836.844	860.199	-707.336
628.15	-1593.64	1132.73	-759.899	430.323	808.789	-115.023	311.493	1003.01
628.3	-404.886	2113.19	2028.71	1005.79	-1572.07	1131.18	439.048	1886.15
628.45	1291.32	2908.58	1461.39	83.3361	2389.38	-535.508	1525.63	3969.69
628.6	3406.06	3132.9	3090	3985.69	2168.49	3346.91	949.569	1633.67
628.75	1321.64	5297.29	4026.28	2751.64	4171.53	3605.6	2621.39	3288.32
628.9	-1045.68	2665.39	2258.06	2827.16	2130.32	288.426	579.717	1574.83
629.05	1157.77	733.686	263.031	3016.75	1145.9	1090.21	-112.865	1667.5
629.2	3733.24	3578.57	4833.03	2334.86	1093.46	511.659	3725.16	277.498
629.35	489.281	2618.8	3355.45	3878.52	2380.34	2212.24	1644.93	4176.54
629.5	-79.4168	17.4338	2151.28	2518.03	985.034	754.654	970.712	1223.83
629.65	3192.68	756.79	-288.675	313.858	841.88	1394.63	3364.63	1144.15
629.8	2928.07	649.787	3770.92	2723.86	593.614	1505.33	1612.85	1368.05
629.95	-518.135	1572.85	-286.153	1100.25	3803.06	2651.56	3495.8	1510.76
630.1	207.306	886.472	1816.36	1294.43	391.287	2311.9	2395.62	1596.02
630.25	-65.989	-1942.9	577.254	527.831	676.818	461.45	1570.59	-613.447
630.4	1438.67	-1787.85	2463.37	627.409	2436.29	880.684	2137.6	173.207
630.55	639.815	3246.49	166.542	2214.21	3327.48	3014.8	5584.65	1073.65
630.7	859.224	2943.81	3941.7	3581.44	2802.45	1850.55	3796.8	2907.16
630.85	1516.27	2198.48	2161.69	1031.18	738.726	843.456	1648.98	-71.5163
631	1268.01	744.704	390.415	1051.86	-534.972	1814.35	2034.97	191.392
631.15	2019.72	3180.78	-1316.98	-642.863	2126.08	1490.77	1356.11	810.466
631.3	3809.65	2802.92	538.935	2544.09	2651.33	2665.89	2140.54	1970.46
631.45	2254.72	2409.55	1262.05	1578.19	1689.73	2608.28	3253.64	1659.69
631.6	-1855.15	721.927	609.367	110.461	-137.85	1355.99	848.366	-1269.05
631.75	-1874.44	-865.534	-3307.95	-18.5695	166.311	2656.98	1246.18	657.449
631.9	1130.22	672.456	-834.549	1869.28	405.099	1612.3	-558.661	-772.796
632.05	2326.89	1356.55	-568.424	1281.02	3118.32	4739.45	1374.76	1404.02
632.2	2186.49	212.147	2038.73	1487.38	4227.86	1343.26	1515.65	314.165
632.35	1542.53	1357.27	-2987.66	3478.79	2291.97	1670.35	2973.7	869.695
632.5	1017.88	1386.76	1562.05	2794.3	998.833	1100.4	1294.14	167.266
632.65	1495.71	475.015	2263.67	2557.81	1164.1	968.501	1332.78	496.62
632.8	1286.99	1238.13	911.462	338.372	1294.23	-1904.94	550.755	724.005
632.95	1007.34	2126.18	-1573.29	593.25	-560.57	-639.211	804.118	763.451
633.1	1628.21	1952.89	308.944	2853.8	2807.09	-2186.13	1089.8	-435.694
633.25	594.921	2548.65	449.925	909.387	-920.446	1200.6	880.665	1259.57
633.4	507.847	1138.57	861.818	-783.97	2381.15	392.083	712.651	1530.33
633.55	795.553	775.602	-2370.04	191.895	-15.4851	941.944	2431.33	347.495
633.7	1848.6	1014.97	905.295	1651.32	904.114	2292.89	1262.96	1487.63
633.85	565.099	3358.11	80.8383	755.253	1818.43	3552.41	1369.91	2341.08
634	472.712	2004.61	2221.1	247.708	765.626	2498.62	1115.97	2610.86
634.15	1531.99	-320.18	35.8514	18.5205	1506.74	-396.59	-1513.27	1180.85
634.3	862.48	-103.744	2690.47	99.851	-301.864	-560.556	-240.19	-426.123
634.45	-1225.02	1213.47	2601.41	265.223	-214.737	184.567	1347.13	754.556
634.6	175.974	557.513	2331.69	992.168	-114.183	1275.36	2390.15	801.544
634.75	1887.17	3279.18	2867.11	1329.28	1849.23	2353.31	2728.19	2571.6
634.9	1841.91	2830.91	2314.92	-71.3713	764.148	699.098	3381.25	1890.47
635.05	344.909	1665.71	2073.63	2033.41	2518.99	2054.93	3249.19	1510.03
635.2	833.744	2430.47	1028.11	134.549	1507.34	-346.269	1507.65	1889.98
635.35	1550.59	2587.1	2259.42	71.6813	1587.42	2381.6	2105.65	1245.13
635.5	647.615	798.876	349.176	-682.627	462.362	-1084.2	2348.12	-455.093
635.65	-1838.84	-94.6463	-1593.72	-175.307	-1528.1	106.098	541.212	1237.91
635.8	-854.948	-1365.87	-1123.33	-230.134	532.556	-320.988	23.4083	-1473.54
635.95	754.137	230.095	683.074	1815.52	490.082	1282.25	3532.03	87.8264
636.1	3998.48	2100.13	622.857	2974.57	2690.68	2476.44	3743.22	1022.92
636.25	1507.36	250.485	1104.92	2263.52	1071.37	2394.78	2393.97	1292.24
636.4	-541.926	-401.44	326.889	8.34069	954.481	774.741	1000.49	617.181
636.55	-127.633	-321.985	-685.137	-813.183	78.9174	-185.389	-422.206	730.012
636.7	1359.85	1162.45	2495.74	-716.273	-901.795	-503.998	536.807	811.458
636.85	1719.02	1841.88	3425.53	3193.26	3147.59	1413.38	-167.183	845.54
637	1815.66	-360.974	609.33	-308.868	1209.41	658.158	-34.3874	942.9
637.15	251.378	962.251	1352.78	668.034	2362.28	58.1223	1412.33	2189.74
637.3	1246.57	2987.49	1046.13	3671.83	3672.42	4305.74	3658.65	2671.19
637.45	4035.64	1849.14	1862.62	2602.18	1403.27	2024.91	3509.51	3899.41
637.6	3208.59	1024.72	-726.185	918.482	1288.46	1500.09	1942.98	602.011
637.75	-1012.79	3065.21	686.475	3168.09	2751.39	-756.284	2526.25	1433.78
637.9	1039.86	261.845	305.87	1548.42	1855.36	846.839	167.453	1703.69
638.05	4317.67	134.413	1856.02	2820.9	-849.339	339.672	2316.74	2771.19
638.2	3304.03	153.19	1925.45	580.235	808.201	-52.2688	1389.53	-511.721
638.35	1251.01	2587.8	2686.89	2108.8	891.788	3676.19	2385.93	2786.28
638.5	1846.38	1619.69	1547.2	2272.46	966.728	1123.12	3791.03	2458.7
638.65	2124.24	2703.4	3360.27	1817.32	1601.32	2330.23	3937.5	2720.86
638.8	2113.98	187.873	2782.58	961.637	441.457	3143.78	2589.91	1437.55
638.95	225.45	3714.16	2787.68	2886.09	482.534	1561.19	1404.57	1128.5
639.1	-1761.96	1490.31	1508.22	-238.775	-497.789	-90.7303	2046.03	1921.67
639.25	-146.999	1401.68	2687.82	1167.57	-2731.23	-653.7	933.036	-1051.12
639.4	1795.3	2628.24	1597.63	932.789	963.112	1205.84	2367.8	1871.07
639.55	1985.72	2603.24	2956.82	4620.57	2065.45	2352.58	4159.66	3214.24
639.7	2795.28	465.488	2834.72	4590.79	1964.55	1539.46	1991.67	1710.42
639.85	740.369	-226.243	1180.5	-863.196	-2417.8	-384.18	471.826	-2304.29
640	748.756	1458.31	-996.33	788.564	1223.02	-12.7603	1928.35	1975.95
640.15	1850.75	2294.52	3125.19	4197.73	5661.02	1724.16	3749.86	5560.09
640.3	2749.88	5300.37	3277.96	1373.65	2785.5	5038.69	4146.3	5525.16
640.45	798.423	4890.64	4811.84	3369.02	1182.61	2106.07	3082.04	1531.06
640.6	-120.24	1636.29	705.435	2097.63	2214.92	2774.49	1976.73	620.285
640.75	432.899	838.159	2119.39	1999.98	-680.343	-166.698	2491.33	2800.66
640.9	1179.43	633.534	2774.5	1822.52	1267.02	1858.04	2080.91	1370.79
641.05	1792.1	1179.73	3924.41	854.648	848.226	1780.33	2290.63	2358.53
641.2	1865.1	1248.89	168.248	1418.41	2434.52	2881.78	2040.15	2155.14
641.35	573.488	1459.63	2354.97	2294.07	2734.09	950.196	1451.12	2495.35
641.5	312.912	870.544	-562.209	107.1	2414.12	-616.893	-713.932	-243.511
641.65	-148.712	700.983	613.104	500.743	-927.266	1813.67	1114.66	825.192
641.8	751.582	1033.08	610.654	1818.57	-134.434	793.856	2434.22	1345.78
641.95	754.459	1159	3015.85	1727.71	1102.84	1324.87	969.406	2502.14
642.1	494.255	1381.38	1071.25	2852.51	2921.58	608.494	947.571	1163.88
642.25	554.052	672.023	1657.67	-927.603	-2284.22	700.233	1276.83	584.714
642.4	1181.02	147.79	924.278	-479.591	3017.16	-1538.41	485.377	1832.2
642.55	-286.154	469.482	1803.14	750.063	-363.515	-954.099	156.383	-765.795
642.7	2818.22	609.049	1536.23	817.756	1392.42	1160.25	3237.9	2027.62
642.85	2502.11	3906.98	4536.16	2552.7	3354.03	1369.45	3204.92	4938.86
643	-463.857	-335.67	596.135	1040.83	2175.19	1185.43	1132.05	2888.4
643.15	-1557.28	-1873.33	1491.68	-31.8683	572.733	2085.34	1753.07	-228.623
643.3	-900.205	210.166	-1951.4	1207.17	140.94	522.006	-822.015	251.029
643.45	12.9659	603.121	803.926	756.721	1184.84	1509.97	1986.73	1246.89
643.6	-1270.39	-1706.58	-3142.78	455.268	-927.298	714.879	2273.69	931.136
643.75	-1271.14	-1869.19	-1523.13	402.836	2549.84	-2042.91	-22.6284	-408.925
643.9	1368.37	-530.989	-1451.6	1496.05	-345.266	-47.5774	1257.19	319.21
644.05	1322.22	1212.87	-23.301	703.121	569.764	2429.55	878.201	2090.8
644.2	645.119	802.621	619.778	2392.07	1640.06	1275.32	2837.66	972.789
644.35	422.546	469.486	2504.35	-597.993	3212.22	321.167	2057.58	2335.01
644.5	2282.47	1130.89	-1249.56	1546.61	780.402	-606.144	2223.52	17.4287
644.65	-43.5404	232.311	3649.78	2483.56	735.585	4208.48	3254.7	2069.8
644.8	-1695.97	781.193	1606.56	1848.4	3423.16	1974.23	3266.32	1316.99
644.95	984.56	1854.28	3629.8	250.778	1794.5	2854.58	5111.08	2462.49
645.1	2616.11	1887.84	1168.25	2819.35	1941.39	2210.73	2914.95	3897.67
645.25	-1011.23	59.047	4258.38	641.843	1747.86	2997.17	1654.4	1639.59
645.4	-1287.13	-2633.08	-1802.51	-2592.24	-2859.69	-1548.22	356.059	27.7998
645.55	-1813.59	-1838.97	741.007	-3647.85	-251.837	633.866	-1132.61	-526.108
645.7	2146.37	2488.95	1607.7	-436.762	2076.86	49.3239	1497.5	1677.94
645.85	5563.55	2351.35	3380.02	1972.14	3165.79	4931.85	1875.77	2728.27
646	2659.06	-322.298	-399.751	101.182	116.044	-379.108	1994.14	846.451
646.15	-15.4366	284.686	562.795	-1971.99	1647.12	-1170.62	-53.8405	-344.875
646.3	1118.96	-157.065	346.321	-1608	-2123.83	-130.35	339.713	349.505
646.45	934.339	1140.81	793.241	-891.233	17.7892	30.5031	1696.25	-992.462
646.6	1880.82	585.467	444.243	-140.422	532.825	-1281.26	1263.56	-214.133
646.75	-40.7112	-107.211	1873.12	-2978.08	964.887	-2498.16	1258.06	412.934
646.9	-122.857	824.819	-1560.33	-1825.27	-750.167	-202.373	920.561	-364.462
647.05	292.34	1980.79	582.633	828.093	1527.47	358.097	2607.87	2002.35
647.2	1006.57	297.323	-562.237	666.441	-1865.67	522.696	2478.82	1281.01
647.35	399.473	-155.169	1769.91	119.945	-179.378	-83.0394	1455.32	2649.08
647.5	368.558	2600.71	-544.092	1863.4	1203.67	292.326	3742.27	3529.57
647.65	728.581	3768.21	1897.54	1704.07	167.328	1642.69	3841.97	3105.61
647.8	1267.45	4585.62	190.361	1936.41	-724.028	-166.773	2421.24	2068.51
647.95	1208.49	3958.86	3626.77	2808.89	3397.18	2282.66	2879.13	2471.03
648.1	2581.52	2789.14	634.584	3056.91	1379.13	1371.4	3293.82	1482.84
648.25	2058.04	1105.19	308.521	1018.23	713.729	2702.98	495.063	123.532
648.4	2354.86	2148.36	1503.36	1300.79	192.125	1397.06	1110.67	1794.61
648.55	1558.65	32.0146	3607.78	-86.4993	1752.93	1754.25	2290.58	1674.57
648.7	803.482	-1541.02	-171.167	-319.666	621.307	256.757	793.427	2426.27
648.85	1645.4	2436.28	3514.38	1851.74	2139.17	3284.76	924.692	1217.29
649	1437.29	2375.46	367.17	539.347	1256.94	1042.97	3765.52	1420.31
649.15	-861.629	464.632	2145.8	-671.311	-233.138	1022.44	843.283	866.24
649.3	188.279	-499.277	-899.833	479.25	221.589	303.129	792.63	-79.8551
649.45	1254.27	622.657	3684.45	1396.33	330.738	2209.7	3447.98	2176.29
649.6	1629.7	1008.21	386.762	1286.26	-515.503	575.203	2866.18	2030.48
649.75	254.262	-19.313	2757.56	761.322	128.354	606.436	1721.78	176.511
649.9	2207.12	541.341	-52.5708	-438.781	-891.905	2288.94	1123.43	-355.599
650.05	2151.42	-14.2985	1164.62	1536.14	-773.829	-255.556	205.748	1729.32
650.2	2856.96	-929.543	1019.19	471.833	290.702	437.694	1861.61	357.474
650.35	1536.93	1329.04	3834.5	2311.29	1368.92	1597.08	2156.82	3744.1
650.5	3682.75	2928.26	1555.93	3651.3	1290.52	5200.81	1929.78	4028.4
650.65	3419.96	2503.8	3615.78	2243.53	801.869	1899.89	2658.87	2107.2
650.8	1283.16	722.906	1353.98	999.656	1644.03	2453.35	913.094	11.6718
650.95	-1345.45	551.952	450.032	-1734.08	-1743.05	1837.32	-1130.64	142.517
651.1	-486.498	-1110.78	-3818.51	-470.966	1098.93	270.032	-790.203	-1140.87
651.25	381.315	3450.54	2687.43	3150.33	480.134	1125.2	2962.22	1589.24
651.4	2100.89	3321.76	1554.67	-1422.66	2688.31	1611.18	3582.3	2701.67
651.55	2837.43	1599.28	508.058	2712.36	210.664	2179.46	3311.44	3303.81
651.7	3474.99	1344.27	-1236.79	2287.06	1938.54	111.152	2464.02	3070.42
651.85	1506.38	782.706	3449.38	1702.31	-475.308	1563.97	757.323	704.864
652	663.393	26.9279	-272.743	1232.52	-582.868	47.381	577.354	1629.95
652.15	693.385	233.294	-668.751	518.848	2159.24	-1093.41	797.281	1106.49
652.3	1487.78	1222.48	-859.933	-277.216	-871.395	323.213	671.739	1088.71
652.45	673.15	1432.39	619.919	1360.83	-286.391	59.3196	2448.97	926.188
652.6	-899.817	1433.63	143.901	-515.211	1318.09	2541.82	3386.32	1360.05
652.75	1312.88	2249.67	194.437	-364.967	1646.2	-183.344	2454.97	340.57
652.9	2580.91	2142.08	586.369	-427.901	2260.87	740.293	2273.89	1550.06
653.05	856.671	68.6441	2490.16	-7.4181	3279.73	592.252	1634.94	135.77
653.2	-120.882	-1596.11	1305.55	-666.967	866.617	2846.68	1713.31	-217.509
653.35	2956.55	-189.485	1385.86	-1341.98	1056.31	977.667	380.874	827.67
653.5	3588.15	1120.32	-355.97	-2605.66	721.027	1657.96	847.061	-73.8944
653.65	-1105.15	-569.733	1793.29	-406.138	486.972	193.434	-318.895	616.281
653.8	-1294.5	-1271.3	-1248.3	-2226.97	1210.97	2467.59	975.967	332.438
653.95	-1185.56	1371.49	-2595.64	957.091	-2648.67	-326.311	-166.115	439.48
654.1	103.459	1272.48	-1473.36	-497.062	98.1366	-397.756	1396.02	-222.711
654.25	223.929	-275.042	202.931	-1488.42	-945.595	641.734	1049.06	2682.89
654.4	-916.712	-1914	755.189	-442.464	1522.57	186.064	-28.0459	178.611
654.55	-934.241	-421.587	930.256	-1463.95	974.781	312.199	-613.731	-1142.97
654.7	2318.9	-396.144	-20.1648	141.738	-815.985	27.9809	513.097	117.784
654.85	2036.75	525.576	1557.57	2305.4	3209.47	3691.44	1521.01	2190.04
655	1681.41	-257.064	-834.786	1164.59	1585.2	13.7799	1297.53	1519.82
655.15	-462.761	-251.21	415.375	425.762	650.911	1503.37	-100.164	-1176.34
655.3	1222.67	1898.68	-896.797	1183.27	737.674	225.063	1315.22	610.909
655.45	2848.41	2623.59	2226.78	307.914	1627.03	3105.57	1773.76	3244.44
655.6	4261.73	3507.02	3522.29	734.252	2106.13	1628.75	3185.68	2632.96
655.75	889.393	1614.6	27.4721	1773.34	1265.39	797.499	1870.45	343.434
655.9	-1159.44	1519.92	1376.74	-620.684	405.724	2264.81	-1016.13	222.169
656.05	-46.1894	1207.3	-1360.31	-1109.86	-2.25862	234.911	-247.871	-997.799
656.2	2486.67	-1206.95	955.523	-1622.27	-261.786	1256.5	1197.51	-890.708
656.35	915.367	487.585	1693.37	147.38	682.059	-153.141	898.137	435.666
656.5	1468.17	376.357	410.026	663.239	2050.77	444.679	1349.14	-503.502
656.65	1233.65	912.724	1035.6	512.336	-31.9298	2668.56	2320.34	1499.15
656.8	2818.63	1617.37	1521.95	1659.45	2732.09	1541.17	2905.65	926.436
656.95	65.5117	-306.564	1032.84	2192.31	1895.62	649.921	3283.93	2544.54
657.1	-2567.72	-1160.22	-906.383	2278.37	1086.66	662.83	2971.36	1406.91
657.25	550.16	1.01708	853.497	31.6427	1323.94	932.838	967.629	2392.15
657.4	2252.59	1402.36	1175.69	-257.085	1723.13	-490.042	3090.93	1549.3
657.55	-1423.11	713.044	1108.51	-498.877	-1176.79	191.69	1462.69	1522.06
657.7	108.157	1488.83	1966.57	718.548	738.523	322.747	1926.15	1423.55
657.85	869.755	1105.88	3795.41	274.512	2156.88	3558.24	2115.47	1236.64
658	3473.05	1289.43	2773.97	2289.1	4352.51	-979.04	2479.79	2828.37
658.15	1597.27	5.89103	-210.422	1560.77	2546.31	1656.38	2228.2	2210.75
658.3	216.109	144.355	1802.05	1887.82	2130.59	-2307.68	1814.17	2126.01
658.45	1951.59	1194.35	1217.29	-741.844	1264.8	465.496	1768.2	1279.37
658.6	2464.21	774.159	2815.96	576.578	3909.59	-1519.52	2519.02	1429.29
658.75	-334.631	-518.102	-349.37	-1111.84	128.811	-1032.24	-944.366	-403.153
658.9	219.705	-68.8137	2469.5	-2187.08	-415.261	-1677.89	-278.814	1228.7
659.05	773.229	490.115	-2100.09	-208.162	931.433	-164.28	-369.671	178.353
659.2	1031.84	1353.87	-461.013	686.967	3290.62	-378.327	2173.24	1849.13
659.35	-663.938	2459.54	2246.11	-891.263	631.624	486.418	287.278	1223.89
659.5	1093.75	1032.5	2028.55	1583.35	321.073	182.061	1997.64	79.9442
659.65	2257.72	464.075	3601.1	617.513	1716.5	1186.14	3795.76	2865.66
659.8	445.445	1518	1129.24	1793.15	1266.37	36.1245	950.202	1257.16
659.95	-366.594	1695.47	-457.71	1202.26	-3103.17	-998.745	698.763	-271.217
660.1	1545.19	2130.67	1544.92	388.869	954.817	155.56	2291.4	690.005
660.25	1117.06	2333.85	-1257.08	2043.95	-293.928	2977.24	3746.41	1638.17
660.4	1087.91	885.995	1795.35	1610.95	1791.55	469.068	1712.43	813.003
660.55	-3457.78	-838.783	-1482.22	-2340.03	-2694.4	-1269.64	-1637.36	-170.97
660.7	-2099.05	-1105.02	1273.11	-395.292	-536.733	-3155.34	1525.7	-1211.67
660.85	92.3606	-1693.06	-2075.2	-597.715	145.889	1373.79	2150.31	506.319
661	-1.55051	-236.98	445.786	2387.14	2250.3	-937.504	2742.75	3169.43
661.15	-579.355	358.852	1408.81	-198.423	762.876	883.236	2773.98	1049.7
661.3	2405.05	-1055.41	2752.77	-1141.19	-34.6427	-17.2798	1199.85	1791.22
661.45	1111.31	-2529.53	-2328.97	729.138	495.604	2087.47	1333.54	-37.6757
661.6	2116.93	-188.775	-360.546	666.769	1177.33	1448.87	1339.38	2088.13
661.75	1597.67	957.415	-1531.48	-620.604	2449.5	707.372	1247.91	457.533
661.9	3089.8	248.251	474.241	1092.67	1498.75	1414.23	2475.09	763.693
662.05	912.572	-127.653	-2910.45	-991.498	1487.55	-336.775	1451.46	569.077
662.2	-1070.79	-719.67	-804.335	-1921.04	755.067	-2327.05	545.844	-445.125
662.35	-1362.36	778.678	-2055.08	-1318.4	509.151	-1692.42	-878.273	-851.218
662.5	1403.17	3248.01	1725.95	-1105.06	2175.43	2405.5	1699.13	234.518
662.65	2085.45	4373.13	-614.487	1150.05	2399.5	2093.27	1019.37	3635.62
662.8	678.713	3603.71	825.622	1770.35	4351.76	2241.46	1883	606.554
662.95	-824.402	4434.23	508.633	-1145.31	1263.55	824.349	2464.45	2375.29
663.1	300.444	1521.39	2252.67	1298	-573.812	2200.47	680.281	569.213
663.25	-904.475	-1148.57	-2515.77	2006.27	964.491	-426.416	1542.63	1103.12
663.4	439.452	718.736	752.779	1934.36	2020.33	783.385	3150.11	1318.12
663.55	758.725	2339.15	-2194.23	457.61	-540.962	-487.027	-186.883	1402.11
663.7	1240.31	-1181.13	-2384.75	-547	-1644.62	-445.805	1400.99	1007.13
663.85	804.655	-4351.49	-3587.05	-1043.89	-706.228	-880.441	-1545.96	1691.85
664	-825.758	-2207.76	-1823.61	-2041.73	-1725.34	-925.567	-1008.93	109.175
664.15	-1595.98	-1280.95	-4166.98	-1121.99	-1079.37	-1400.54	-1614.11	-2588.26
664.3	605.295	-462.792	-562.603	-789.008	-4593.63	-1609.92	-184.824	380.782
664.45	-244.277	-889.862	-1161.06	228.358	-941.58	483.323	-802.524	268.129
664.6	-1440.69	-1742.59	-515.348	-1840.66	-1941.97	-782.934	-266.067	1623.51
664.75	-1745.55	-515.457	-2469.36	-2236.28	-1297.1	-2115.09	-1284.93	-133.814
664.9	-907.958	-142.511	-718.999	-2349.96	-2082.35	-832.185	-723.23	138.857
665.05	-1231.64	-672.29	-3788.57	-52.5873	817.191	-1773.14	-314.483	1950.94
665.2	-94.0564	-911.821	-2539.21	-1195.59	-2403.98	-1085.32	406.855	-930.801
665.35	-3088.59	-947.277	-2910.4	-1932.84	-2950.82	-1614.46	-660.136	-1368.53
665.5	-1130.22	603.88	494.629	1682.99	-698.839	658.795	608.42	669.352
665.65	-626.254	-1433.25	-2609.05	1889.83	-556.257	5.0305	1710.8	1347.65
665.8	794.238	466.44	258.188	-1019.29	-349.523	-113.704	273.051	-502.125
665.95	216.035	2328.49	-2017.47	240.514	-2205.82	-2545.28	971.239	829.132
666.1	-585.566	1967.58	1502.96	807.749	-1777.09	-659.548	579.052	441.315
666.25	-178.284	1597.39	-1110.71	780.921	1415.63	-671.15	591.011	2054.75
666.4	886.25	2413.54	617.756	-1049.89	-594.821	1331.06	795.295	230.604
666.55	320.209	1053.52	-2875.97	-35.883	1313.9	-785.609	-1217.59	-390.859
666.7	-667.74	-508.921	1171.46	-14.6078	-823.651	197.91	1257.86	1264.18
666.85	1429.55	403.501	-371.61	1581.1	1608.15	2316.01	3154.47	2071.07
667	3683.19	339.319	674.672	737.4	1635.57	-36.7161	2425.28	1329.32
667.15	82.3817	1180.05	532.65	1401.02	-1062.97	-1018.91	1527.5	1128.44
667.3	43.2692	1875.6	3262.2	1152.93	440.448	581.993	2826.63	1338.9
667.45	1871.97	1023.34	-1473.47	1101.85	999.618	2500.65	2447.71	300.062
667.6	2832.33	951.518	655.558	1211.96	-415.266	60.8943	1557.19	1674.96
667.75	224.778	1848.87	-1060.66	272.825	1087.58	407.86	995.328	211.207
667.9	-1701.37	-332.55	512.947	-1741.37	-1807.88	-1948.75	2243.93	-908.914
668.05	-3191.73	-2905.89	-4640.38	-3263.63	-2685.43	-2198.01	-1675.75	-2522.18
668.2	-2046.51	-1223.67	-1888.67	-3484.87	-2374.05	-4248.68	-1352.51	-1763.89
668.35	-1184.67	-880.957	-960.653	-1138.98	-308.191	-993.273	646.07	-478.051
668.5	1329.12	-1145.02	2237.21	117.823	2633.29	-2667.28	1679.75	828.313
668.65	1399.84	-1266.19	-3087.24	-1378.91	-417.181	-2568.42	-566.644	1157.42
668.8	-80.1889	-3101.52	-1090.66	-2355.61	-1608.33	-3609.47	-842.498	-2612.99
668.95	-1759.22	-4154.04	-2995.17	-1915.45	-3052.63	-3306.01	-2468.8	-2290.22
669.1	341.987	-712.15	-751.788	225.011	-256.406	-1818.9	467.879	32.5675
669.25	954.056	-200.575	-1183.98	1624.29	1875.3	559.608	2550.7	2580.28
669.4	720.233	-1090.65	1381.25	-1254	1583.36	-207.036	115.995	1580.01
669.55	84.0132	-937.069	1363.55	-1287.9	-1253.91	-513.258	502.459	1743.73
669.7	112.406	1792.48	1223.59	172.563	3242.52	-489.137	1898.54	1353.44
[truncated: 49 more rows]

## Sheet: Figure S5
2θ	Intensity
10	52
10.02	50
10.04	50
10.06	52
10.08	56
10.1	54
10.12	54
10.14	54
10.16	48
10.18	56
10.2	49
10.22	55
10.24	52
10.26	49
10.28	59
10.3	51
10.32	52
10.34	45
10.36	53
10.38	53
10.4	40
10.42	61
10.44	48
10.46	54
10.48	46
10.5	62
10.52	62
10.54	60
10.56	42
10.58	46
10.6	47
10.62	45
10.64	50
10.66	42
10.68	38
10.7	53
10.72	48
10.74	48
10.76	46
10.78	44
10.8	44
10.82	46
10.84	39
10.86	50
10.88	39
10.9	55
10.92	51
10.94	49
10.96	46
10.98	44
11	48
11.02	36
11.04	48
11.06	51
11.08	41
11.1	51
11.12	34
11.14	51
11.16	56
11.18	51
11.2	40
11.22	55
11.24	49
11.26	57
11.28	40
11.3	40
11.32	40
11.34	52
11.36	49
11.38	50
11.4	48
11.42	42
11.44	46
11.46	45
11.48	50
11.5	43
11.52	34
11.54	41
11.56	42
11.58	45
11.6	43
11.62	51
11.64	45
11.66	34
11.68	42
11.7	43
11.72	39
11.74	38
11.76	54
11.78	41
11.8	49
11.82	28
11.84	36
11.86	47
11.88	42
11.9	46
11.92	36
11.94	55
11.96	47
11.98	39
12	43
12.02	45
12.04	40
12.06	50
12.08	39
12.1	47
12.12	40
12.14	45
12.16	34
12.18	39
12.2	43
12.22	47
12.24	44
12.26	36
12.28	50
12.3	48
12.32	38
12.34	36
12.36	34
12.38	43
12.4	33
12.42	44
12.44	40
12.46	43
12.48	43
12.5	33
12.52	38
12.54	44
12.56	39
12.58	41
12.6	52
12.62	34
12.64	33
12.66	41
12.68	35
12.7	45
12.72	35
12.74	38
12.76	42
12.78	37
12.8	35
12.82	34
12.84	44
12.86	49
12.88	44
12.9	45
12.92	34
12.94	40
12.96	33
12.98	61
13	33
13.02	51
13.04	39
13.06	35
13.08	34
13.1	33
13.12	44
13.14	34
13.16	41
13.18	48
13.2	37
13.22	45
13.24	29
13.26	45
13.28	35
13.3	37
13.32	35
13.34	45
13.36	43
13.38	36
13.4	41
13.42	37
13.44	32
13.46	47
13.48	35
13.5	40
13.52	42
13.54	35
13.56	46
13.58	23
13.6	29
13.62	34
13.64	36
13.66	29
13.68	26
13.7	31
13.72	43
13.74	36
13.76	44
13.78	34
13.8	44
13.82	41
13.84	39
13.86	34
13.88	33
13.9	31
13.92	39
13.94	34
13.96	38
13.98	38
14	25
14.02	35
14.04	37
14.06	34
14.08	42
14.1	36
14.12	31
14.14	34
14.16	29
14.18	30
14.2	41
14.22	34
14.24	18
14.26	36
14.28	39
14.3	39
14.32	35
14.34	46
14.36	43
14.38	43
14.4	38
14.42	38
14.44	41
14.46	34
14.48	34
14.5	45
14.52	41
14.54	48
14.56	43
14.58	46
14.6	30
14.62	29
14.64	39
14.66	30
14.68	37
14.7	44
14.72	35
14.74	38
14.76	35
14.78	32
14.8	25
14.82	20
14.84	36
14.86	41
14.88	25
14.9	34
14.92	32
14.94	37
14.96	34
14.98	29
15	39
15.02	44
15.04	38
15.06	24
15.08	30
15.1	47
15.12	32
15.14	36
15.16	36
15.18	31
15.2	36
15.22	32
15.24	28
15.26	40
15.28	23
15.3	30
15.32	32
15.34	47
15.36	35
15.38	29
15.4	36
15.42	33
15.44	36
15.46	34
15.48	42
15.5	32
15.52	39
15.54	28
15.56	33
15.58	27
15.6	29
15.62	31
15.64	27
15.66	37
15.68	40
15.7	24
15.72	28
15.74	44
15.76	36
15.78	36
15.8	29
15.82	32
15.84	42
15.86	38
15.88	31
15.9	28
15.92	33
15.94	38
15.96	31
15.98	40
16	37
16.02	32
16.04	31
16.06	38
16.08	34
16.1	40
16.12	32
16.14	37
16.16	28
16.18	42
16.2	35
16.22	24
16.24	23
16.26	24
16.28	24
16.3	27
16.32	42
16.34	26
16.36	49
16.38	23
16.4	37
16.42	43
16.44	30
16.46	25
16.48	36
16.5	27
16.52	30
16.54	21
16.56	39
16.58	27
16.6	33
16.62	37
16.64	33
16.66	40
16.68	39
16.7	40
16.72	20
16.74	29
16.76	33
16.78	37
16.8	34
16.82	29
16.84	23
16.86	31
16.88	22
16.9	31
16.92	33
16.94	35
16.96	25
16.98	39
17	28
17.02	27
17.04	26
17.06	32
17.08	23
17.1	33
17.12	33
17.14	31
17.16	29
17.18	36
17.2	32
17.22	20
17.24	25
17.26	23
17.28	20
17.3	29
17.32	29
17.34	28
17.36	30
17.38	24
17.4	37
17.42	39
17.44	45
17.46	21
17.48	31
17.5	37
17.52	23
17.54	32
17.56	27
17.58	19
17.6	29
17.62	29
17.64	34
17.66	21
17.68	30
17.7	26
17.72	28
17.74	26
17.76	25
17.78	32
17.8	27
17.82	43
17.84	25
17.86	28
17.88	27
17.9	27
17.92	31
17.94	30
17.96	37
17.98	21
18	19
18.02	31
18.04	15
18.06	34
18.08	29
18.1	35
18.12	34
18.14	29
18.16	28
18.18	21
18.2	29
18.22	24
18.24	31
18.26	30
18.28	35
18.3	27
18.32	28
18.34	33
18.36	20
18.38	36
18.4	26
18.42	30
18.44	20
18.46	30
18.48	32
18.5	39
18.52	20
18.54	28
18.56	26
18.58	23
18.6	29
18.62	30
18.64	28
18.66	36
18.68	34
18.7	33
18.72	26
18.74	29
18.76	29
18.78	21
18.8	31
18.82	25
18.84	24
18.86	36
18.88	22
18.9	36
18.92	30
18.94	37
18.96	31
18.98	31
19	31
19.02	25
19.04	26
19.06	26
19.08	27
19.1	30
19.12	23
19.14	30
19.16	28
19.18	30
19.2	35
19.22	28
19.24	22
19.26	17
19.28	29
19.3	25
19.32	32
19.34	22
19.36	28
19.38	34
19.4	36
19.42	22
19.44	27
19.46	31
19.48	29
19.5	23
19.52	24
19.54	23
19.56	23
19.58	30
19.6	37
19.62	30
19.64	32
19.66	33
19.68	23
19.7	30
19.72	35
19.74	23
19.76	23
19.78	27
19.8	27
19.82	25
19.84	30
19.86	17
19.88	16
19.9	28
19.92	44
19.94	31
19.96	27
19.98	20
20	22
20.02	31
20.04	18
20.06	20
20.08	22
20.1	22
20.12	21
20.14	21
20.16	28
20.18	28
20.2	26
20.22	30
20.24	23
20.26	27
20.28	26
20.3	16
20.32	28
20.34	31
20.36	27
20.38	36
20.4	23
20.42	25
20.44	31
20.46	17
20.48	19
20.5	22
20.52	31
20.54	21
20.56	41
20.58	31
20.6	28
20.62	30
20.64	24
20.66	30
20.68	39
20.7	32
20.72	37
20.74	33
20.76	33
20.78	36
20.8	41
20.82	42
20.84	37
20.86	49
20.88	52
20.9	84
20.92	75
20.94	86
20.96	73
20.98	110
21	135
21.02	146
21.04	176
21.06	206
21.08	234
21.1	275
21.12	275
21.14	371
21.16	432
21.18	512
21.2	612
21.22	711
21.24	831
21.26	984
21.28	1168
21.3	1442
21.32	1711
21.34	1972
21.36	2194
21.38	2299
21.4	2137
21.42	1883
21.44	1511
21.46	1139
21.48	756
21.5	526
21.52	345
21.54	261
21.56	185
21.58	169
21.6	98
21.62	87
21.64	80
21.66	57
21.68	71
21.7	61
21.72	54
21.74	49
21.76	46
21.78	42
21.8	52
21.82	40
21.84	46
21.86	49
21.88	38
21.9	28
21.92	43
21.94	28
21.96	33
21.98	32
22	27
22.02	24
22.04	32
22.06	32
22.08	27
22.1	31
22.12	32
22.14	43
22.16	47
22.18	48
22.2	53
22.22	45
22.24	48
22.26	63
22.28	59
22.3	82
22.32	85
22.34	96
22.36	124
22.38	117
22.4	152
22.42	206
22.44	236
22.46	243
22.48	316
22.5	381
22.52	461
22.54	551
22.56	667
22.58	824
22.6	995
22.62	1080
22.64	1398
22.66	1728
22.68	2183
22.7	2626
22.72	3507
22.74	4142
22.76	4531
22.78	4413
22.8	3714
22.82	2848
22.84	1917
22.86	1241
22.88	648
22.9	329
22.92	197
22.94	116
22.96	89
22.98	66
23	80
23.02	58
23.04	52
23.06	46
23.08	64
23.1	42
23.12	43
23.14	39
23.16	48
23.18	37
23.2	49
23.22	29
23.24	36
23.26	31
23.28	32
23.3	34
23.32	28
23.34	28
23.36	35
23.38	25
23.4	27
23.42	21
23.44	28
23.46	35
23.48	22
23.5	29
23.52	23
23.54	22
23.56	28
23.58	31
23.6	26
23.62	23
23.64	30
23.66	22
23.68	29
23.7	26
23.72	24
23.74	27
23.76	25
23.78	25
23.8	17
23.82	23
23.84	32
23.86	35
23.88	23
23.9	29
23.92	21
23.94	21
23.96	20
23.98	23
24	17
24.02	25
24.04	30
24.06	24
24.08	25
24.1	35
24.12	28
24.14	29
24.16	29
24.18	19
24.2	30
24.22	28
24.24	40
24.26	25
24.28	17
24.3	25
24.32	35
24.34	25
24.36	34
24.38	24
24.4	32
24.42	17
24.44	26
24.46	23
24.48	22
24.5	21
24.52	37
24.54	27
24.56	23
24.58	23
24.6	25
24.62	30
24.64	25
24.66	28
24.68	22
24.7	27
24.72	28
24.74	22
24.76	36
24.78	28
24.8	25
24.82	21
24.84	13
24.86	21
24.88	33
24.9	22
24.92	28
24.94	28
24.96	25
24.98	27
25	16
25.02	32
25.04	26
25.06	26
25.08	22
25.1	20
25.12	23
25.14	26
25.16	15
25.18	22
25.2	21
25.22	21
25.24	26
25.26	30
25.28	22
25.3	30
25.32	23
25.34	30
25.36	20
25.38	24
25.4	22
25.42	24
25.44	36
25.46	28
25.48	27
25.5	25
25.52	23
25.54	24
25.56	22
25.58	23
25.6	22
25.62	28
25.64	30
25.66	21
25.68	22
25.7	20
25.72	32
25.74	24
25.76	22
25.78	29
25.8	33
25.82	32
25.84	34
25.86	29
25.88	26
25.9	28
25.92	25
25.94	24
25.96	31
25.98	32
26	29
26.02	15
26.04	20
26.06	27
26.08	21
26.1	21
26.12	20
26.14	23
26.16	25
26.18	25
26.2	24
26.22	31
26.24	30
26.26	23
26.28	28
26.3	30
26.32	29
26.34	20
26.36	32
26.38	21
26.4	18
26.42	18
26.44	27
26.46	33
26.48	25
26.5	35
26.52	22
26.54	27
26.56	20
26.58	27
26.6	26
26.62	29
26.64	18
26.66	28
26.68	20
26.7	30
26.72	24
26.74	24
26.76	16
26.78	27
26.8	19
26.82	26
26.84	24
26.86	23
26.88	26
26.9	34
26.92	31
26.94	25
26.96	25
26.98	19
27	20
27.02	38
27.04	33
27.06	30
27.08	26
27.1	26
27.12	22
27.14	26
27.16	18
27.18	27
27.2	26
27.22	20
27.24	34
27.26	28
27.28	22
27.3	24
27.32	18
27.34	27
27.36	22
27.38	23
27.4	25
27.42	16
27.44	25
27.46	27
27.48	29
27.5	42
27.52	24
27.54	26
27.56	31
27.58	25
27.6	22
27.62	22
27.64	27
27.66	22
27.68	23
27.7	24
27.72	27
27.74	30
27.76	16
27.78	33
27.8	37
27.82	24
27.84	34
27.86	32
27.88	25
27.9	27
27.92	25
27.94	27
27.96	25
27.98	24
28	27
28.02	17
28.04	38
28.06	33
28.08	24
28.1	19
28.12	36
28.14	33
28.16	30
28.18	26
28.2	25
28.22	35
28.24	32
28.26	23
28.28	21
28.3	26
28.32	21
28.34	22
28.36	23
28.38	23
28.4	21
28.42	34
28.44	19
28.46	24
28.48	26
28.5	28
28.52	24
28.54	16
28.56	33
28.58	27
28.6	29
28.62	21
28.64	25
28.66	24
28.68	22
28.7	22
28.72	37
28.74	30
28.76	30
28.78	27
28.8	25
28.82	22
28.84	29
28.86	33
28.88	30
28.9	24
28.92	28
28.94	28
28.96	35
28.98	26
29	24
29.02	30
29.04	29
29.06	34
29.08	27
29.1	24
29.12	33
29.14	31
29.16	33
29.18	24
29.2	28
29.22	34
29.24	28
29.26	26
29.28	33
29.3	27
29.32	23
29.34	31
29.36	25
29.38	29
29.4	20
29.42	29
29.44	17
29.46	42
29.48	26
29.5	24
29.52	26
29.54	18
29.56	26
29.58	20
29.6	30
29.62	33
29.64	33
29.66	22
29.68	28
29.7	28
29.72	34
29.74	37
29.76	38
29.78	17
29.8	23
29.82	27
29.84	37
29.86	30
29.88	27
29.9	28
29.92	31
29.94	34
29.96	24
29.98	19
30	21
30.02	21
30.04	25
30.06	35
30.08	24
30.1	30
30.12	31
30.14	29
30.16	31
30.18	35
30.2	33
30.22	31
30.24	30
30.26	28
30.28	33
30.3	35
30.32	30
30.34	32
30.36	30
30.38	33
30.4	35
30.42	22
30.44	31
30.46	33
30.48	43
30.5	37
30.52	39
30.54	31
30.56	38
30.58	34
30.6	38
30.62	48
30.64	46
30.66	41
30.68	34
30.7	53
30.72	54
30.74	57
30.76	53
30.78	59
30.8	72
30.82	70
30.84	62
30.86	58
30.88	82
30.9	91
30.92	91
30.94	104
30.96	102
30.98	110
31	138
31.02	149
31.04	182
31.06	258
31.08	277
31.1	333
31.12	403
31.14	547
31.16	703
31.18	839
31.2	949
31.22	1332
31.24	1552
31.26	1988
31.28	2600
31.3	3203
31.32	4075
31.34	5185
31.36	6597
31.38	8394
31.4	10140
31.42	11231
31.44	11142
31.46	10501
31.48	8776
31.5	7405
31.52	5942
31.54	4499
31.56	3205
31.58	1957
31.6	1244
31.62	860
31.64	589
31.66	420
31.68	342
31.7	270
31.72	220
31.74	217
31.76	183
31.78	158
31.8	144
31.82	155
31.84	139
31.86	117
31.88	141
31.9	115
31.92	152
31.94	123
31.96	148
31.98	125
32	150
32.02	161
32.04	147
32.06	195
32.08	205
32.1	239
32.12	280
32.14	322
32.16	447
32.18	550
32.2	645
32.22	860
32.24	1150
32.26	1301
32.28	1667
32.3	2053
32.32	2678
32.34	3368
32.36	4374
32.38	5193
32.4	5898
32.42	5897
32.44	5324
32.46	4547
32.48	3767
32.5	3038
32.52	2360
32.54	1589
32.56	944
32.58	544
32.6	341
32.62	213
32.64	190
32.66	151
32.68	131
32.7	108
32.72	102
32.74	84
32.76	70
32.78	74
32.8	71
32.82	77
32.84	65
32.86	60
32.88	50
32.9	50
32.92	56
32.94	45
32.96	53
32.98	35
33	55
33.02	40
33.04	42
33.06	34
33.08	44
33.1	42
33.12	28
33.14	35
33.16	40
33.18	33
33.2	27
33.22	17
33.24	31
33.26	22
33.28	33
33.3	41
33.32	30
33.34	27
33.36	21
33.38	34
33.4	29
33.42	30
33.44	23
33.46	26
33.48	33
33.5	31
33.52	31
33.54	39
33.56	34
33.58	33
33.6	26
33.62	23
33.64	28
33.66	20
33.68	25
33.7	28
33.72	32
33.74	28
33.76	21
33.78	29
33.8	22
33.82	28
33.84	15
33.86	40
33.88	24
33.9	20
33.92	33
33.94	30
33.96	25
33.98	24
34	20
34.02	21
34.04	30
34.06	25
34.08	24
34.1	28
34.12	27
34.14	22
34.16	21
34.18	30
34.2	24
34.22	31
34.24	25
34.26	26
34.28	27
34.3	17
34.32	23
34.34	21
34.36	29
34.38	24
34.4	23
34.42	29
34.44	19
34.46	23
34.48	32
34.5	25
34.52	27
34.54	16
34.56	24
34.58	27
34.6	25
34.62	32
34.64	29
34.66	29
34.68	21
34.7	22
34.72	20
34.74	26
34.76	19
34.78	23
34.8	26
34.82	18
34.84	25
34.86	34
34.88	24
34.9	24
34.92	14
34.94	24
34.96	15
34.98	23
35	25
35.02	28
35.04	18
35.06	23
35.08	21
35.1	18
35.12	23
35.14	27
35.16	22
35.18	23
35.2	33
35.22	29
35.24	18
35.26	20
35.28	20
35.3	22
35.32	31
35.34	23
35.36	19
35.38	26
35.4	30
35.42	21
35.44	32
35.46	19
35.48	28
35.5	20
35.52	25
35.54	23
35.56	20
35.58	32
35.6	22
35.62	15
35.64	24
35.66	28
35.68	22
35.7	24
35.72	20
35.74	20
35.76	21
35.78	26
35.8	20
35.82	23
35.84	25
35.86	22
35.88	24
35.9	11
35.92	23
35.94	17
35.96	9
35.98	20
36	26
36.02	28
36.04	20
36.06	30
36.08	17
36.1	21
36.12	13
36.14	24
36.16	10
36.18	14
36.2	30
36.22	16
36.24	21
36.26	21
36.28	24
36.3	16
36.32	20
36.34	23
36.36	23
36.38	15
36.4	30
36.42	22
36.44	23
36.46	14
36.48	16
36.5	21
36.52	29
36.54	28
36.56	22
36.58	27
36.6	29
36.62	17
36.64	14
36.66	18
36.68	27
36.7	25
36.72	22
36.74	20
36.76	21
36.78	27
36.8	28
36.82	26
36.84	23
36.86	26
36.88	23
36.9	21
36.92	22
36.94	27
36.96	21
36.98	27
37	21
37.02	22
37.04	23
37.06	26
37.08	25
37.1	32
37.12	25
37.14	26
37.16	20
37.18	22
37.2	16
37.22	18
37.24	23
37.26	28
37.28	25
37.3	21
37.32	19
37.34	24
37.36	23
37.38	26
37.4	26
37.42	23
37.44	19
37.46	20
37.48	26
37.5	16
37.52	14
37.54	32
37.56	14
37.58	25
37.6	24
37.62	20
37.64	26
37.66	22
37.68	25
37.7	27
37.72	25
37.74	18
37.76	18
37.78	23
37.8	10
37.82	26
37.84	22
37.86	22
37.88	28
37.9	27
37.92	18
37.94	25
37.96	26
37.98	36
38	23
38.02	24
38.04	22
38.06	18
38.08	14
38.1	17
38.12	23
38.14	29
38.16	23
38.18	24
38.2	27
38.22	34
38.24	27
38.26	35
38.28	31
38.3	24
38.32	27
38.34	27
38.36	36
38.38	28
38.4	36
38.42	31
38.44	35
38.46	28
38.48	38
38.5	31
38.52	26
38.54	36
38.56	34
38.58	42
38.6	37
38.62	42
38.64	34
38.66	45
38.68	53
38.7	47
38.72	59
38.74	47
38.76	59
38.78	68
38.8	79
38.82	76
38.84	99
38.86	109
38.88	150
38.9	195
38.92	245
38.94	292
38.96	396
38.98	459
39	629
39.02	817
39.04	1083
39.06	1462
39.08	1953
39.1	2549
39.12	3267
39.14	4036
39.16	4472
39.18	4429
39.2	3662
39.22	3161
39.24	2785
39.26	2365
39.28	2044
39.3	1675
39.32	1123
39.34	669
39.36	394
39.38	285
39.4	212
39.42	151
39.44	115
39.46	108
39.48	90
39.5	96
39.52	84
39.54	61
39.56	88
39.58	75
39.6	64
39.62	64
39.64	67
39.66	66
39.68	49
39.7	53
39.72	50
39.74	58
39.76	72
39.78	73
39.8	77
39.82	101
39.84	96
39.86	116
39.88	111
39.9	110
39.92	106
39.94	83
39.96	87
39.98	64
40	77
40.02	59
40.04	45
40.06	50
40.08	41
40.1	47
40.12	39
40.14	32
40.16	33
40.18	31
40.2	29
40.22	33
40.24	36
40.26	22
40.28	25
40.3	25
40.32	29
40.34	24
40.36	23
40.38	22
40.4	26
40.42	34
40.44	26
40.46	25
40.48	24
40.5	21
40.52	31
40.54	18
40.56	28
40.58	21
40.6	21
40.62	17
40.64	29
40.66	19
40.68	32
40.7	23
40.72	23
40.74	30
40.76	22
40.78	25
40.8	34
40.82	19
40.84	26
40.86	31
40.88	17
40.9	14
40.92	24
40.94	27
40.96	20
40.98	30
41	20
41.02	24
41.04	27
41.06	21
41.08	21
41.1	21
41.12	18
41.14	19
41.16	15
41.18	25
41.2	23
41.22	24
41.24	20
41.26	21
41.28	23
41.3	22
41.32	20
41.34	30
41.36	23
41.38	23
41.4	24
41.42	24
41.44	32
41.46	19
41.48	20
41.5	22
41.52	18
41.54	23
41.56	17
41.58	28
41.6	15
41.62	33
41.64	32
41.66	23
41.68	22
41.7	26
41.72	27
41.74	18
41.76	13
41.78	20
41.8	24
41.82	16
41.84	18
41.86	23
41.88	22
41.9	20
41.92	22
41.94	27
41.96	22
41.98	15
42	18
42.02	21
42.04	19
42.06	22
42.08	32
42.1	24
42.12	28
42.14	20
42.16	22
42.18	32
42.2	19
42.22	18
42.24	24
42.26	19
42.28	14
42.3	20
42.32	28
42.34	22
42.36	26
42.38	32
42.4	24
42.42	21
42.44	35
42.46	30
42.48	24
42.5	14
42.52	16
42.54	36
42.56	29
42.58	22
42.6	19
42.62	21
42.64	17
42.66	19
42.68	27
42.7	26
42.72	36
42.74	31
42.76	29
42.78	29
42.8	29
42.82	34
42.84	25
42.86	34
42.88	35
42.9	31
42.92	35
42.94	39
42.96	33
42.98	21
43	33
43.02	42
43.04	37
43.06	42
43.08	38
43.1	45
43.12	55
43.14	59
43.16	53
43.18	53
43.2	82
43.22	73
43.24	90
43.26	92
43.28	108
43.3	132
43.32	124
43.34	174
43.36	182
43.38	225
43.4	282
43.42	338
43.44	468
43.46	486
43.48	633
43.5	717
43.52	814
43.54	896
43.56	976
43.58	937
43.6	934
43.62	813
43.64	827
43.66	712
43.68	634
43.7	587
43.72	478
43.74	393
43.76	311
43.78	283
43.8	206
43.82	172
43.84	161
43.86	107
43.88	131
43.9	88
43.92	85
43.94	55
43.96	67
43.98	57
44	70
44.02	51
44.04	44
44.06	40
44.08	40
44.1	39
44.12	48
44.14	29
44.16	34
44.18	45
44.2	39
44.22	28
44.24	38
44.26	36
44.28	37
44.3	30
44.32	31
44.34	32
44.36	27
44.38	26
44.4	23
44.42	21
44.44	21
44.46	39
44.48	30
44.5	29
44.52	32
44.54	32
44.56	35
44.58	29
44.6	30
44.62	22
44.64	29
44.66	25
44.68	40
44.7	22
44.72	28
44.74	22
44.76	36
44.78	34
44.8	21
44.82	23
44.84	29
44.86	29
44.88	23
44.9	20
44.92	23
44.94	27
44.96	20
44.98	30
45	20
45.02	24
45.04	25
45.06	24
45.08	24
45.1	26
45.12	23
45.14	35
45.16	17
45.18	24
45.2	21
45.22	32
45.24	22
45.26	24
45.28	19
45.3	24
45.32	23
45.34	30
45.36	28
45.38	37
45.4	27
45.42	28
45.44	26
45.46	34
45.48	23
45.5	20
45.52	22
45.54	41
45.56	27
45.58	26
45.6	26
45.62	24
45.64	27
45.66	29
45.68	33
45.7	34
45.72	27
45.74	44
45.76	34
45.78	34
45.8	34
45.82	36
45.84	55
45.86	42
45.88	52
45.9	44
45.92	52
45.94	41
45.96	51
45.98	23
46	49
46.02	50
46.04	64
46.06	47
46.08	56
46.1	89
46.12	78
46.14	82
46.16	69
46.18	122
46.2	113
46.22	143
46.24	178
46.26	185
46.28	260
46.3	370
46.32	387
46.34	513
46.36	673
46.38	935
46.4	1167
46.42	1554
46.44	2026
46.46	2555
46.48	2953
46.5	3148
46.52	3058
46.54	2618
46.56	2137
46.58	1867
46.6	1808
46.62	1565
46.64	1532
46.66	1188
46.68	870
46.7	517
46.72	332
46.74	238
46.76	169
46.78	105
46.8	95
46.82	69
46.84	78
46.86	66
46.88	68
46.9	62
46.92	57
46.94	47
46.96	51
46.98	44
47	52
47.02	45
47.04	37
47.06	41
47.08	54
47.1	45
47.12	45
47.14	41
47.16	42
47.18	37
47.2	36
47.22	34
47.24	33
47.26	27
47.28	31
47.3	23
47.32	34
47.34	36
47.36	27
47.38	50
47.4	23
47.42	43
47.44	22
47.46	23
47.48	33
47.5	33
47.52	31
47.54	27
47.56	29
47.58	35
47.6	28
47.62	23
47.64	32
47.66	28
47.68	18
47.7	27
47.72	33
47.74	38
47.76	33
47.78	24
47.8	34
47.82	29
47.84	12
47.86	23
47.88	40
47.9	14
47.92	35
47.94	27
47.96	18
47.98	22
48	23
48.02	26
48.04	25
48.06	26
48.08	30
48.1	25
48.12	30
48.14	32
48.16	26
48.18	26
48.2	24
48.22	17
48.24	15
48.26	37
48.28	28
48.3	30
48.32	21
48.34	21
48.36	25
48.38	28
48.4	22
48.42	28
48.44	32
48.46	36
48.48	30
48.5	19
48.52	25
48.54	22
48.56	29
48.58	38
48.6	21
48.62	27
48.64	32
48.66	27
48.68	28
48.7	15
48.72	28
48.74	28
48.76	21
48.78	25
48.8	32
48.82	36
48.84	30
48.86	33
48.88	28
48.9	27
48.92	22
48.94	35
48.96	29
48.98	36
49	37
49.02	39
49.04	41
49.06	35
49.08	29
49.1	30
49.12	26
49.14	18
49.16	39
49.18	54
49.2	43
49.22	50
49.24	51
49.26	37
49.28	43
49.3	51
49.32	60
49.34	69
49.36	61
49.38	94
49.4	86
49.42	109
49.44	107
49.46	121
49.48	140
49.5	198
49.52	194
49.54	241
49.56	323
49.58	369
49.6	440
49.62	616
49.64	723
49.66	885
49.68	902
49.7	1043
49.72	987
49.74	998
49.76	932
49.78	815
49.8	762
49.82	742
49.84	612
49.86	595
49.88	460
49.9	418
49.92	316
49.94	269
49.96	202
[truncated: 502 more rows]

## Sheet: Figure S6a
PTO		STO
Wavekength(nm)	Absorbance	Wavekength(nm)	Absorbance
800	0.072904	800	0.0151034
799.8	0.0723262	799.8	0.015269
799.6	0.0717673	799.6	0.0147692
799.4	0.072101	799.4	0.0142013
799.2	0.071873	799.2	0.0140411
799	0.0723155	799	0.0146167
798.8	0.0716913	798.8	0.0144823
798.6	0.0714402	798.6	0.0149042
798.4	0.071827	798.4	0.0154384
798.2	0.072517	798.2	0.0159213
798	0.073694	798	0.01634
797.8	0.0731954	797.8	0.0171354
797.6	0.0740042	797.6	0.0178027
797.4	0.0727142	797.4	0.0164815
797.2	0.0728853	797.2	0.0166731
797	0.0735417	797	0.0162905
796.8	0.0720816	796.8	0.0159936
796.6	0.0714801	796.6	0.0161412
796.4	0.0702397	796.4	0.01616
796.2	0.0703125	796.2	0.0153322
796	0.069153	796	0.0147328
795.8	0.0695549	795.8	0.0152875
795.6	0.0696035	795.6	0.0146914
795.4	0.0694293	795.4	0.0143983
795.2	0.0696662	795.2	0.0138797
795	0.0711406	795	0.0143138
794.8	0.0714848	794.8	0.0148449
794.6	0.0717147	794.6	0.0157243
794.4	0.0724337	794.4	0.0163039
794.2	0.0730641	794.2	0.016459
794	0.0727558	794	0.0171402
793.8	0.0725693	793.8	0.0172294
793.6	0.0728009	793.6	0.0183901
793.4	0.0719773	793.4	0.0180947
793.2	0.0725202	793.2	0.0174282
793	0.0717134	793	0.0165515
792.8	0.071326	792.8	0.015925
792.6	0.0705081	792.6	0.0147579
792.4	0.070789	792.4	0.0143306
792.2	0.0706177	792.2	0.014543
792	0.0721061	792	0.0146445
791.8	0.0720116	791.8	0.0137677
791.6	0.0715199	791.6	0.0136258
791.4	0.0721107	791.4	0.0139008
791.2	0.0721751	791.2	0.0133713
791	0.0723121	791	0.0140669
790.8	0.0720219	790.8	0.0142997
790.6	0.0723856	790.6	0.0140022
790.4	0.071786	790.4	0.0135043
790.2	0.0721053	790.2	0.014647
790	0.0722518	790	0.0152922
789.8	0.0727126	789.8	0.0158284
789.6	0.0724294	789.6	0.0166113
789.4	0.0720112	789.4	0.0166155
789.2	0.0723854	789.2	0.0164133
789	0.0721555	789	0.0171509
788.8	0.0717013	788.8	0.0167086
788.6	0.0716764	788.6	0.016134
788.4	0.0713998	788.4	0.0158131
788.2	0.0692968	788.2	0.0137544
788	0.0700758	788	0.0147062
787.8	0.0703928	787.8	0.0152495
787.6	0.0704519	787.6	0.0152645
787.4	0.0710257	787.4	0.0154245
787.2	0.0710678	787.2	0.0161236
787	0.0704823	787	0.0159281
786.8	0.0708167	786.8	0.0164291
786.6	0.0727354	786.6	0.0176987
786.4	0.0725158	786.4	0.0165215
786.2	0.0729898	786.2	0.016405
786	0.072778	786	0.0166694
785.8	0.0721068	785.8	0.0157157
785.6	0.0726156	785.6	0.0158398
785.4	0.0718094	785.4	0.0158024
785.2	0.0723672	785.2	0.0160933
785	0.0722545	785	0.0166089
784.8	0.0713594	784.8	0.0167059
784.6	0.0709674	784.6	0.0165433
784.4	0.071196	784.4	0.016571
784.2	0.0712735	784.2	0.016646
784	0.0706595	784	0.0158304
783.8	0.0715271	783.8	0.0165987
783.6	0.0706805	783.6	0.015591
783.4	0.0694619	783.4	0.0141658
783.2	0.0698894	783.2	0.014392
783	0.0703192	783	0.0143922
782.8	0.0699059	782.8	0.0141181
782.6	0.0698406	782.6	0.0143883
782.4	0.0695396	782.4	0.0145142
782.2	0.0700867	782.2	0.0139999
782	0.0712608	782	0.0151265
781.8	0.0717099	781.8	0.0164049
781.6	0.071789	781.6	0.0163513
781.4	0.071615	781.4	0.01678
781.2	0.071529	781.2	0.0164185
781	0.0707956	781	0.0162881
780.8	0.0705934	780.8	0.0162838
780.6	0.0702459	780.6	0.0161713
780.4	0.0701836	780.4	0.0156227
780.2	0.0707432	780.2	0.0157392
780	0.0704171	780	0.0156262
779.8	0.0704626	779.8	0.0155864
779.6	0.0698163	779.6	0.0156739
779.4	0.0706201	779.4	0.0156791
779.2	0.0705036	779.2	0.0154129
779	0.0707928	779	0.0161252
778.8	0.0698661	778.8	0.0157933
778.6	0.0690388	778.6	0.0146077
778.4	0.0698253	778.4	0.0147197
778.2	0.0694485	778.2	0.0141356
778	0.0706332	778	0.0149908
777.8	0.0712809	777.8	0.015026
777.6	0.0715323	777.6	0.0155366
777.4	0.0715031	777.4	0.0156404
777.2	0.0713076	777.2	0.0150799
777	0.0725904	777	0.0163639
776.8	0.0720776	776.8	0.0161023
776.6	0.072859	776.6	0.0169149
776.4	0.0731709	776.4	0.0165835
776.2	0.0725019	776.2	0.0169758
776	0.0721704	776	0.0167864
775.8	0.0715822	775.8	0.0155216
775.6	0.0721898	775.6	0.0161638
775.4	0.0710135	775.4	0.0154141
775.2	0.070551	775.2	0.015132
775	0.0702115	775	0.0146113
774.8	0.0692905	774.8	0.0144141
774.6	0.0688568	774.6	0.0139032
774.4	0.069807	774.4	0.0138906
774.2	0.0704995	774.2	0.014854
774	0.0703019	774	0.0146678
773.8	0.0706832	773.8	0.0155119
773.6	0.0709823	773.6	0.015996
773.4	0.0711408	773.4	0.0157036
773.2	0.07064	773.2	0.0152016
773	0.0706481	773	0.0147213
772.8	0.0710331	772.8	0.0153211
772.6	0.0696576	772.6	0.0146909
772.4	0.0691799	772.4	0.0150889
772.2	0.0688851	772.2	0.0144169
772	0.069067	772	0.0142272
771.8	0.0687965	771.8	0.0144071
771.6	0.0693286	771.6	0.0145196
771.4	0.0700826	771.4	0.0153407
771.2	0.0690703	771.2	0.0144499
771	0.0703407	771	0.014856
770.8	0.0707211	770.8	0.0148249
770.6	0.0711466	770.6	0.0146091
770.4	0.070774	770.4	0.0149242
770.2	0.0709554	770.2	0.0149081
770	0.0709288	770	0.0150338
769.8	0.0708003	769.8	0.0149878
769.6	0.0703425	769.6	0.0154923
769.4	0.0701276	769.4	0.0158396
769.2	0.070369	769.2	0.0162774
769	0.0704476	769	0.0173114
768.8	0.0702019	768.8	0.0170373
768.6	0.0697528	768.6	0.0172235
768.4	0.0693424	768.4	0.0176111
768.2	0.0691411	768.2	0.0172768
768	0.0694074	768	0.0169582
767.8	0.069303	767.8	0.0170171
767.6	0.0687827	767.6	0.0160981
767.4	0.0684116	767.4	0.0151582
767.2	0.068515	767.2	0.0155303
767	0.0693981	767	0.0154561
766.8	0.0698386	766.8	0.0153388
766.6	0.0695394	766.6	0.0158237
766.4	0.0698013	766.4	0.0155663
766.2	0.0697402	766.2	0.0156597
766	0.069874	766	0.0160197
765.8	0.0700454	765.8	0.0160999
765.6	0.0701248	765.6	0.0156837
765.4	0.0696232	765.4	0.0160322
765.2	0.0688451	765.2	0.0153382
765	0.0688465	765	0.0149563
764.8	0.0687478	764.8	0.0159252
764.6	0.0684872	764.6	0.0151554
764.4	0.0683262	764.4	0.0146353
764.2	0.0683377	764.2	0.014996
764	0.0690087	764	0.0149311
763.8	0.068836	763.8	0.0144276
763.6	0.0697446	763.6	0.015509
763.4	0.0696367	763.4	0.0158223
763.2	0.0700349	763.2	0.0153614
763	0.0698228	763	0.0152499
762.8	0.0701989	762.8	0.0157851
762.6	0.0698187	762.6	0.0156118
762.4	0.0697771	762.4	0.015619
762.2	0.069518	762.2	0.0157143
762	0.0687093	762	0.0154909
761.8	0.0691056	761.8	0.0156243
761.6	0.0691021	761.6	0.0154778
761.4	0.0692387	761.4	0.0158125
761.2	0.0685794	761.2	0.015069
761	0.0689185	761	0.0151506
760.8	0.0689123	760.8	0.0153998
760.6	0.0689063	760.6	0.0156345
760.4	0.0696761	760.4	0.0157582
760.2	0.0691608	760.2	0.0150462
760	0.0687115	760	0.0152079
759.8	0.0685885	759.8	0.0150842
759.6	0.0687242	759.6	0.0151089
759.4	0.0686329	759.4	0.0151458
759.2	0.0684112	759.2	0.0152396
759	0.0690097	759	0.0153876
758.8	0.0685412	758.8	0.0154879
758.6	0.0688985	758.6	0.0157894
758.4	0.0693291	758.4	0.0162579
758.2	0.0698904	758.2	0.0166069
758	0.0704779	758	0.0170992
757.8	0.0706218	757.8	0.0171481
757.6	0.0706916	757.6	0.0170351
757.4	0.0704561	757.4	0.0167961
757.2	0.0708635	757.2	0.0161504
757	0.0707265	757	0.0160944
756.8	0.0700736	756.8	0.0153098
756.6	0.0699747	756.6	0.0147927
756.4	0.0700145	756.4	0.0144055
756.2	0.0696325	756.2	0.0141021
756	0.0693426	756	0.0144802
755.8	0.0691285	755.8	0.0140679
755.6	0.0683063	755.6	0.0140259
755.4	0.0683809	755.4	0.0141071
755.2	0.0682434	755.2	0.0142883
755	0.0680365	755	0.0149348
754.8	0.0678554	754.8	0.0153906
754.6	0.068788	754.6	0.016262
754.4	0.0688042	754.4	0.0157946
754.2	0.0695477	754.2	0.0168938
754	0.0693889	754	0.0171754
753.8	0.0693521	753.8	0.0171473
753.6	0.0696557	753.6	0.0172388
753.4	0.0688045	753.4	0.0165235
753.2	0.0679603	753.2	0.0157868
753	0.0672177	753	0.0148134
752.8	0.0671658	752.8	0.0152873
752.6	0.0665535	752.6	0.0146248
752.4	0.066939	752.4	0.0142481
752.2	0.0667566	752.2	0.0138881
752	0.0671476	752	0.0144268
751.8	0.0677119	751.8	0.0146998
751.6	0.0678407	751.6	0.0155117
751.4	0.0680161	751.4	0.0158714
751.2	0.0681022	751.2	0.0154717
751	0.0678703	751	0.0152408
750.8	0.0684453	750.8	0.0159488
750.6	0.0689638	750.6	0.0161359
750.4	0.0690179	750.4	0.0156378
750.2	0.0691529	750.2	0.0154543
750	0.0703134	750	0.0155061
749.8	0.0701804	749.8	0.015335
749.6	0.0703634	749.6	0.0154951
749.4	0.0705528	749.4	0.0160345
749.2	0.0703822	749.2	0.0156416
749	0.0701804	749	0.0160049
748.8	0.0699679	748.8	0.0157392
748.6	0.0705548	748.6	0.0158816
748.4	0.0697278	748.4	0.015805
748.2	0.0697916	748.2	0.0159015
748	0.0696703	748	0.0157648
747.8	0.0700474	747.8	0.0158458
747.6	0.0694272	747.6	0.0158982
747.4	0.0695778	747.4	0.0157138
747.2	0.0698492	747.2	0.0159652
747	0.068543	747	0.0159367
746.8	0.0686684	746.8	0.0159969
746.6	0.0684577	746.6	0.015744
746.4	0.0678966	746.4	0.0159592
746.2	0.0671081	746.2	0.0154488
746	0.0678205	746	0.0160149
745.8	0.0678247	745.8	0.015774
745.6	0.0676021	745.6	0.0157215
745.4	0.0686156	745.4	0.0158748
745.2	0.0688901	745.2	0.0159998
745	0.0686256	745	0.0159827
744.8	0.0690338	744.8	0.0159938
744.6	0.0688147	744.6	0.0155889
744.4	0.0686761	744.4	0.0146829
744.2	0.0681331	744.2	0.0149659
744	0.0680105	744	0.0148529
743.8	0.0673445	743.8	0.0146047
743.6	0.0672121	743.6	0.0143378
743.4	0.0671712	743.4	0.0142077
743.2	0.0668998	743.2	0.0137984
743	0.0672656	743	0.014164
742.8	0.067792	742.8	0.0149975
742.6	0.0676237	742.6	0.015196
742.4	0.0678772	742.4	0.0154321
742.2	0.0685721	742.2	0.015695
742	0.068375	742	0.0158752
741.8	0.0692386	741.8	0.0164615
741.6	0.0689334	741.6	0.01668
741.4	0.0690672	741.4	0.0163344
741.2	0.0679583	741.2	0.0158109
741	0.0689849	741	0.0160972
740.8	0.0682415	740.8	0.0166201
740.6	0.06812	740.6	0.0166894
740.4	0.0680476	740.4	0.0163841
740.2	0.067972	740.2	0.0166281
740	0.0672024	740	0.0145382
739.8	0.0671521	739.8	0.0143036
739.6	0.0673714	739.6	0.0142534
739.4	0.0677079	739.4	0.0135923
739.2	0.0677628	739.2	0.0136069
739	0.0679643	739	0.0135207
738.8	0.0677428	738.8	0.0129165
738.6	0.0678567	738.6	0.0133194
738.4	0.0679793	738.4	0.0135544
738.2	0.0681655	738.2	0.0140068
738	0.0676172	738	0.0136596
737.8	0.067602	737.8	0.0141568
737.6	0.0676246	737.6	0.0140662
737.4	0.0677079	737.4	0.0145539
737.2	0.0680471	737.2	0.0148062
737	0.0677929	737	0.0146893
736.8	0.067359	736.8	0.0146277
736.6	0.0680766	736.6	0.0145868
736.4	0.0685391	736.4	0.0150746
736.2	0.0683618	736.2	0.0146071
736	0.0688699	736	0.014995
735.8	0.0686583	735.8	0.0153844
735.6	0.0683918	735.6	0.0159211
735.4	0.0680679	735.4	0.0156735
735.2	0.067563	735.2	0.0153938
735	0.0670877	735	0.0161513
734.8	0.0668139	734.8	0.0159221
734.6	0.0669323	734.6	0.0162386
734.4	0.0670699	734.4	0.0161624
734.2	0.0673197	734.2	0.0158791
734	0.0672353	734	0.0155984
733.8	0.067623	733.8	0.01599
733.6	0.0681124	733.6	0.0160702
733.4	0.0679097	733.4	0.0150934
733.2	0.0680281	733.2	0.0155429
733	0.0681243	733	0.0161749
732.8	0.0674976	732.8	0.0159975
732.6	0.0675088	732.6	0.0160178
732.4	0.0674883	732.4	0.0160794
732.2	0.0676175	732.2	0.0156853
732	0.067726	732	0.0159735
731.8	0.0674661	731.8	0.0159482
731.6	0.0678721	731.6	0.0162277
731.4	0.0680595	731.4	0.0159917
731.2	0.0683639	731.2	0.0167412
731	0.0686849	731	0.0174092
730.8	0.0688278	730.8	0.0175987
730.6	0.0684636	730.6	0.0177001
730.4	0.068885	730.4	0.0183072
730.2	0.0684452	730.2	0.018155
730	0.0684439	730	0.017818
729.8	0.0681846	729.8	0.0179548
729.6	0.0679346	729.6	0.0172018
729.4	0.0676598	729.4	0.0168259
729.2	0.0675348	729.2	0.016459
729	0.0677104	729	0.0166713
728.8	0.0672064	728.8	0.0160683
728.6	0.0679869	728.6	0.0164259
728.4	0.0677703	728.4	0.0165563
728.2	0.0677074	728.2	0.0165984
728	0.0678612	728	0.0168964
727.8	0.0675841	727.8	0.0166518
727.6	0.067966	727.6	0.017129
727.4	0.0680332	727.4	0.0173583
727.2	0.0685844	727.2	0.0174397
727	0.0685689	727	0.0176578
726.8	0.0687559	726.8	0.0178723
726.6	0.0689265	726.6	0.0176091
726.4	0.0694103	726.4	0.0180037
726.2	0.0694317	726.2	0.0184445
726	0.0690429	726	0.0178336
725.8	0.0697163	725.8	0.0180813
725.6	0.0695696	725.6	0.018152
725.4	0.0694811	725.4	0.0181845
725.2	0.0693187	725.2	0.0184485
725	0.0686338	725	0.0184715
724.8	0.067762	724.8	0.0177656
724.6	0.0677062	724.6	0.0173037
724.4	0.0682628	724.4	0.0180947
724.2	0.0678263	724.2	0.017552
724	0.0674102	724	0.0171689
723.8	0.0671289	723.8	0.0166876
723.6	0.0674441	723.6	0.0164766
723.4	0.0676988	723.4	0.0164027
723.2	0.068057	723.2	0.0165963
723	0.0680993	723	0.0167492
722.8	0.0675137	722.8	0.0158118
722.6	0.067337	722.6	0.0160372
722.4	0.0677629	722.4	0.0169245
722.2	0.0682028	722.2	0.017286
722	0.0676683	722	0.0164926
721.8	0.0681999	721.8	0.0169335
721.6	0.068242	721.6	0.016858
721.4	0.0685953	721.4	0.0169305
721.2	0.0685663	721.2	0.0171636
721	0.0685135	721	0.0171803
720.8	0.0687595	720.8	0.0169641
720.6	0.068644	720.6	0.016612
720.4	0.0688888	720.4	0.0174486
720.2	0.0685231	720.2	0.0168395
720	0.0688882	720	0.0175262
719.8	0.0684952	719.8	0.0174381
719.6	0.0690996	719.6	0.0179442
719.4	0.0689392	719.4	0.017643
719.2	0.068636	719.2	0.0176714
719	0.067973	719	0.017818
718.8	0.0679845	718.8	0.0178246
718.6	0.0681408	718.6	0.0181843
718.4	0.0675513	718.4	0.0179528
718.2	0.0673851	718.2	0.0181014
718	0.067053	718	0.0178613
717.8	0.0670297	717.8	0.018145
717.6	0.0670389	717.6	0.0178717
717.4	0.0678791	717.4	0.0181494
717.2	0.0677729	717.2	0.0181206
717	0.0678449	717	0.0181015
716.8	0.0682829	716.8	0.0178591
716.6	0.068629	716.6	0.0172711
716.4	0.0681965	716.4	0.0171392
716.2	0.0680337	716.2	0.0164561
716	0.0678028	716	0.0168213
715.8	0.0672975	715.8	0.0163898
715.6	0.0669765	715.6	0.0162322
715.4	0.0669931	715.4	0.0164346
715.2	0.0670116	715.2	0.0166446
715	0.0669879	715	0.016676
714.8	0.0675395	714.8	0.0169186
714.6	0.0674235	714.6	0.0170509
714.4	0.0676196	714.4	0.0166349
714.2	0.0678227	714.2	0.0169088
714	0.0679017	714	0.0166743
713.8	0.0677277	713.8	0.0166449
713.6	0.0677686	713.6	0.0165876
713.4	0.068022	713.4	0.0169731
713.2	0.0680988	713.2	0.0170393
713	0.068162	713	0.0174109
712.8	0.0680359	712.8	0.0170195
712.6	0.0680245	712.6	0.0164905
712.4	0.0685201	712.4	0.0168465
712.2	0.0686916	712.2	0.016815
712	0.068386	712	0.0169203
711.8	0.0684887	711.8	0.0169686
711.6	0.0680745	711.6	0.01697
711.4	0.0685374	711.4	0.0173364
711.2	0.0680953	711.2	0.0177629
711	0.0681991	711	0.018294
710.8	0.0679444	710.8	0.0180995
710.6	0.0675595	710.6	0.017769
710.4	0.0675397	710.4	0.0174814
710.2	0.0668353	710.2	0.0171748
710	0.0666406	710	0.0166932
709.8	0.0667592	709.8	0.0167622
709.6	0.0670319	709.6	0.0168253
709.4	0.0670218	709.4	0.0170385
709.2	0.0669335	709.2	0.017036
709	0.0673053	709	0.0174068
708.8	0.0673746	708.8	0.0177691
708.6	0.06776	708.6	0.0179764
708.4	0.068649	708.4	0.0185363
708.2	0.0684	708.2	0.0180419
708	0.0688678	708	0.0179548
707.8	0.0686231	707.8	0.0180176
707.6	0.0683106	707.6	0.0180895
707.4	0.0680484	707.4	0.0181446
707.2	0.0679885	707.2	0.018141
707	0.0679381	707	0.0185896
706.8	0.0674673	706.8	0.0186031
706.6	0.0674257	706.6	0.0188497
706.4	0.0670836	706.4	0.0189227
706.2	0.0670307	706.2	0.0187574
706	0.0673891	706	0.0188082
705.8	0.0673796	705.8	0.0185106
705.6	0.0671724	705.6	0.0185322
705.4	0.0669679	705.4	0.0181319
705.2	0.0668921	705.2	0.0183102
705	0.0669142	705	0.0183857
704.8	0.0670142	704.8	0.0187668
704.6	0.0670094	704.6	0.018447
704.4	0.0667529	704.4	0.0184939
704.2	0.0669914	704.2	0.0186166
704	0.0675287	704	0.0185239
703.8	0.0678553	703.8	0.0189359
703.6	0.0679327	703.6	0.0187268
703.4	0.0683516	703.4	0.0188968
703.2	0.068193	703.2	0.0183539
703	0.0684292	703	0.0184368
702.8	0.0683403	702.8	0.018353
702.6	0.0682714	702.6	0.0184225
702.4	0.0677913	702.4	0.0183559
702.2	0.0677813	702.2	0.0184039
702	0.06726	702	0.0181312
701.8	0.0665908	701.8	0.0175197
701.6	0.0663815	701.6	0.0178233
701.4	0.066418	701.4	0.0179886
701.2	0.0668414	701.2	0.0183813
701	0.0663725	701	0.0181401
700.8	0.066712	700.8	0.0180348
700.6	0.0667936	700.6	0.0180271
700.4	0.0671753	700.4	0.0183965
700.2	0.0676048	700.2	0.018853
700	0.0677819	700	0.0185483
699.8	0.0674638	699.8	0.0186697
699.6	0.0672388	699.6	0.018389
699.4	0.0676397	699.4	0.0183882
699.2	0.067203	699.2	0.0181672
699	0.0670461	699	0.0179289
698.8	0.0671546	698.8	0.0178986
698.6	0.0669028	698.6	0.0180904
698.4	0.0669855	698.4	0.0184669
698.2	0.0672275	698.2	0.0183506
698	0.0674801	698	0.0183613
697.8	0.0676154	697.8	0.0186341
697.6	0.0681326	697.6	0.0191148
697.4	0.0681881	697.4	0.0186679
697.2	0.0680619	697.2	0.0185019
697	0.0682255	697	0.0182726
696.8	0.0680296	696.8	0.0179882
696.6	0.0675857	696.6	0.0177829
696.4	0.067265	696.4	0.0178239
696.2	0.0672031	696.2	0.0177295
696	0.0668182	696	0.0177938
695.8	0.0663572	695.8	0.0180708
695.6	0.0663173	695.6	0.0182166
695.4	0.0662382	695.4	0.0183987
695.2	0.0663015	695.2	0.0188768
695	0.066928	695	0.0190209
694.8	0.0670044	694.8	0.0189613
694.6	0.0672134	694.6	0.0191138
694.4	0.0673116	694.4	0.0185279
694.2	0.0673672	694.2	0.018586
694	0.067468	694	0.0186274
693.8	0.0674657	693.8	0.018386
693.6	0.0675218	693.6	0.0182058
693.4	0.0675149	693.4	0.0185167
693.2	0.0673515	693.2	0.0182436
693	0.0676476	693	0.0185587
692.8	0.0676616	692.8	0.0192893
692.6	0.0676672	692.6	0.019533
692.4	0.0675937	692.4	0.0196071
692.2	0.067538	692.2	0.0198697
692	0.0676822	692	0.0200321
691.8	0.0672234	691.8	0.0199017
691.6	0.0671898	691.6	0.0200727
691.4	0.0665351	691.4	0.0194855
691.2	0.0666321	691.2	0.0191835
691	0.0664686	691	0.0191746
690.8	0.0663796	690.8	0.0188705
690.6	0.0661986	690.6	0.0189126
690.4	0.0660718	690.4	0.0185248
690.2	0.0659871	690.2	0.0185269
690	0.066217	690	0.0186059
689.8	0.0662436	689.8	0.0188224
689.6	0.0660074	689.6	0.0185162
689.4	0.0662386	689.4	0.0186165
689.2	0.0663486	689.2	0.0186423
689	0.0663247	689	0.0181537
688.8	0.0664034	688.8	0.0185862
688.6	0.066886	688.6	0.0186239
688.4	0.0669571	688.4	0.0188423
688.2	0.067095	688.2	0.0188839
688	0.066888	688	0.0188788
687.8	0.0670472	687.8	0.0186433
687.6	0.0667596	687.6	0.0190895
687.4	0.0671027	687.4	0.0194542
687.2	0.0670939	687.2	0.0193018
687	0.0670239	687	0.0192578
686.8	0.0666739	686.8	0.0190715
686.6	0.0665491	686.6	0.019266
686.4	0.0670086	686.4	0.0195853
686.2	0.0669101	686.2	0.0196089
686	0.067092	686	0.0192388
685.8	0.0668235	685.8	0.0191391
685.6	0.0667262	685.6	0.0191593
685.4	0.066772	685.4	0.0192887
685.2	0.0672123	685.2	0.0195402
685	0.0670804	685	0.0192514
684.8	0.0670254	684.8	0.0193723
684.6	0.0670417	684.6	0.0195489
684.4	0.0672203	684.4	0.0197622
684.2	0.0673705	684.2	0.0199815
684	0.0672951	684	0.020182
683.8	0.0668086	683.8	0.0198953
683.6	0.0664634	683.6	0.0197995
683.4	0.0665096	683.4	0.0198919
683.2	0.066496	683.2	0.0197316
683	0.0664197	683	0.0197544
682.8	0.0662331	682.8	0.019715
682.6	0.0663078	682.6	0.0195147
682.4	0.0666435	682.4	0.0196508
682.2	0.0670727	682.2	0.0202712
682	0.0672943	682	0.0201833
681.8	0.0676222	681.8	0.0206641
681.6	0.0676168	681.6	0.0203636
681.4	0.0676052	681.4	0.0203302
681.2	0.0677167	681.2	0.0200283
681	0.0676221	681	0.0204055
680.8	0.0674334	680.8	0.0206021
680.6	0.0665293	680.6	0.0198815
680.4	0.0660535	680.4	0.0200156
680.2	0.065461	680.2	0.019377
680	0.0651082	680	0.0201616
679.8	0.0652314	679.8	0.0198166
679.6	0.0655311	679.6	0.0202787
679.4	0.0655311	679.4	0.0199309
679.2	0.0650519	679.2	0.0193434
679	0.0662843	679	0.0203856
678.8	0.0665665	678.8	0.0204271
678.6	0.0672913	678.6	0.020917
678.4	0.0678408	678.4	0.0208585
678.2	0.0682193	678.2	0.0214083
678	0.067751	678	0.0214635
677.8	0.0677035	677.8	0.0212387
677.6	0.0675868	677.6	0.0213611
677.4	0.0669411	677.4	0.0205904
677.2	0.0667476	677.2	0.0205104
677	0.066533	677	0.0198083
676.8	0.06567	676.8	0.0194364
676.6	0.0650646	676.6	0.0194324
676.4	0.0654901	676.4	0.0196607
676.2	0.0654252	676.2	0.0199114
676	0.0657783	676	0.0203509
675.8	0.065955	675.8	0.0204185
675.6	0.0665306	675.6	0.0208732
675.4	0.0664408	675.4	0.0215632
675.2	0.0668797	675.2	0.0218275
675	0.0671413	675	0.021959
674.8	0.0670856	674.8	0.0215614
674.6	0.0669376	674.6	0.0216407
674.4	0.0669346	674.4	0.021131
674.2	0.0674312	674.2	0.0213871
674	0.0671306	674	0.0210188
673.8	0.0670319	673.8	0.0210848
673.6	0.0672199	673.6	0.0209084
673.4	0.0671868	673.4	0.0208129
673.2	0.0667983	673.2	0.0207095
673	0.0668549	673	0.0210065
672.8	0.0666989	672.8	0.0206083
672.6	0.0661845	672.6	0.0199704
672.4	0.0666868	672.4	0.0203243
672.2	0.0664871	672.2	0.0200898
672	0.0665746	672	0.0199669
671.8	0.0668229	671.8	0.0199456
671.6	0.0670267	671.6	0.0202192
671.4	0.0671975	671.4	0.0199322
671.2	0.0674602	671.2	0.0203523
671	0.0676178	671	0.0211216
670.8	0.0673789	670.8	0.0211411
670.6	0.0675859	670.6	0.0216773
670.4	0.0673889	670.4	0.022222
670.2	0.0668051	670.2	0.0219907
670	0.0666486	670	0.0218608
669.8	0.0664598	669.8	0.0220876
669.6	0.0666303	669.6	0.0225142
669.4	0.0666359	669.4	0.0225944
669.2	0.0663228	669.2	0.0223313
669	0.0661488	669	0.0219287
668.8	0.066162	668.8	0.0217863
668.6	0.0668407	668.6	0.0221319
668.4	0.0671213	668.4	0.0225571
668.2	0.0672782	668.2	0.0227346
668	0.0675416	668	0.0223789
667.8	0.0673262	667.8	0.0221427
667.6	0.0678004	667.6	0.0223802
667.4	0.0679349	667.4	0.0225621
667.2	0.068106	667.2	0.0221695
667	0.0682325	667	0.0218312
666.8	0.0681596	666.8	0.0217954
666.6	0.0683688	666.6	0.0219387
666.4	0.0677562	666.4	0.0217702
666.2	0.0677521	666.2	0.0215387
666	0.0669214	666	0.021041
665.8	0.0667826	665.8	0.0211911
665.6	0.0666251	665.6	0.0215832
665.4	0.0660679	665.4	0.0215279
665.2	0.0659794	665.2	0.0213074
665	0.0658593	665	0.0207514
664.8	0.0659269	664.8	0.0208133
664.6	0.0662197	664.6	0.0208519
664.4	0.066535	664.4	0.0210965
664.2	0.0665006	664.2	0.0207486
664	0.0667681	664	0.0210152
663.8	0.0667319	663.8	0.0215437
663.6	0.0669622	663.6	0.0217084
663.4	0.0673162	663.4	0.0221292
663.2	0.0671604	663.2	0.022519
663	0.0672586	663	0.0230073
662.8	0.0672619	662.8	0.0231106
662.6	0.0672267	662.6	0.0229384
662.4	0.0667944	662.4	0.0222472
662.2	0.0672874	662.2	0.0221017
662	0.0668734	662	0.0221311
661.8	0.0662097	661.8	0.0220542
661.6	0.0662594	661.6	0.0218769
661.4	0.0654893	661.4	0.021517
661.2	0.0654356	661.2	0.0209366
661	0.0656811	661	0.0209954
660.8	0.0657042	660.8	0.0212741
660.6	0.0651771	660.6	0.0211092
660.4	0.0652486	660.4	0.0213287
660.2	0.0653433	660.2	0.0210842
660	0.0656294	660	0.0207672
659.8	0.0658091	659.8	0.0210415
659.6	0.0661523	659.6	0.021791
659.4	0.0660379	659.4	0.0221555
659.2	0.0661242	659.2	0.0221153
659	0.066337	659	0.022173
658.8	0.066765	658.8	0.0222392
658.6	0.0666496	658.6	0.0223994
658.4	0.0667883	658.4	0.0227675
658.2	0.0668581	658.2	0.0225639
658	0.0668923	658	0.0227427
657.8	0.0671644	657.8	0.0228106
657.6	0.0670019	657.6	0.0229601
657.4	0.0676317	657.4	0.0232799
657.2	0.0671672	657.2	0.0230111
657	0.0672922	657	0.0229366
656.8	0.0671218	656.8	0.0226625
656.6	0.0672106	656.6	0.0228475
656.4	0.0667178	656.4	0.0226365
656.2	0.066485	656.2	0.0225457
656	0.0666589	656	0.0226237
655.8	0.065744	655.8	0.0221636
655.6	0.0660381	655.6	0.022091
655.4	0.0662562	655.4	0.0226607
655.2	0.0660002	655.2	0.0227945
655	0.0655961	655	0.0224259
654.8	0.0659742	654.8	0.0225871
654.6	0.0663363	654.6	0.022518
654.4	0.066369	654.4	0.0226334
654.2	0.0671657	654.2	0.0230883
654	0.0667792	654	0.0232017
653.8	0.066887	653.8	0.0232236
653.6	0.0671105	653.6	0.0236341
653.4	0.0678002	653.4	0.024073
653.2	0.067172	653.2	0.0236532
653	0.0669937	653	0.023774
652.8	0.0669427	652.8	0.0236982
652.6	0.0660576	652.6	0.0233032
652.4	0.0665055	652.4	0.0232806
652.2	0.0663966	652.2	0.0229338
652	0.0661677	652	0.0225023
651.8	0.0661478	651.8	0.0224168
651.6	0.0670064	651.6	0.0227842
651.4	0.0667772	651.4	0.0228966
651.2	0.0671372	651.2	0.0231485
651	0.0676296	651	0.0237046
650.8	0.0674723	650.8	0.0235749
650.6	0.0671988	650.6	0.0235367
650.4	0.0678288	650.4	0.0240719
650.2	0.0675303	650.2	0.0242894
650	0.0673223	650	0.0241824
649.8	0.0671503	649.8	0.0241222
649.6	0.0663712	649.6	0.0237543
649.4	0.0666054	649.4	0.0236772
649.2	0.0663219	649.2	0.0237253
649	0.0666997	649	0.0241372
648.8	0.0666463	648.8	0.0242257
648.6	0.0668276	648.6	0.0242283
648.4	0.0666841	648.4	0.0243984
648.2	0.0667852	648.2	0.0243624
648	0.0675042	648	0.0247431
647.8	0.067071	647.8	0.0248392
647.6	0.0671868	647.6	0.0246212
647.4	0.0670819	647.4	0.0245148
647.2	0.067093	647.2	0.024438
647	0.0666733	647	0.0241319
646.8	0.0665784	646.8	0.0244346
646.6	0.0666521	646.6	0.0243761
646.4	0.0662484	646.4	0.0241355
646.2	0.0665163	646.2	0.0239665
646	0.066547	646	0.0245108
645.8	0.0663528	645.8	0.0243327
645.6	0.0661095	645.6	0.0241544
645.4	0.0664963	645.4	0.0244399
645.2	0.0664232	645.2	0.023851
645	0.0663643	645	0.0240391
644.8	0.0663473	644.8	0.0239725
644.6	0.06587	644.6	0.0239972
644.4	0.0660046	644.4	0.0240631
644.2	0.0659867	644.2	0.024251
644	0.0658987	644	0.0244619
643.8	0.0660737	643.8	0.024363
643.6	0.0663191	643.6	0.0248223
643.4	0.0665832	643.4	0.0247027
643.2	0.0663842	643.2	0.0247249
643	0.0664457	643	0.0247677
642.8	0.0668043	642.8	0.0250652
642.6	0.067271	642.6	0.0248786
642.4	0.0673783	642.4	0.0251131
642.2	0.0671101	642.2	0.0249431
642	0.0670173	642	0.0250809
641.8	0.0671663	641.8	0.0256397
641.6	0.0678379	641.6	0.0260983
641.4	0.0677909	641.4	0.0260477
641.2	0.0675689	641.2	0.0254775
641	0.067299	641	0.0256861
640.8	0.0670219	640.8	0.0252169
640.6	0.0667552	640.6	0.0255882
640.4	0.0666034	640.4	0.025309
640.2	0.0665685	640.2	0.0251745
640	0.0661879	640	0.0247324
639.8	0.0658026	639.8	0.0242569
639.6	0.0656991	639.6	0.0241909
639.4	0.0660112	639.4	0.0243699
639.2	0.0660984	639.2	0.0244231
639	0.066223	639	0.0246138
638.8	0.0660111	638.8	0.0244544
638.6	0.0655942	638.6	0.0243742
638.4	0.0654392	638.4	0.0246376
638.2	0.0658621	638.2	0.0251571
638	0.0658026	638	0.0255965
637.8	0.0652805	637.8	0.0251784
637.6	0.0650545	637.6	0.0252511
637.4	0.0648735	637.4	0.0247013
637.2	0.0652422	637.2	0.024991
637	0.0650527	637	0.0245944
636.8	0.0653192	636.8	0.0248107
636.6	0.0653882	636.6	0.0248772
636.4	0.0650939	636.4	0.0244929
636.2	0.0652111	636.2	0.0249102
636	0.0653037	636	0.0250142
635.8	0.0655658	635.8	0.0254518
635.6	0.0654127	635.6	0.025385
635.4	0.066081	635.4	0.0256769
635.2	0.0660626	635.2	0.0254571
635	0.065801	635	0.0257079
634.8	0.0663854	634.8	0.0260471
634.6	0.0665864	634.6	0.0259177
634.4	0.0665742	634.4	0.0257946
634.2	0.0667563	634.2	0.0258507
634	0.0671365	634	0.0260964
633.8	0.0664298	633.8	0.0263108
633.6	0.0661001	633.6	0.0262487
633.4	0.0664336	633.4	0.0259476
633.2	0.0660845	633.2	0.0257164
633	0.0657682	633	0.0257278
632.8	0.0658723	632.8	0.0260716
632.6	0.0656061	632.6	0.0259145
632.4	0.0652753	632.4	0.0258281
632.2	0.065571	632.2	0.0254724
632	0.0657601	632	0.0252908
631.8	0.0656145	631.8	0.025535
631.6	0.0655615	631.6	0.0257368
631.4	0.0655748	631.4	0.0256591
631.2	0.0657127	631.2	0.0257108
631	0.0657917	631	0.0261516
630.8	0.0658311	630.8	0.0259736
630.6	0.0658377	630.6	0.0263321
630.4	0.0659459	630.4	0.0267769
630.2	0.0661166	630.2	0.0265981
630	0.0662461	630	0.0267832
629.8	0.06639	629.8	0.0270531
629.6	0.0661754	629.6	0.0267824
629.4	0.0659619	629.4	0.026342
629.2	0.065671	629.2	0.0262524
629	0.065337	629	0.0259062
628.8	0.0653546	628.8	0.0258597
628.6	0.0651319	628.6	0.0257559
628.4	0.0650815	628.4	0.0257226
628.2	0.0649857	628.2	0.0254904
628	0.0650072	628	0.0259484
627.8	0.0652274	627.8	0.0262981
627.6	0.0653993	627.6	0.0264334
627.4	0.0656892	627.4	0.0268094
627.2	0.0654594	627.2	0.0268425
627	0.065553	627	0.0272516
626.8	0.0655915	626.8	0.0270899
626.6	0.0658867	626.6	0.0269875
626.4	0.0657395	626.4	0.0263685
626.2	0.0656184	626.2	0.0261729
626	0.0657938	626	0.0263468
625.8	0.0659482	625.8	0.0263531
625.6	0.0658823	625.6	0.0262721
625.4	0.0657771	625.4	0.0261595
625.2	0.065662	625.2	0.0262564
625	0.0655049	625	0.0269953
624.8	0.0651401	624.8	0.0271211
624.6	0.0655403	624.6	0.0274534
624.4	0.0654572	624.4	0.0275469
624.2	0.0654125	624.2	0.0273389
624	0.0654579	624	0.0273201
623.8	0.0656439	623.8	0.0272107
623.6	0.0657568	623.6	0.0272121
623.4	0.0654616	623.4	0.0268019
623.2	0.065685	623.2	0.0268946
623	0.0653436	623	0.0263939
622.8	0.0653318	622.8	0.0262749
622.6	0.0651428	622.6	0.0263369
622.4	0.0654778	622.4	0.0265446
622.2	0.0652784	622.2	0.0266262
622	0.0654984	622	0.0268472
621.8	0.0657975	621.8	0.0266257
621.6	0.0659874	621.6	0.0266938
621.4	0.0658864	621.4	0.026905
621.2	0.0661044	621.2	0.0268398
621	0.0660973	621	0.0267233
620.8	0.0660232	620.8	0.0268078
620.6	0.0666184	620.6	0.0268805
620.4	0.066374	620.4	0.0267501
620.2	0.066122	620.2	0.0266859
620	0.0662001	620	0.0265765
619.8	0.0661183	619.8	0.0268137
619.6	0.0661286	619.6	0.0269079
619.4	0.0662542	619.4	0.0274468
619.2	0.0659364	619.2	0.0271348
619	0.0656788	619	0.027287
618.8	0.0654913	618.8	0.0273768
618.6	0.0654118	618.6	0.0276938
618.4	0.0657749	618.4	0.0281369
618.2	0.0660378	618.2	0.0283558
618	0.0658753	618	0.0282109
617.8	0.0658675	617.8	0.027825
617.6	0.0661212	617.6	0.0279747
617.4	0.0653746	617.4	0.0274597
617.2	0.0651686	617.2	0.0269229
617	0.0652646	617	0.0270133
616.8	0.0648899	616.8	0.0268961
616.6	0.0650193	616.6	0.0267815
616.4	0.0647115	616.4	0.0269787
616.2	0.064229	616.2	0.0269306
616	0.0639918	616	0.0271475
615.8	0.0646124	615.8	0.0279311
615.6	0.064708	615.6	0.0281685
615.4	0.0647253	615.4	0.0277504
615.2	0.0643019	615.2	0.0275021
615	0.0639931	615	0.0271763
614.8	0.0646429	614.8	0.0273772
614.6	0.0651103	614.6	0.0274214
614.4	0.0650858	614.4	0.0272835
614.2	0.0646297	614.2	0.0267401
614	0.0644579	614	0.0269534
613.8	0.0644847	613.8	0.02716
613.6	0.0652612	613.6	0.0275115
613.4	0.0654488	613.4	0.0276024
613.2	0.0653153	613.2	0.0277381
613	0.065167	613	0.0279812
612.8	0.06512	612.8	0.0280121
612.6	0.0655052	612.6	0.0280052
612.4	0.0656486	612.4	0.0278504
612.2	0.0659694	612.2	0.0280349
612	0.0653894	612	0.0279464
611.8	0.064913	611.8	0.0281653
611.6	0.0648746	611.6	0.0281677
611.4	0.0650096	611.4	0.0280689
611.2	0.065211	611.2	0.0280272
611	0.0653856	611	0.0285064
610.8	0.065542	610.8	0.0287235
610.6	0.0646793	610.6	0.0284866
610.4	0.0649009	610.4	0.0288347
610.2	0.0650956	610.2	0.0286851
610	0.0647531	610	0.0287137
609.8	0.0647685	609.8	0.0291613
609.6	0.0642124	609.6	0.0292623
609.4	0.063926	609.4	0.0291435
609.2	0.0637395	609.2	0.0292095
609	0.0642382	609	0.029272
608.8	0.0639502	608.8	0.0287518
608.6	0.0644272	608.6	0.0292142
608.4	0.0644907	608.4	0.0288606
608.2	0.0640288	608.2	0.0285368
608	0.0648164	608	0.0288553
607.8	0.064804	607.8	0.0287719
607.6	0.0647886	607.6	0.0287099
607.4	0.0648198	607.4	0.028774
607.2	0.065184	607.2	0.029134
607	0.0650209	607	0.0287962
606.8	0.0650798	606.8	0.0292811
606.6	0.0653835	606.6	0.0291277
606.4	0.0649255	606.4	0.0281931
606.2	0.0650456	606.2	0.0284332
606	0.0654732	606	0.0287609
605.8	0.0652879	605.8	0.0291092
605.6	0.0648743	605.6	0.028949
605.4	0.0646822	605.4	0.0288072
605.2	0.06471	605.2	0.0286289
605	0.0649639	605	0.0288387
604.8	0.0652973	604.8	0.0300159
604.6	0.0649304	604.6	0.0295375
604.4	0.065132	604.4	0.0296876
604.2	0.065337	604.2	0.0296111
604	0.065394	604	0.0293952
603.8	0.0654806	603.8	0.0295746
603.6	0.0651667	603.6	0.0294076
603.4	0.0652254	603.4	0.0294719
603.2	0.0649098	603.2	0.0291937
603	0.065513	603	0.0297243
602.8	0.0651978	602.8	0.029488
602.6	0.0652411	602.6	0.0296636
602.4	0.065335	602.4	0.0301066
602.2	0.064949	602.2	0.0299137
602	0.0652774	602	0.0301944
601.8	0.0650286	601.8	0.0300393
601.6	0.0651708	601.6	0.0300194
601.4	0.0649351	601.4	0.0297906
601.2	0.0653481	601.2	0.0298784
601	0.0655822	601	0.0300353
600.8	0.0657443	600.8	0.0298967
600.6	0.0661537	600.6	0.0302669
600.4	0.0661811	600.4	0.0300761
600.2	0.0660334	600.2	0.0304049
600	0.0637763	600	0.0296135
599.8	0.0638065	599.8	0.0292767
599.6	0.0641464	599.6	0.0295239
599.4	0.0641295	599.4	0.0294448
599.2	0.0638373	599.2	0.0296602
599	0.0639396	599	0.0299849
598.8	0.0635452	598.8	0.0297814
598.6	0.0637543	598.6	0.0296395
598.4	0.0642817	598.4	0.0299631
598.2	0.0643241	598.2	0.0300201
598	0.064279	598	0.0295901
597.8	0.0641358	597.8	0.029801
597.6	0.064746	597.6	0.0298557
597.4	0.0646227	597.4	0.0295531
597.2	0.065016	597.2	0.0296147
597	0.0651226	597	0.0298467
596.8	0.0647771	596.8	0.0299407
596.6	0.0643592	596.6	0.0296269
596.4	0.0644433	596.4	0.0304705
596.2	0.064688	596.2	0.0303388
596	0.0638234	596	0.0298688
595.8	0.0640423	595.8	0.0298937
595.6	0.0644757	595.6	0.0304907
595.4	0.064826	595.4	0.0309643
595.2	0.0648806	595.2	0.0308949
595	0.0650895	595	0.0313646
594.8	0.0650717	594.8	0.0308909
594.6	0.0651559	594.6	0.0312684
594.4	0.0659037	594.4	0.0318077
594.2	0.0655569	594.2	0.0321243
594	0.0648298	594	0.031475
593.8	0.0642071	593.8	0.0308379
593.6	0.0641898	593.6	0.0305865
593.4	0.0640149	593.4	0.0301395
593.2	0.0637631	593.2	0.0300599
593	0.0634024	593	0.0298069
592.8	0.0632671	592.8	0.0300998
592.6	0.063557	592.6	0.0300623
592.4	0.0635294	592.4	0.0305544
592.2	0.0638237	592.2	0.0308931
592	0.0636053	592	0.0311964
591.8	0.064153	591.8	0.0314708
591.6	0.0639575	591.6	0.0313332
591.4	0.0639286	591.4	0.031043
591.2	0.0640415	591.2	0.0312789
591	0.0642268	591	0.0311087
590.8	0.0644812	590.8	0.030952
590.6	0.0644601	590.6	0.0311235
590.4	0.0646054	590.4	0.0308945
590.2	0.0642571	590.2	0.0312123
590	0.0641886	590	0.0313963
589.8	0.0646633	589.8	0.0323128
589.6	0.0645403	589.6	0.0321264
589.4	0.0641529	589.4	0.0321184
589.2	0.0644581	589.2	0.0322615
589	0.0642637	589	0.0318604
588.8	0.063992	588.8	0.0316196
588.6	0.0641804	588.6	0.0314598
588.4	0.064395	588.4	0.0311941
588.2	0.064008	588.2	0.0306305
588	0.0643506	588	0.0308923
587.8	0.0646887	587.8	0.0313318
587.6	0.0643816	587.6	0.0312837
587.4	0.0644924	587.4	0.0313683
587.2	0.0645697	587.2	0.0318132
587	0.0644489	587	0.0317119
586.8	0.0650522	586.8	0.0322694
586.6	0.0656717	586.6	0.032636
586.4	0.0653574	586.4	0.0320656
586.2	0.065382	586.2	0.0322553
586	0.0653019	586	0.0321031
585.8	0.0652181	585.8	0.0324987
585.6	0.0654843	585.6	0.0323263
585.4	0.0658818	585.4	0.0328784
585.2	0.0650012	585.2	0.0321796
585	0.0648455	585	0.031823
584.8	0.0648407	584.8	0.0323216
584.6	0.0647585	584.6	0.0319465
584.4	0.0644531	584.4	0.0321079
584.2	0.0644045	584.2	0.0317047
584	0.0640985	584	0.0315089
583.8	0.0634495	583.8	0.0312632
583.6	0.0639925	583.6	0.0317348
583.4	0.0634217	583.4	0.0319786
583.2	0.0633466	583.2	0.0320157
583	0.0633527	583	0.0320329
582.8	0.0638068	582.8	0.0321445
582.6	0.0640137	582.6	0.0325073
582.4	0.0645761	582.4	0.0331676
582.2	0.0648539	582.2	0.0332267
582	0.0647738	582	0.0331598
581.8	0.0650404	581.8	0.0332737
581.6	0.0653364	581.6	0.0329851
581.4	0.0653372	581.4	0.0330958
581.2	0.0652562	581.2	0.0331309
581	0.0652882	581	0.0331345
580.8	0.0651879	580.8	0.0331347
580.6	0.0648873	580.6	0.0327934
580.4	0.0648721	580.4	0.0329533
580.2	0.0649499	580.2	0.0327271
580	0.0644112	580	0.0326892
579.8	0.0647128	579.8	0.0328674
579.6	0.0646178	579.6	0.0325889
579.4	0.0642319	579.4	0.0323871
579.2	0.0641795	579.2	0.0323234
579	0.0645195	579	0.0325512
578.8	0.0650081	578.8	0.0330923
578.6	0.064951	578.6	0.0332314
578.4	0.0654838	578.4	0.033027
578.2	0.0653283	578.2	0.0331544
578	0.0655025	578	0.0335361
577.8	0.0660851	577.8	0.0337608
577.6	0.0661598	577.6	0.0337535
577.4	0.065914	577.4	0.0337564
577.2	0.0654444	577.2	0.0332616
577	0.0653739	577	0.0333197
576.8	0.0649407	576.8	0.0335207
576.6	0.0647919	576.6	0.0334563
576.4	0.0645714	576.4	0.0333466
576.2	0.0642732	576.2	0.0332629
576	0.0641036	576	0.0331626
575.8	0.0640817	575.8	0.0328258
575.6	0.064058	575.6	0.0329309
575.4	0.0641282	575.4	0.0327641
575.2	0.064047	575.2	0.0328389
575	0.0636808	575	0.0327957
574.8	0.0634339	574.8	0.0326279
574.6	0.0638067	574.6	0.0327798
574.4	0.0635834	574.4	0.0326126
574.2	0.0635855	574.2	0.0331039
574	0.0637625	574	0.0329821
573.8	0.0639729	573.8	0.0335703
573.6	0.06375	573.6	0.0331819
573.4	0.0640046	573.4	0.0330359
573.2	0.0642748	573.2	0.0331547
573	0.0639131	573	0.032935
572.8	0.0640012	572.8	0.0328881
572.6	0.0640466	572.6	0.032863
572.4	0.0639776	572.4	0.0330342
572.2	0.0638128	572.2	0.0326263
572	0.0643053	572	0.0329393
571.8	0.064739	571.8	0.0330521
571.6	0.0648842	571.6	0.0334654
571.4	0.064972	571.4	0.0337731
571.2	0.0648171	571.2	0.0338631
571	0.0648219	571	0.0338238
570.8	0.0649346	570.8	0.0337632
570.6	0.0649257	570.6	0.0341346
570.4	0.0647635	570.4	0.0339047
570.2	0.0647151	570.2	0.0338182
570	0.0644946	570	0.0335879
569.8	0.0645662	569.8	0.0337144
569.6	0.0646841	569.6	0.0339651
569.4	0.0647334	569.4	0.0338226
569.2	0.0644997	569.2	0.0339167
569	0.0645125	569	0.0334872
568.8	0.0646552	568.8	0.0335933
568.6	0.0643443	568.6	0.0339461
568.4	0.0643479	568.4	0.0335783
568.2	0.0636866	568.2	0.0328586
568	0.0638955	568	0.0329554
567.8	0.0639569	567.8	0.0332836
567.6	0.063975	567.6	0.0335754
567.4	0.0638471	567.4	0.0339568
567.2	0.0640228	567.2	0.0342362
567	0.0639689	567	0.0340179
566.8	0.0640915	566.8	0.0345138
566.6	0.0644151	566.6	0.0347373
566.4	0.0644148	566.4	0.0346808
566.2	0.0644778	566.2	0.0346513
566	0.0647183	566	0.0342946
565.8	0.0646257	565.8	0.0339608
565.6	0.0646959	565.6	0.0340657
565.4	0.0644231	565.4	0.0338997
565.2	0.064638	565.2	0.0342804
565	0.0643509	565	0.0348099
564.8	0.064333	564.8	0.0349716
564.6	0.0642992	564.6	0.0349985
564.4	0.0644558	564.4	0.0352044
564.2	0.0648613	564.2	0.0354395
564	0.0644726	564	0.0353775
563.8	0.0647226	563.8	0.0354291
563.6	0.0643004	563.6	0.0349134
563.4	0.0649336	563.4	0.0347761
563.2	0.0650781	563.2	0.0347873
563	0.0654822	563	0.0349877
562.8	0.0651529	562.8	0.0350402
562.6	0.0648396	562.6	0.0349137
562.4	0.0652783	562.4	0.0350173
562.2	0.0653887	562.2	0.0354019
562	0.0658532	562	0.0356642
561.8	0.065641	561.8	0.0357586
561.6	0.0653375	561.6	0.0359321
561.4	0.0649599	561.4	0.035715
561.2	0.0652788	561.2	0.0356143
561	0.0653757	561	0.0359978
560.8	0.0652292	560.8	0.0361983
560.6	0.0654586	560.6	0.0358936
560.4	0.06544	560.4	0.0357729
560.2	0.0653932	560.2	0.0359109
560	0.0657218	560	0.0355369
559.8	0.0658183	559.8	0.0355382
559.6	0.0655205	559.6	0.0357234
559.4	0.065644	559.4	0.0356994
559.2	0.0656024	559.2	0.0353928
559	0.0653385	559	0.0354625
558.8	0.0659438	558.8	0.035876
558.6	0.0662453	558.6	0.0360188
558.4	0.0660029	558.4	0.0363272
558.2	0.0662289	558.2	0.0364821
558	0.0664147	558	0.0366297
557.8	0.0667558	557.8	0.0366789
557.6	0.0667151	557.6	0.0368634
557.4	0.0671524	557.4	0.037108
557.2	0.0667253	557.2	0.0367918
557	0.0670433	557	0.0365186
556.8	0.067082	556.8	0.0360391
556.6	0.0670569	556.6	0.0360626
556.4	0.0673144	556.4	0.0362197
556.2	0.0674076	556.2	0.0362728
556	0.0676076	556	0.0363135
555.8	0.0677987	555.8	0.0360525
555.6	0.0677491	555.6	0.0361731
555.4	0.0675103	555.4	0.0364175
555.2	0.0677394	555.2	0.0369074
555	0.067413	555	0.0369072
554.8	0.0674528	554.8	0.0365582
554.6	0.0673939	554.6	0.0367286
554.4	0.0672358	554.4	0.0364463
554.2	0.0671947	554.2	0.0368105
554	0.0675912	554	0.0368834
553.8	0.0676667	553.8	0.0368443
553.6	0.0675236	553.6	0.0366728
553.4	0.0681055	553.4	0.0366622
553.2	0.0680245	553.2	0.0369474
553	0.067876	553	0.0365721
552.8	0.0684811	552.8	0.0370475
552.6	0.06847	552.6	0.0372169
552.4	0.0681442	552.4	0.0371646
552.2	0.0682831	552.2	0.0371551
552	0.0683619	552	0.0370289
551.8	0.0682514	551.8	0.0373851
551.6	0.0685879	551.6	0.0378126
551.4	0.0690157	551.4	0.0383423
551.2	0.0688673	551.2	0.038795
551	0.0690868	551	0.0387062
550.8	0.0692492	550.8	0.0389382
550.6	0.0695796	550.6	0.0392845
550.4	0.0700819	550.4	0.0397152
550.2	0.0704262	550.2	0.039999
550	0.0700913	550	0.0397277
549.8	0.069832	549.8	0.0397594
549.6	0.0697576	549.6	0.0395159
549.4	0.0697644	549.4	0.039521
549.2	0.0697444	549.2	0.0397301
549	0.0695431	549	0.0397069
548.8	0.0693679	548.8	0.0398263
548.6	0.0692053	548.6	0.0393633
548.4	0.0693989	548.4	0.0392819
548.2	0.0691228	548.2	0.0389625
548	0.0689907	548	0.0385878
547.8	0.0691455	547.8	0.0388314
547.6	0.0693991	547.6	0.0388289
547.4	0.069535	547.4	0.0385741
547.2	0.0699075	547.2	0.0386527
547	0.0702569	547	0.0391633
546.8	0.0703805	546.8	0.0395762
546.6	0.0706043	546.6	0.0395408
546.4	0.0711879	546.4	0.0400698
546.2	0.0710607	546.2	0.04007
546	0.0711264	546	0.0397336
545.8	0.0709869	545.8	0.0398678
545.6	0.0707929	545.6	0.0400035
545.4	0.0701797	545.4	0.0395679
545.2	0.0701284	545.2	0.0395678
545	0.0705654	545	0.0398222
544.8	0.0704276	544.8	0.0396647
544.6	0.0701123	544.6	0.0396455
544.4	0.0698016	544.4	0.0402256
544.2	0.0700238	544.2	0.0401871
544	0.0701319	544	0.0396905
543.8	0.0705076	543.8	0.0398504
543.6	0.0705054	543.6	0.0399743
543.4	0.0704793	543.4	0.0398532
543.2	0.070779	543.2	0.0401793
543	0.0711349	543	0.0401291
542.8	0.0714488	542.8	0.0396303
542.6	0.071509	542.6	0.040286
542.4	0.0717381	542.4	0.0409512
542.2	0.0718167	542.2	0.0409189
542	0.0721423	542	0.0405529
541.8	0.0719648	541.8	0.040806
541.6	0.0716155	541.6	0.0406094
541.4	0.0713073	541.4	0.0403429
541.2	0.0713775	541.2	0.0407754
541	0.0718072	541	0.0405935
540.8	0.0715345	540.8	0.0408179
540.6	0.0713757	540.6	0.0410072
540.4	0.0714377	540.4	0.0411992
540.2	0.0717886	540.2	0.0412672
540	0.0719067	540	0.0413844
539.8	0.0723733	539.8	0.0418919
539.6	0.0725775	539.6	0.0415668
539.4	0.0719904	539.4	0.0413629
539.2	0.07234	539.2	0.0413553
539	0.0722164	539	0.0411257
538.8	0.0724536	538.8	0.0413222
538.6	0.072602	538.6	0.0414817
538.4	0.073062	538.4	0.0418022
538.2	0.0728402	538.2	0.042202
538	0.0727058	538	0.0422053
537.8	0.07305	537.8	0.0422617
537.6	0.072785	537.6	0.0420394
537.4	0.0730304	537.4	0.0422716
537.2	0.0723784	537.2	0.0420494
537	0.0721457	537	0.0419714
536.8	0.0720811	536.8	0.0419618
536.6	0.0720357	536.6	0.0416728
536.4	0.0719531	536.4	0.0420735
536.2	0.0719637	536.2	0.042035
536	0.0722749	536	0.0422557
535.8	0.0728144	535.8	0.0422799
535.6	0.0729918	535.6	0.0420303
535.4	0.0733069	535.4	0.0421608
535.2	0.0735049	535.2	0.0419114
535	0.0741581	535	0.0423269
534.8	0.0739494	534.8	0.0418897
534.6	0.0740502	534.6	0.042149
534.4	0.074037	534.4	0.0419809
534.2	0.0737833	534.2	0.0420695
534	0.074097	534	0.0420674
533.8	0.0741147	533.8	0.0421106
533.6	0.0740766	533.6	0.0423633
533.4	0.0736582	533.4	0.0419161
533.2	0.0746897	533.2	0.0426988
533	0.0747364	533	0.0427208
532.8	0.0748517	532.8	0.0425503
532.6	0.0744049	532.6	0.0424009
532.4	0.0743191	532.4	0.0426336
532.2	0.0743453	532.2	0.0425763
532	0.074065	532	0.0421281
531.8	0.0743298	531.8	0.0422597
531.6	0.0736015	531.6	0.0417917
531.4	0.0733847	531.4	0.041553
531.2	0.072952	531.2	0.0413955
531	0.0731264	531	0.0412846
530.8	0.0729363	530.8	0.0409071
530.6	0.0729395	530.6	0.04081
530.4	0.0731495	530.4	0.0412159
530.2	0.0727138	530.2	0.0408293
530	0.0728418	530	0.0408846
529.8	0.0730573	529.8	0.0409044
529.6	0.0736711	529.6	0.0413302
529.4	0.0741381	529.4	0.0412398
529.2	0.0742654	529.2	0.0414634
529	0.0741263	529	0.0414793
528.8	0.0744179	528.8	0.0415064
528.6	0.0747053	528.6	0.0420585
528.4	0.0749326	528.4	0.0421796
528.2	0.0747778	528.2	0.0425979
528	0.0742449	528	0.0425063
527.8	0.0738164	527.8	0.0422498
527.6	0.0740585	527.6	0.0426875
527.4	0.0741613	527.4	0.0424876
527.2	0.0741101	527.2	0.0425399
527	0.0743512	527	0.0423109
526.8	0.0743954	526.8	0.042337
526.6	0.0744547	526.6	0.0418636
526.4	0.0746148	526.4	0.0420135
526.2	0.0751012	526.2	0.042413
526	0.0748889	526	0.0423285
525.8	0.0750217	525.8	0.0424728
525.6	0.0747654	525.6	0.042081
525.4	0.0746931	525.4	0.0418177
525.2	0.074587	525.2	0.0418322
525	0.0748452	525	0.0419823
524.8	0.0751236	524.8	0.0414132
524.6	0.0750521	524.6	0.0416919
524.4	0.0749513	524.4	0.041656
524.2	0.0747763	524.2	0.0414533
524	0.0747965	524	0.0417181
523.8	0.0742184	523.8	0.0417616
523.6	0.0741315	523.6	0.0415579
523.4	0.0738	523.4	0.0412882
523.2	0.073275	523.2	0.0414828
523	0.0731999	523	0.041894
522.8	0.0734705	522.8	0.0416803
522.6	0.0739532	522.6	0.0419901
522.4	0.073831	522.4	0.0416485
522.2	0.0746564	522.2	0.0419373
522	0.074577	522	0.0419429
521.8	0.074613	521.8	0.0422602
521.6	0.0751735	521.6	0.0429191
521.4	0.0756687	521.4	0.0428506
521.2	0.0756485	521.2	0.0430228
521	0.075354	521	0.042914
520.8	0.0755571	520.8	0.0434555
520.6	0.0749865	520.6	0.0426205
520.4	0.0753548	520.4	0.0427993
520.2	0.0756677	520.2	0.0427904
520	0.0763515	520	0.0425626
519.8	0.0758562	519.8	0.042565
519.6	0.0754576	519.6	0.0426082
519.4	0.0751468	519.4	0.0423675
519.2	0.0752127	519.2	0.0425047
519	0.0754392	519	0.0424258
518.8	0.0754112	518.8	0.0426653
518.6	0.0752461	518.6	0.042536
518.4	0.0754294	518.4	0.0423273
518.2	0.075355	518.2	0.0421019
518	0.0755925	518	0.0421668
517.8	0.0760048	517.8	0.0422661
517.6	0.076278	517.6	0.0421227
517.4	0.0760604	517.4	0.0427924
517.2	0.07585	517.2	0.0425464
517	0.0755023	517	0.0423708
516.8	0.0750791	516.8	0.0424329
516.6	0.0753812	516.6	0.0422594
516.4	0.0755685	516.4	0.0423017
516.2	0.0758529	516.2	0.0426706
516	0.0759187	516	0.0428124
515.8	0.076519	515.8	0.0424145
515.6	0.0775683	515.6	0.0424583
515.4	0.0777816	515.4	0.0423432
515.2	0.0779908	515.2	0.041972
515	0.0782565	515	0.0422845
514.8	0.0777001	514.8	0.0419213
514.6	0.077838	514.6	0.0420672
514.4	0.0773801	514.4	0.0419562
514.2	0.0771866	514.2	0.0421767
514	0.0763172	514	0.0423079
513.8	0.0759521	513.8	0.0425689
513.6	0.0762367	513.6	0.043127
513.4	0.0759851	513.4	0.042945
513.2	0.0759329	513.2	0.0426173
513	0.0758433	513	0.0424084
512.8	0.0758226	512.8	0.0425684
512.6	0.0753133	512.6	0.0423878
512.4	0.075886	512.4	0.0422827
512.2	0.0762627	512.2	0.0425074
512	0.0760956	512	0.0425132
511.8	0.0762416	511.8	0.042922
511.6	0.0766837	511.6	0.0433264
511.4	0.0766623	511.4	0.0431513
511.2	0.0766779	511.2	0.0431745
511	0.077008	511	0.0430398
510.8	0.0768627	510.8	0.0430226
510.6	0.0762963	510.6	0.0426045
510.4	0.075897	510.4	0.0424353
510.2	0.0754959	510.2	0.041881
510	0.0750517	510	0.0417195
509.8	0.0750464	509.8	0.0415814
509.6	0.0754235	509.6	0.0417871
509.4	0.0752416	509.4	0.0420758
509.2	0.0751473	509.2	0.0419792
509	0.0758529	509	0.0421691
508.8	0.0761199	508.8	0.0419667
508.6	0.0766461	508.6	0.0424658
508.4	0.076912	508.4	0.0424349
508.2	0.0773325	508.2	0.0429159
508	0.0770832	508	0.0426764
507.8	0.0771716	507.8	0.0425946
507.6	0.0775252	507.6	0.0427419
507.4	0.0770321	507.4	0.0426222
507.2	0.0775147	507.2	0.0427698
507	0.0774658	507	0.0423079
506.8	0.0778513	506.8	0.0425569
506.6	0.0776757	506.6	0.0424678
506.4	0.0777852	506.4	0.0420265
506.2	0.0781308	506.2	0.0419009
506	0.0780312	506	0.0419827
505.8	0.078834	505.8	0.0421992
505.6	0.0790521	505.6	0.042502
505.4	0.0794787	505.4	0.0430173
505.2	0.0797278	505.2	0.043095
505	0.0799725	505	0.0430395
504.8	0.0805607	504.8	0.0433587
504.6	0.080734	504.6	0.0436261
504.4	0.0804603	504.4	0.0434175
504.2	0.0802653	504.2	0.0432125
504	0.0806795	504	0.0432381
503.8	0.0807535	503.8	0.042974
503.6	0.0804468	503.6	0.0428689
503.4	0.0803338	503.4	0.0431562
503.2	0.0804793	503.2	0.043739
503	0.0802098	503	0.0434238
502.8	0.0808198	502.8	0.0437799
502.6	0.0813057	502.6	0.0439312
502.4	0.0808832	502.4	0.0437644
502.2	0.0806701	502.2	0.0437405
502	0.0814934	502	0.0442787
501.8	0.0818116	501.8	0.0442404
501.6	0.0817114	501.6	0.0439055
501.4	0.0818842	501.4	0.0436159
501.2	0.0815921	501.2	0.0434921
501	0.0816403	501	0.0438717
500.8	0.0817359	500.8	0.0442397
500.6	0.0822316	500.6	0.0445437
500.4	0.0820046	500.4	0.0446861
500.2	0.0819419	500.2	0.0445348
500	0.0823332	500	0.0448297
499.8	0.0828269	499.8	0.0454027
499.6	0.0833004	499.6	0.045338
499.4	0.0829289	499.4	0.0449475
499.2	0.0830068	499.2	0.0446357
499	0.0830472	499	0.044363
498.8	0.0827347	498.8	0.0439487
498.6	0.0829224	498.6	0.0442666
498.4	0.0828086	498.4	0.0446761
498.2	0.0826809	498.2	0.044775
498	0.0827267	498	0.0449004
497.8	0.0829773	497.8	0.0449757
497.6	0.0833768	497.6	0.0452716
497.4	0.0834763	497.4	0.0453476
497.2	0.0835469	497.2	0.0453015
497	0.084053	497	0.0452398
496.8	0.0840555	496.8	0.0445387
496.6	0.0839495	496.6	0.0442584
496.4	0.0839482	496.4	0.0440311
496.2	0.0840323	496.2	0.0439274
496	0.0842391	496	0.0436948
495.8	0.0842241	495.8	0.044116
495.6	0.0845844	495.6	0.0439145
495.4	0.0843808	495.4	0.0436109
495.2	0.084464	495.2	0.0435611
495	0.0849437	495	0.0439985
494.8	0.08523	494.8	0.0441924
494.6	0.0850247	494.6	0.0441121
494.4	0.08466	494.4	0.0443576
494.2	0.0844742	494.2	0.0441959
494	0.0847869	494	0.0443913
493.8	0.0844748	493.8	0.0442037
493.6	0.0848447	493.6	0.0442513
493.4	0.084728	493.4	0.0439897
493.2	0.0845557	493.2	0.0441599
493	0.0851022	493	0.0446422
492.8	0.0854954	492.8	0.0442513
492.6	0.0858224	492.6	0.043859
492.4	0.0855546	492.4	0.043688
492.2	0.0858568	492.2	0.0442528
492	0.0856262	492	0.0444775
491.8	0.0854453	491.8	0.0441173
491.6	0.085476	491.6	0.0435362
491.4	0.0858566	491.4	0.0433524
491.2	0.0858812	491.2	0.0437298
491	0.0866531	491	0.044214
490.8	0.0869678	490.8	0.0442149
490.6	0.0870734	490.6	0.0440435
490.4	0.087376	490.4	0.0436779
490.2	0.0877945	490.2	0.0436311
490	0.0884249	490	0.0440776
489.8	0.0882827	489.8	0.0440682
489.6	0.0881258	489.6	0.043836
489.4	0.0869503	489.4	0.0431636
489.2	0.0866956	489.2	0.0430016
489	0.0867013	489	0.0428476
488.8	0.0867657	488.8	0.0426548
488.6	0.0867968	488.6	0.0429726
488.4	0.0863336	488.4	0.0424931
488.2	0.0863998	488.2	0.0423836
488	0.0864539	488	0.0423292
487.8	0.0867589	487.8	0.0420316
487.6	0.0872571	487.6	0.0422854
487.4	0.0877824	487.4	0.042063
487.2	0.0880897	487.2	0.0422829
487	0.0885461	487	0.0423806
486.8	0.0887211	486.8	0.0428166
486.6	0.0890499	486.6	0.0427966
486.4	0.0900503	486.4	0.0428216
486.2	0.0906506	486.2	0.0436405
486	0.0908061	486	0.0434722
485.8	0.0914477	485.8	0.0438668
485.6	0.0912151	485.6	0.044094
485.4	0.0910223	485.4	0.0436601
485.2	0.091654	485.2	0.0436689
485	0.0916905	485	0.0436343
484.8	0.0907487	484.8	0.0438174
484.6	0.0907419	484.6	0.0434965
484.4	0.0907967	484.4	0.0433449
484.2	0.0901421	484.2	0.0429378
484	0.0905591	484	0.0425946
483.8	0.0909456	483.8	0.0433889
483.6	0.09085	483.6	0.0435641
483.4	0.0907331	483.4	0.0431803
483.2	0.0913662	483.2	0.0431476
483	0.0911799	483	0.042718
482.8	0.091088	482.8	0.0427483
482.6	0.091072	482.6	0.0426878
482.4	0.0912409	482.4	0.0426211
482.2	0.0908693	482.2	0.041675
482	0.0909814	482	0.0410872
481.8	0.0911816	481.8	0.0413401
481.6	0.0910937	481.6	0.0412835
481.4	0.0920381	481.4	0.0420782
481.2	0.0924244	481.2	0.0420682
481	0.0932137	481	0.0422143
480.8	0.093156	480.8	0.0422121
480.6	0.093262	480.6	0.0426674
480.4	0.0933488	480.4	0.0429908
480.2	0.0934727	480.2	0.0433721
480	0.0935676	480	0.0432051
479.8	0.0932051	479.8	0.0423571
479.6	0.0932903	479.6	0.0422444
479.4	0.0930381	479.4	0.0419351
479.2	0.0931752	479.2	0.042073
479	0.0936112	479	0.0419099
478.8	0.0941624	478.8	0.0417967
478.6	0.0940993	478.6	0.0415178
478.4	0.0943345	478.4	0.0414522
478.2	0.0949723	478.2	0.0420585
478	0.0951457	478	0.0422189
477.8	0.0950122	477.8	0.0425832
477.6	0.0950602	477.6	0.0422775
477.4	0.095211	477.4	0.0422039
477.2	0.0952077	477.2	0.0426666
477	0.0955003	477	0.0427251
476.8	0.0957884	476.8	0.042602
476.6	0.0952972	476.6	0.0424896
476.4	0.0955588	476.4	0.0426127
476.2	0.0962526	476.2	0.0426997
476	0.096877	476	0.0430765
475.8	0.0972125	475.8	0.0428252
475.6	0.0973691	475.6	0.0426149
475.4	0.0978367	475.4	0.0427662
475.2	0.0978868	475.2	0.0433502
475	0.0985212	475	0.043568
474.8	0.0984859	474.8	0.0434055
474.6	0.0985975	474.6	0.0433619
474.4	0.0985765	474.4	0.0434409
474.2	0.0987813	474.2	0.0437957
474	0.0990131	474	0.0434054
473.8	0.0990591	473.8	0.0430175
473.6	0.0992016	473.6	0.0427737
473.4	0.0992103	473.4	0.0428254
473.2	0.0993829	473.2	0.0429657
473	0.0993346	473	0.0430686
472.8	0.0993149	472.8	0.0425832
472.6	0.100006	472.6	0.0426718
472.4	0.0996642	472.4	0.0423498
472.2	0.0998229	472.2	0.0426915
472	0.100148	472	0.0425984
471.8	0.100355	471.8	0.0424351
471.6	0.100648	471.6	0.0427255
471.4	0.101187	471.4	0.0425541
471.2	0.101233	471.2	0.0428726
471	0.100777	471	0.0425996
470.8	0.101315	470.8	0.0433206
470.6	0.101489	470.6	0.0433861
470.4	0.102011	470.4	0.0432617
470.2	0.102648	470.2	0.0434102
470	0.103135	470	0.0433719
469.8	0.102836	469.8	0.0427561
469.6	0.102999	469.6	0.042552
469.4	0.103621	469.4	0.042965
469.2	0.103788	469.2	0.0427582
469	0.103798	469	0.0421881
468.8	0.103699	468.8	0.0420977
468.6	0.103604	468.6	0.04174
468.4	0.103371	468.4	0.0414818
468.2	0.103458	468.2	0.0420928
468	0.104572	468	0.042304
467.8	0.10497	467.8	0.0426193
467.6	0.104817	467.6	0.0429419
467.4	0.105096	467.4	0.0432833
467.2	0.105672	467.2	0.0434601
467	0.105621	467	0.0435541
466.8	0.106026	466.8	0.0435098
466.6	0.106735	466.6	0.0437044
466.4	0.106117	466.4	0.0436047
466.2	0.105739	466.2	0.0430346
466	0.106231	466	0.0424815
465.8	0.107196	465.8	0.042869
465.6	0.106918	465.6	0.0429219
465.4	0.107207	465.4	0.0430071
465.2	0.107296	465.2	0.042835
465	0.107569	465	0.0426373
464.8	0.107756	464.8	0.0427622
464.6	0.107917	464.6	0.0428641
464.4	0.108623	464.4	0.0437976
464.2	0.108452	464.2	0.0431292
464	0.109225	464	0.0429815
463.8	0.109552	463.8	0.0429029
463.6	0.109974	463.6	0.0431796
463.4	0.110159	463.4	0.0425507
463.2	0.110701	463.2	0.0420797
463	0.111442	463	0.0423084
462.8	0.111682	462.8	0.0419109
462.6	0.111622	462.6	0.0418346
462.4	0.111455	462.4	0.0416846
462.2	0.112022	462.2	0.0418123
462	0.112176	462	0.0414078
461.8	0.112411	461.8	0.0415213
461.6	0.112837	461.6	0.0415479
461.4	0.112753	461.4	0.0410652
461.2	0.112586	461.2	0.0410243
461	0.113115	461	0.0409537
460.8	0.113776	460.8	0.0412091
460.6	0.113841	460.6	0.0410243
460.4	0.113889	460.4	0.0410853
460.2	0.114519	460.2	0.0413822
460	0.114959	460	0.0416269
459.8	0.115818	459.8	0.0421508
459.6	0.116293	459.6	0.0418722
459.4	0.11678	459.4	0.042181
459.2	0.116342	459.2	0.0417462
459	0.116347	459	0.0422086
458.8	0.116741	458.8	0.0424825
458.6	0.117104	458.6	0.042505
458.4	0.117411	458.4	0.0427668
458.2	0.117298	458.2	0.0424155
458	0.117591	458	0.0421756
457.8	0.117987	457.8	0.0419962
457.6	0.11852	457.6	0.0418335
457.4	0.119311	457.4	0.0411454
457.2	0.11986	457.2	0.0409979
457	0.119802	457	0.0411235
456.8	0.119569	456.8	0.0405334
456.6	0.120425	456.6	0.0406168
456.4	0.120733	456.4	0.0406938
456.2	0.120328	456.2	0.040812
456	0.121212	456	0.0412222
455.8	0.12119	455.8	0.0414356
455.6	0.121627	455.6	0.0414427
455.4	0.122007	455.4	0.0413699
455.2	0.122763	455.2	0.0422988
455	0.122554	455	0.0421584
454.8	0.123053	454.8	0.042124
454.6	0.124573	454.6	0.0424401
454.4	0.124195	454.4	0.0426074
454.2	0.125109	454.2	0.0421954
454	0.125919	454	0.0422672
453.8	0.126809	453.8	0.04215
453.6	0.127828	453.6	0.0418569
453.4	0.128419	453.4	0.041659
453.2	0.128516	453.2	0.0419566
453	0.128221	453	0.0416593
452.8	0.128539	452.8	0.0418889
452.6	0.128326	452.6	0.0419686
452.4	0.128305	452.4	0.0418288
452.2	0.127958	452.2	0.0418072
452	0.127492	452	0.0417644
451.8	0.126779	451.8	0.0415027
451.6	0.127697	451.6	0.0412073
451.4	0.127406	451.4	0.0410498
451.2	0.129034	451.2	0.0411625
451	0.12967	451	0.0410121
450.8	0.130521	450.8	0.0415318
450.6	0.130887	450.6	0.041456
450.4	0.131349	450.4	0.0410412
450.2	0.133652	450.2	0.0417229
450	0.13398	450	0.0412869
449.8	0.135376	449.8	0.0413527
449.6	0.135621	449.6	0.0408433
449.4	0.135947	449.4	0.041418
449.2	0.136057	449.2	0.0409431
449	0.136632	449	0.0403392
448.8	0.136845	448.8	0.0403254
448.6	0.135785	448.6	0.0396154
448.4	0.136314	448.4	0.0401243
448.2	0.13686	448.2	0.0400692
448	0.136716	448	0.0400323
447.8	0.137521	447.8	0.0398623
447.6	0.138603	447.6	0.0404968
447.4	0.139319	447.4	0.0414567
447.2	0.140795	447.2	0.0416355
447	0.142261	447	0.042101
446.8	0.142975	446.8	0.0424478
446.6	0.143298	446.6	0.0420046
446.4	0.143823	446.4	0.0413674
446.2	0.144927	446.2	0.0413308
446	0.145734	446	0.0409202
445.8	0.146784	445.8	0.0403704
445.6	0.147137	445.6	0.0400786
445.4	0.148374	445.4	0.0401464
445.2	0.149203	445.2	0.039664
445	0.149671	445	0.039255
444.8	0.150549	444.8	0.0396195
444.6	0.151506	444.6	0.0392829
444.4	0.151915	444.4	0.0392987
444.2	0.152685	444.2	0.0396378
444	0.153702	444	0.0394283
443.8	0.153676	443.8	0.038802
443.6	0.154531	443.6	0.0392007
443.4	0.156146	443.4	0.0406501
443.2	0.157385	443.2	0.0404842
443	0.157641	443	0.040484
442.8	0.158304	442.8	0.0401621
442.6	0.159347	442.6	0.0408315
442.4	0.159829	442.4	0.0412538
442.2	0.160587	442.2	0.041362
442	0.161569	442	0.0408223
441.8	0.162181	441.8	0.0400718
441.6	0.162761	441.6	0.0405284
441.4	0.164307	441.4	0.0410507
441.2	0.16559	441.2	0.0411625
441	0.166481	441	0.0409101
440.8	0.167924	440.8	0.0411598
440.6	0.168844	440.6	0.0415346
440.4	0.170032	440.4	0.0416841
440.2	0.171181	440.2	0.0419505
440	0.172717	440	0.0416431
439.8	0.173562	439.8	0.0414251
439.6	0.174552	439.6	0.0411309
439.4	0.175576	439.4	0.0399353
439.2	0.176462	439.2	0.0396714
439	0.177982	439	0.0394066
438.8	0.178896	438.8	0.0392133
438.6	0.179697	438.6	0.0392104
438.4	0.180999	438.4	0.039987
438.2	0.182916	438.2	0.0404793
438	0.183395	438	0.0405251
437.8	0.184612	437.8	0.0409756
437.6	0.186479	437.6	0.0408944
437.4	0.188347	437.4	0.0413511
437.2	0.188863	437.2	0.041115
437	0.190335	437	0.0410474
436.8	0.191033	436.8	0.0403223
436.6	0.191493	436.6	0.0400831
436.4	0.193011	436.4	0.0400712
436.2	0.194013	436.2	0.040281
436	0.194213	436	0.040422
435.8	0.195377	435.8	0.040023
435.6	0.196596	435.6	0.0403618
435.4	0.198151	435.4	0.0404396
435.2	0.199902	435.2	0.0406483
435	0.200466	435	0.0403867
434.8	0.202982	434.8	0.0407096
434.6	0.205402	434.6	0.0407184
434.4	0.206538	434.4	0.0401368
434.2	0.208104	434.2	0.0406869
434	0.210219	434	0.0402685
433.8	0.211194	433.8	0.0402457
433.6	0.212733	433.6	0.0409864
433.4	0.214445	433.4	0.0413679
433.2	0.215101	433.2	0.0409127
433	0.21527	433	0.0404796
432.8	0.216735	432.8	0.0410906
432.6	0.216532	432.6	0.0401536
432.4	0.217057	432.4	0.0405017
432.2	0.218733	432.2	0.0400311
432	0.22011	432	0.0390988
431.8	0.2217	431.8	0.038746
431.6	0.222492	431.6	0.0383827
431.4	0.224263	431.4	0.0384025
431.2	0.226338	431.2	0.0379806
431	0.228652	431	0.0380748
430.8	0.230802	430.8	0.0386149
430.6	0.232675	430.6	0.0389564
430.4	0.234639	430.4	0.0393545
430.2	0.23603	430.2	0.0398722
430	0.237303	430	0.0401548
429.8	0.238105	429.8	0.0405466
429.6	0.23909	429.6	0.0403086
429.4	0.239823	429.4	0.0398552
429.2	0.241589	429.2	0.0389514
429	0.242997	429	0.0387884
428.8	0.243874	428.8	0.0379866
428.6	0.245016	428.6	0.0369569
428.4	0.247359	428.4	0.038153
428.2	0.249257	428.2	0.0383391
428	0.251707	428	0.038622
427.8	0.2535	427.8	0.0395775
427.6	0.254238	427.6	0.0398351
427.4	0.255697	427.4	0.0399172
427.2	0.257448	427.2	0.0404188
427	0.259024	427	0.0405168
426.8	0.260536	426.8	0.0397999
426.6	0.261907	426.6	0.038907
426.4	0.262867	426.4	0.0393632
426.2	0.264897	426.2	0.0391972
426	0.266439	426	0.0389672
425.8	0.26775	425.8	0.0391978
425.6	0.268639	425.6	0.0388931
425.4	0.270244	425.4	0.0382008
425.2	0.27131	425.2	0.0369903
425	0.27328	425	0.0378846
424.8	0.274489	424.8	0.0375035
424.6	0.275795	424.6	0.0374734
424.4	0.277779	424.4	0.0383247
424.2	0.279271	424.2	0.0388477
424	0.280885	424	0.039676
423.8	0.281958	423.8	0.0405534
423.6	0.283141	423.6	0.0424024
423.4	0.284721	423.4	0.0429612
423.2	0.286088	423.2	0.0426594
423	0.28708	423	0.0426598
422.8	0.288648	422.8	0.0423613
422.6	0.289025	422.6	0.0415788
422.4	0.289968	422.4	0.0409612
422.2	0.291751	422.2	0.0411863
422	0.293309	422	0.040699
421.8	0.294685	421.8	0.0400629
421.6	0.296382	421.6	0.0409119
421.4	0.298106	421.4	0.0414334
421.2	0.299494	421.2	0.0410631
421	0.301702	421	0.0412826
420.8	0.303853	420.8	0.042053
420.6	0.305602	420.6	0.0416133
420.4	0.307223	420.4	0.0409462
420.2	0.30828	420.2	0.0410298
420	0.30819	420	0.0382438
419.8	0.309918	419.8	0.0386788
419.6	0.310949	419.6	0.0387724
419.4	0.311555	419.4	0.0392074
419.2	0.313333	419.2	0.0389066
419	0.314328	419	0.0387809
418.8	0.314929	418.8	0.0393454
418.6	0.317394	418.6	0.0406934
418.4	0.32078	418.4	0.0415438
418.2	0.320237	418.2	0.0408381
418	0.322895	418	0.0407461
417.8	0.32475	417.8	0.0408523
417.6	0.324952	417.6	0.0413307
417.4	0.326603	417.4	0.0411452
417.2	0.328799	417.2	0.041044
417	0.329196	417	0.0405213
416.8	0.329987	416.8	0.0402806
416.6	0.332459	416.6	0.0408519
416.4	0.333012	416.4	0.0406338
416.2	0.333706	416.2	0.0404207
416	0.336776	416	0.04031
415.8	0.337633	415.8	0.0395686
415.6	0.3386	415.6	0.0397591
415.4	0.340549	415.4	0.0397432
415.2	0.342249	415.2	0.0401654
415	0.343611	415	0.0403363
414.8	0.34604	414.8	0.0414366
414.6	0.347726	414.6	0.0413846
414.4	0.349131	414.4	0.0420297
414.2	0.350376	414.2	0.0428261
414	0.350677	414	0.0419708
413.8	0.352159	413.8	0.0427062
413.6	0.353634	413.6	0.0428414
413.4	0.354924	413.4	0.0436801
413.2	0.355239	413.2	0.0427927
413	0.357313	413	0.0435699
412.8	0.358234	412.8	0.0434405
412.6	0.360483	412.6	0.043788
412.4	0.363605	412.4	0.0455102
412.2	0.364026	412.2	0.0444187
412	0.365286	412	0.0440338
411.8	0.365911	411.8	0.0429882
411.6	0.367944	411.6	0.0428962
411.4	0.368595	411.4	0.0434212
411.2	0.370478	411.2	0.0436174
411	0.371931	411	0.0438174
410.8	0.374251	410.8	0.0435092
410.6	0.376918	410.6	0.0443853
410.4	0.378286	410.4	0.0441428
410.2	0.381083	410.2	0.0443331
410	0.381814	410	0.0457081
409.8	0.383163	409.8	0.0454698
409.6	0.383994	409.6	0.0454279
409.4	0.384172	409.4	0.0455075
409.2	0.384707	409.2	0.0462894
409	0.385595	409	0.0467226
408.8	0.3876	408.8	0.0487042
408.6	0.388635	408.6	0.0491081
408.4	0.389392	408.4	0.0486644
408.2	0.391283	408.2	0.0489253
408	0.393337	408	0.0495206
407.8	0.395103	407.8	0.0499001
407.6	0.397038	407.6	0.0500699
407.4	0.398135	407.4	0.050289
407.2	0.399882	407.2	0.0499938
407	0.400286	407	0.0503789
406.8	0.401549	406.8	0.0505257
406.6	0.403316	406.6	0.0509753
406.4	0.404876	406.4	0.0524768
406.2	0.407243	406.2	0.0535749
406	0.408049	406	0.0528807
405.8	0.410645	405.8	0.0530981
405.6	0.411742	405.6	0.0525097
405.4	0.414342	405.4	0.0534698
405.2	0.416319	405.2	0.0536897
405	0.417664	405	0.0529267
404.8	0.41866	404.8	0.0524377
404.6	0.419755	404.6	0.0519015
404.4	0.420428	404.4	0.0527183
404.2	0.421243	404.2	0.0533347
404	0.422194	404	0.0540077
403.8	0.423229	403.8	0.0534171
403.6	0.425044	403.6	0.0534829
403.4	0.425944	403.4	0.0550161
403.2	0.427688	403.2	0.055305
403	0.429051	403	0.0551618
402.8	0.431348	402.8	0.0559583
402.6	0.433599	402.6	0.0558888
402.4	0.436577	402.4	0.0575155
402.2	0.438331	402.2	0.0581004
402	0.439179	402	0.0590123
401.8	0.441378	401.8	0.0593204
401.6	0.442517	401.6	0.059902
401.4	0.445087	401.4	0.0612438
401.2	0.446976	401.2	0.0612101
401	0.447913	401	0.0624429
400.8	0.449301	400.8	0.061523
400.6	0.45215	400.6	0.063054
[truncated: 787 more rows]

## Sheet: Figure S6b
PTO		PTO-STO
Wavekength(nm)	Absorbance	Wavekength(nm)	Absorbance
900	0.102126	900	0.0972607
899.8	0.100533	899.8	0.0948269
899.6	0.0959741	899.6	0.0907113
899.4	0.0945751	899.4	0.0896597
899.2	0.0935592	899.2	0.0946191
899	0.0949152	899	0.096686
898.8	0.0979821	898.8	0.0855239
898.6	0.0971883	898.6	0.0873408
898.4	0.0944929	898.4	0.0936801
898.2	0.0926564	898.2	0.0988344
898	0.0928262	898	0.0944366
897.8	0.0960738	897.8	0.0837337
897.6	0.0982824	897.6	0.0889442
897.4	0.100981	897.4	0.0917898
897.2	0.10281	897.2	0.0873688
897	0.108217	897	0.0923308
896.8	0.109999	896.8	0.0968669
896.6	0.110178	896.6	0.0902841
896.4	0.109212	896.4	0.088448
896.2	0.108555	896.2	0.0874066
896	0.106638	896	0.0904844
895.8	0.105771	895.8	0.0941387
895.6	0.104171	895.6	0.0918485
895.4	0.104898	895.4	0.0849255
895.2	0.107811	895.2	0.0874361
895	0.106008	895	0.093777
894.8	0.109874	894.8	0.089541
894.6	0.108788	894.6	0.091255
894.4	0.11059	894.4	0.0937541
894.2	0.109405	894.2	0.0987172
894	0.111225	894	0.0926047
893.8	0.108002	893.8	0.0855711
893.6	0.103769	893.6	0.0983842
893.4	0.105971	893.4	0.0986189
893.2	0.104301	893.2	0.0924684
893	0.104078	893	0.094778
892.8	0.103132	892.8	0.0933247
892.6	0.103358	892.6	0.0942245
892.4	0.104784	892.4	0.0960171
892.2	0.107291	892.2	0.0897019
892	0.106109	892	0.0889937
891.8	0.105521	891.8	0.0925144
891.6	0.105855	891.6	0.0975562
891.4	0.107835	891.4	0.100993
891.2	0.108572	891.2	0.0950136
891	0.111097	891	0.0919576
890.8	0.107609	890.8	0.0976288
890.6	0.104348	890.6	0.0980216
890.4	0.103196	890.4	0.0920519
890.2	0.106407	890.2	0.090647
890	0.10681	890	0.0929928
889.8	0.107534	889.8	0.08989
889.6	0.105832	889.6	0.0896318
889.4	0.103226	889.4	0.0926388
889.2	0.104764	889.2	0.0933677
889	0.105631	889	0.0908863
888.8	0.108193	888.8	0.0930704
888.6	0.105568	888.6	0.0959903
888.4	0.104972	888.4	0.0926568
888.2	0.105412	888.2	0.0925685
888	0.106495	888	0.0920823
887.8	0.105755	887.8	0.0903458
887.6	0.10664	887.6	0.0945392
887.4	0.106998	887.4	0.0917764
887.2	0.106354	887.2	0.0884731
887	0.106601	887	0.0938594
886.8	0.106607	886.8	0.0936001
886.6	0.105648	886.6	0.0890744
886.4	0.10544	886.4	0.0899784
886.2	0.107743	886.2	0.0956277
886	0.108449	886	0.0944963
885.8	0.108703	885.8	0.0941744
885.6	0.109594	885.6	0.0989819
885.4	0.109241	885.4	0.0936271
885.2	0.108711	885.2	0.0820728
885	0.108812	885	0.0893634
884.8	0.108144	884.8	0.0983467
884.6	0.106054	884.6	0.0958171
884.4	0.104339	884.4	0.0942895
884.2	0.104595	884.2	0.0952238
884	0.105965	884	0.0968189
883.8	0.109194	883.8	0.0946088
883.6	0.111257	883.6	0.0878165
883.4	0.112585	883.4	0.0847496
883.2	0.111259	883.2	0.0894205
883	0.111354	883	0.0931802
882.8	0.11207	882.8	0.0966103
882.6	0.113087	882.6	0.0958893
882.4	0.111043	882.4	0.0942463
882.2	0.108927	882.2	0.091638
882	0.108584	882	0.0929696
881.8	0.105854	881.8	0.0941669
881.6	0.108915	881.6	0.0911422
881.4	0.108509	881.4	0.0947019
881.2	0.108136	881.2	0.0957111
881	0.107937	881	0.0921728
880.8	0.107303	880.8	0.0894201
880.6	0.10595	880.6	0.0905895
880.4	0.104537	880.4	0.0925322
880.2	0.105755	880.2	0.0930976
880	0.104151	880	0.0904718
879.8	0.106285	879.8	0.0912616
879.6	0.10695	879.6	0.0955361
879.4	0.106455	879.4	0.0936198
879.2	0.106973	879.2	0.0922007
879	0.107461	879	0.092123
878.8	0.108807	878.8	0.0904715
878.6	0.10916	878.6	0.0912009
878.4	0.10989	878.4	0.093203
878.2	0.107791	878.2	0.0947388
878	0.108354	878	0.0919551
877.8	0.10946	877.8	0.0901847
877.6	0.10855	877.6	0.0920564
877.4	0.109283	877.4	0.0910147
877.2	0.106131	877.2	0.0912242
877	0.104856	877	0.0910233
876.8	0.104884	876.8	0.0905468
876.6	0.105206	876.6	0.0903594
876.4	0.105003	876.4	0.0893719
876.2	0.104743	876.2	0.091345
876	0.105008	876	0.0947666
875.8	0.105375	875.8	0.0931403
875.6	0.109276	875.6	0.0889877
875.4	0.110759	875.4	0.0919667
875.2	0.11022	875.2	0.0972588
875	0.111283	875	0.0925287
874.8	0.110349	874.8	0.0900891
874.6	0.110384	874.6	0.0925233
874.4	0.112743	874.4	0.094867
874.2	0.111772	874.2	0.0986026
874	0.110039	874	0.092932
873.8	0.110221	873.8	0.0887341
873.6	0.110815	873.6	0.0895857
873.4	0.111269	873.4	0.0916659
873.2	0.110992	873.2	0.0939205
873	0.110585	873	0.0910336
872.8	0.109822	872.8	0.0880397
872.6	0.111054	872.6	0.0887538
872.4	0.111227	872.4	0.0892796
872.2	0.109513	872.2	0.0902592
872	0.109058	872	0.0925328
871.8	0.106956	871.8	0.0939626
871.6	0.10792	871.6	0.0927836
871.4	0.107571	871.4	0.0897833
871.2	0.107734	871.2	0.0890022
871	0.107573	871	0.0904943
870.8	0.10745	870.8	0.0909553
870.6	0.109786	870.6	0.0908312
870.4	0.109495	870.4	0.0910337
870.2	0.110395	870.2	0.09005
870	0.109829	870	0.0888176
869.8	0.110401	869.8	0.090008
869.6	0.110357	869.6	0.0923849
869.4	0.109609	869.4	0.0913707
869.2	0.109694	869.2	0.0911858
869	0.108555	869	0.0895316
868.8	0.108792	868.8	0.0905137
868.6	0.1086	868.6	0.0917919
868.4	0.109016	868.4	0.0914575
868.2	0.108381	868.2	0.093178
868	0.107499	868	0.091045
867.8	0.107343	867.8	0.0884397
867.6	0.108074	867.6	0.0886817
867.4	0.107612	867.4	0.0914945
867.2	0.106647	867.2	0.0931623
867	0.106246	867	0.0928693
866.8	0.106615	866.8	0.0912215
866.6	0.105847	866.6	0.0911937
866.4	0.105396	866.4	0.0907071
866.2	0.105467	866.2	0.0889153
866	0.103655	866	0.0893617
865.8	0.103411	865.8	0.0901942
865.6	0.103432	865.6	0.0903326
865.4	0.10448	865.4	0.0921688
865.2	0.10454	865.2	0.0922118
865	0.105137	865	0.0895047
864.8	0.105841	864.8	0.088742
864.6	0.105472	864.6	0.0896335
864.4	0.106017	864.4	0.0916351
864.2	0.106048	864.2	0.0912927
864	0.106827	864	0.0894681
863.8	0.106326	863.8	0.0918094
863.6	0.106154	863.6	0.0920588
863.4	0.106433	863.4	0.0910444
863.2	0.106241	863.2	0.0914075
863	0.105994	863	0.0900129
862.8	0.106547	862.8	0.0902352
862.6	0.106762	862.6	0.0902289
862.4	0.106661	862.4	0.0903292
862.2	0.106993	862.2	0.089937
862	0.106405	862	0.0901661
861.8	0.10614	861.8	0.0923633
861.6	0.107008	861.6	0.0928298
861.4	0.10826	861.4	0.091413
861.2	0.107696	861.2	0.0903687
861	0.107794	861	0.0906041
860.8	0.1076	860.8	0.0902254
860.6	0.106789	860.6	0.0887696
860.4	0.106912	860.4	0.0882611
860.2	0.106754	860.2	0.0898247
860	0.105501	860	0.089082
859.8	0.104515	859.8	0.0876373
859.6	0.104914	859.6	0.0875298
859.4	0.105292	859.4	0.0885381
859.2	0.104582	859.2	0.0894504
859	0.104642	859	0.0884849
858.8	0.103978	858.8	0.0880355
858.6	0.104559	858.6	0.0894701
858.4	0.104793	858.4	0.0896117
858.2	0.10413	858.2	0.088709
858	0.103549	858	0.0891996
857.8	0.103603	857.8	0.0893786
857.6	0.104695	857.6	0.0891587
857.4	0.104903	857.4	0.0890097
857.2	0.105262	857.2	0.088078
857	0.104919	857	0.0883869
856.8	0.104894	856.8	0.0887131
856.6	0.105531	856.6	0.0870584
856.4	0.105553	856.4	0.0875249
856.2	0.105286	856.2	0.0884337
856	0.104466	856	0.0878531
855.8	0.104788	855.8	0.0876812
855.6	0.105258	855.6	0.0884219
855.4	0.105206	855.4	0.0895905
855.2	0.10529	855.2	0.0887277
855	0.105123	855	0.0876106
854.8	0.10574	854.8	0.0882146
854.6	0.105799	854.6	0.0885722
854.4	0.106625	854.4	0.0890328
854.2	0.106288	854.2	0.0879093
854	0.106012	854	0.0868206
853.8	0.106037	853.8	0.0877093
853.6	0.105869	853.6	0.0886515
853.4	0.105901	853.4	0.0891431
853.2	0.105288	853.2	0.0895285
853	0.104767	853	0.0891509
852.8	0.104213	852.8	0.0885768
852.6	0.104341	852.6	0.0883422
852.4	0.103995	852.4	0.0874485
852.2	0.103828	852.2	0.087329
852	0.104073	852	0.0874252
851.8	0.103823	851.8	0.0873037
851.6	0.103933	851.6	0.087834
851.4	0.104438	851.4	0.0885378
851.2	0.10461	851.2	0.0886553
851	0.104513	851	0.0871832
850.8	0.104578	850.8	0.0868488
850.6	0.104485	850.6	0.087586
850.4	0.104225	850.4	0.0878651
850.2	0.104579	850.2	0.0879559
850	0.104244	850	0.0880733
849.8	0.103783	849.8	0.0874664
849.6	0.103536	849.6	0.0866842
849.4	0.103299	849.4	0.0873453
849.2	0.103561	849.2	0.0875063
849	0.103195	849	0.0869802
848.8	0.103172	848.8	0.0866969
848.6	0.102773	848.6	0.0867983
848.4	0.103227	848.4	0.0867507
848.2	0.102924	848.2	0.0866126
848	0.102887	848	0.0867851
847.8	0.103514	847.8	0.0864702
847.6	0.103545	847.6	0.0871446
847.4	0.103934	847.4	0.0875928
847.2	0.104089	847.2	0.0872532
847	0.104489	847	0.0875782
846.8	0.104334	846.8	0.0871447
846.6	0.104704	846.6	0.0873205
846.4	0.104531	846.4	0.0871432
846.2	0.10412	846.2	0.0866295
846	0.103623	846	0.0875541
845.8	0.103379	845.8	0.086719
845.6	0.103499	845.6	0.0855049
845.4	0.10335	845.4	0.0865302
845.2	0.102949	845.2	0.0868313
845	0.102722	845	0.0867438
844.8	0.102511	844.8	0.0870992
844.6	0.102515	844.6	0.0869003
844.4	0.102847	844.4	0.0862946
844.2	0.102777	844.2	0.0857174
844	0.102832	844	0.0862336
843.8	0.10293	843.8	0.0865565
843.6	0.103189	843.6	0.0861382
843.4	0.103309	843.4	0.0870159
843.2	0.103685	843.2	0.0872413
843	0.103292	843	0.0864239
842.8	0.1031	842.8	0.0867998
842.6	0.103238	842.6	0.086446
842.4	0.10278	842.4	0.0854924
842.2	0.102333	842.2	0.0854756
842	0.10248	842	0.0860566
841.8	0.102373	841.8	0.0868627
841.6	0.10233	841.6	0.0869132
841.4	0.102414	841.4	0.0860175
841.2	0.102066	841.2	0.0859618
841	0.102345	841	0.086264
840.8	0.10246	840.8	0.0855564
840.6	0.102476	840.6	0.0856014
840.4	0.102275	840.4	0.0854687
840.2	0.102428	840.2	0.0850992
840	0.102436	840	0.0850825
839.8	0.102474	839.8	0.0853143
839.6	0.102688	839.6	0.0858818
839.4	0.102194	839.4	0.0856657
839.2	0.102099	839.2	0.0848325
839	0.102382	839	0.0850139
838.8	0.102289	838.8	0.0856261
838.6	0.101961	838.6	0.0850411
838.4	0.101762	838.4	0.0849033
838.2	0.101763	838.2	0.0854387
838	0.102081	838	0.0852811
837.8	0.102598	837.8	0.0849174
837.6	0.102608	837.6	0.0847614
837.4	0.102464	837.4	0.0841794
837.2	0.10262	837.2	0.0843033
837	0.102613	837	0.0846184
836.8	0.102463	836.8	0.0855549
836.6	0.102462	836.6	0.0856769
836.4	0.102111	836.4	0.0849501
836.2	0.101766	836.2	0.0849849
836	0.101584	836	0.0845766
835.8	0.101532	835.8	0.0846085
835.6	0.10122	835.6	0.0845673
835.4	0.10113	835.4	0.0840652
835.2	0.101185	835.2	0.0843129
835	0.101113	835	0.0844273
834.8	0.101168	834.8	0.0839146
834.6	0.100968	834.6	0.0842655
834.4	0.101204	834.4	0.0842119
834.2	0.101017	834.2	0.084643
834	0.101072	834	0.0850314
833.8	0.10091	833.8	0.0844157
833.6	0.100931	833.6	0.0845429
833.4	0.100576	833.4	0.0843436
833.2	0.10027	833.2	0.0837251
833	0.100354	833	0.0839793
832.8	0.100145	832.8	0.0846765
832.6	0.10015	832.6	0.0843041
832.4	0.100186	832.4	0.084058
832.2	0.10026	832.2	0.0843792
832	0.100206	832	0.0840688
831.8	0.100419	831.8	0.0837412
831.6	0.100533	831.6	0.0832302
831.4	0.10029	831.4	0.0831944
831.2	0.10019	831.2	0.0839507
831	0.0999099	831	0.083925
830.8	0.100024	830.8	0.0837523
830.6	0.100045	830.6	0.0837364
830.4	0.100086	830.4	0.0834672
830.2	0.0997432	830.2	0.0830309
830	0.0997023	830	0.0837125
829.8	0.100035	829.8	0.0843437
829.6	0.100034	829.6	0.0836369
829.4	0.100213	829.4	0.0832033
829.2	0.10007	829.2	0.0835123
829	0.100307	829	0.0836977
828.8	0.100396	828.8	0.0836908
828.6	0.100657	828.6	0.0834664
828.4	0.100749	828.4	0.0828122
828.2	0.10056	828.2	0.0830131
828	0.100541	828	0.0832134
827.8	0.100681	827.8	0.0833328
827.6	0.100732	827.6	0.083702
827.4	0.100374	827.4	0.0835603
827.2	0.0998709	827.2	0.0835062
827	0.0999229	827	0.0835681
826.8	0.0997173	826.8	0.0835266
826.6	0.0996837	826.6	0.0833292
826.4	0.0994965	826.4	0.0829827
826.2	0.0995162	826.2	0.0828412
826	0.099336	826	0.0824953
825.8	0.099367	825.8	0.0826458
825.6	0.0996301	825.6	0.0832506
825.4	0.0993829	825.4	0.0833106
825.2	0.0993798	825.2	0.0830916
825	0.0991115	825	0.0820706
824.8	0.0992661	824.8	0.0817008
824.6	0.0990182	824.6	0.0823333
824.4	0.0989449	824.4	0.0828404
824.2	0.0987043	824.2	0.0830572
824	0.0986087	824	0.0828632
823.8	0.0988803	823.8	0.0826446
823.6	0.0990696	823.6	0.0824087
823.4	0.0993899	823.4	0.0825098
823.2	0.0991641	823.2	0.0824768
823	0.0992825	823	0.0819514
822.8	0.0993573	822.8	0.0818366
822.6	0.09971	822.6	0.0821776
822.4	0.0996292	822.4	0.0821225
822.2	0.0995386	822.2	0.0825543
822	0.0994959	822	0.0829481
821.8	0.0992491	821.8	0.0827077
821.6	0.099275	821.6	0.0817568
821.4	0.0992631	821.4	0.0817898
821.2	0.0991742	821.2	0.0823918
821	0.0988727	821	0.0823906
820.8	0.098967	820.8	0.0824188
820.6	0.0988283	820.6	0.0819821
820.4	0.0984654	820.4	0.0820797
820.2	0.0983064	820.2	0.082089
820	0.0983179	820	0.0822439
819.8	0.0982414	819.8	0.0823142
819.6	0.0982666	819.6	0.0815878
819.4	0.0985436	819.4	0.0811438
819.2	0.0983503	819.2	0.0813353
819	0.0984095	819	0.0817609
818.8	0.0985024	818.8	0.0818716
818.6	0.0986699	818.6	0.081991
818.4	0.0985673	818.4	0.0819163
818.2	0.0984508	818.2	0.082015
818	0.0985515	818	0.0814899
817.8	0.0982902	817.8	0.0809759
817.6	0.0984477	817.6	0.0812414
817.4	0.0984248	817.4	0.0814135
817.2	0.098393	817.2	0.0816804
817	0.098343	817	0.0817396
816.8	0.0984628	816.8	0.0816058
816.6	0.0984262	816.6	0.0811924
816.4	0.0980309	816.4	0.0812888
816.2	0.0980653	816.2	0.0816917
816	0.0978503	816	0.0819467
815.8	0.0977461	815.8	0.0816845
815.6	0.0978428	815.6	0.0808829
815.4	0.0975913	815.4	0.0806133
815.2	0.0977021	815.2	0.0811453
815	0.0975732	815	0.0815939
814.8	0.0976705	814.8	0.0811819
814.6	0.09751	814.6	0.0810986
814.4	0.0977344	814.4	0.0814154
814.2	0.0978122	814.2	0.0812614
814	0.0975861	814	0.0810831
813.8	0.0978582	813.8	0.0811232
813.6	0.0976765	813.6	0.0811017
813.4	0.0976581	813.4	0.0811133
813.2	0.0978941	813.2	0.0810062
813	0.0978673	813	0.0806545
812.8	0.0977123	812.8	0.0807239
812.6	0.097571	812.6	0.0807497
812.4	0.0976318	812.4	0.0809963
812.2	0.0973506	812.2	0.081017
812	0.0972427	812	0.0805668
811.8	0.097229	811.8	0.080232
811.6	0.0970236	811.6	0.0802205
811.4	0.0971276	811.4	0.0804825
811.2	0.0969794	811.2	0.0803231
811	0.0968706	811	0.0801404
810.8	0.0969525	810.8	0.0800288
810.6	0.0969658	810.6	0.0799294
810.4	0.0969667	810.4	0.0797754
810.2	0.0969487	810.2	0.0804474
810	0.0969419	810	0.0806867
809.8	0.0968107	809.8	0.0801861
809.6	0.0968733	809.6	0.080037
809.4	0.0968337	809.4	0.0799492
809.2	0.0966532	809.2	0.0800378
809	0.0967503	809	0.0797602
808.8	0.0968198	808.8	0.0792534
808.6	0.0967625	808.6	0.0795
808.4	0.0966672	808.4	0.079706
808.2	0.0966269	808.2	0.0795382
808	0.0963625	808	0.0798822
807.8	0.0963031	807.8	0.0800186
807.6	0.0964642	807.6	0.0799541
807.4	0.0965266	807.4	0.0803169
807.2	0.0964393	807.2	0.0804883
807	0.0961767	807	0.0800435
806.8	0.0960185	806.8	0.0798304
806.6	0.0960331	806.6	0.0801189
806.4	0.0959859	806.4	0.0799908
806.2	0.0958782	806.2	0.0798003
806	0.0958286	806	0.079965
805.8	0.0955924	805.8	0.0799502
805.6	0.0954121	805.6	0.0799763
805.4	0.0956173	805.4	0.0795589
805.2	0.095583	805.2	0.0794853
805	0.0957259	805	0.0796338
804.8	0.0959614	804.8	0.0793796
804.6	0.0959952	804.6	0.0793445
804.4	0.0958444	804.4	0.0795848
804.2	0.0958701	804.2	0.0793817
804	0.0959557	804	0.0792041
803.8	0.0959098	803.8	0.0795096
803.6	0.095999	803.6	0.079252
803.4	0.0957159	803.4	0.0791718
803.2	0.0957076	803.2	0.0793938
803	0.0958458	803	0.0790658
802.8	0.0957626	802.8	0.0787678
802.6	0.0957101	802.6	0.0787589
802.4	0.095498	802.4	0.0788651
802.2	0.0955443	802.2	0.0792307
802	0.0955496	802	0.0795197
801.8	0.0953558	801.8	0.0791039
801.6	0.0953196	801.6	0.0790956
801.4	0.0952403	801.4	0.0793099
801.2	0.0952353	801.2	0.0792908
801	0.0951974	801	0.0790006
800.8	0.0954321	800.8	0.0785728
800.6	0.0954815	800.6	0.0785502
800.4	0.0956072	800.4	0.0785261
800.2	0.0956655	800.2	0.0789301
800	0.0954769	800	0.0787089
799.8	0.0954559	799.8	0.0781599
799.6	0.0954252	799.6	0.0783049
799.4	0.09556	799.4	0.0785448
799.2	0.0954727	799.2	0.0787108
799	0.0952637	799	0.0786281
798.8	0.0949476	798.8	0.0782073
798.6	0.0949698	798.6	0.0782041
798.4	0.0949207	798.4	0.0780619
798.2	0.0949623	798.2	0.078024
798	0.0951033	798	0.0787275
797.8	0.0948363	797.8	0.0788554
797.6	0.0946135	797.6	0.078251
797.4	0.0947627	797.4	0.077743
797.2	0.0947154	797.2	0.077419
797	0.0947152	797	0.0777522
796.8	0.0946918	796.8	0.0781439
796.6	0.0944955	796.6	0.0777685
796.4	0.0943903	796.4	0.0780489
796.2	0.0945238	796.2	0.0780046
796	0.0945879	796	0.07756
795.8	0.0944915	795.8	0.0774891
795.6	0.0946339	795.6	0.0770823
795.4	0.0946418	795.4	0.0771241
795.2	0.0946262	795.2	0.0778663
795	0.0945646	795	0.0783451
794.8	0.0944614	794.8	0.0779065
794.6	0.0943615	794.6	0.0778465
794.4	0.0944698	794.4	0.0781487
794.2	0.09454	794.2	0.0780757
794	0.0944163	794	0.0776972
793.8	0.0942817	793.8	0.0774952
793.6	0.0941465	793.6	0.0776533
793.4	0.0941294	793.4	0.0774833
793.2	0.0939839	793.2	0.0775358
793	0.0936389	793	0.0780465
792.8	0.0936521	792.8	0.0777725
792.6	0.0934844	792.6	0.0774644
792.4	0.0932873	792.4	0.0771402
792.2	0.0934537	792.2	0.0773724
792	0.0936235	792	0.0776769
791.8	0.093665	791.8	0.0773515
791.6	0.0937375	791.6	0.0775238
791.4	0.0939479	791.4	0.0773246
791.2	0.0936968	791.2	0.0772052
791	0.0935541	791	0.0770219
790.8	0.0936739	790.8	0.076719
790.6	0.093438	790.6	0.0767118
790.4	0.0932299	790.4	0.0767048
790.2	0.0931089	790.2	0.0769461
790	0.0932829	790	0.0773819
789.8	0.0930986	789.8	0.0771882
789.6	0.0931437	789.6	0.0772547
789.4	0.0931492	789.4	0.0774074
789.2	0.0932161	789.2	0.0771093
789	0.0934638	789	0.0769127
788.8	0.0934946	788.8	0.0769335
788.6	0.0935306	788.6	0.076866
788.4	0.0933343	788.4	0.076512
788.2	0.0934541	788.2	0.0767033
788	0.0935643	788	0.0768316
787.8	0.0934564	787.8	0.0766847
787.6	0.0933282	787.6	0.0767368
787.4	0.0932171	787.4	0.0765442
787.2	0.0932362	787.2	0.0764832
787	0.0933775	787	0.076596
786.8	0.09331	786.8	0.0768678
786.6	0.0933784	786.6	0.077088
786.4	0.0931045	786.4	0.0768542
786.2	0.0931975	786.2	0.0765832
786	0.093132	786	0.0764766
785.8	0.0931431	785.8	0.0763209
785.6	0.0932109	785.6	0.0766223
785.4	0.0931736	785.4	0.0766392
785.2	0.0931805	785.2	0.0760851
785	0.0932575	785	0.0759143
784.8	0.0933121	784.8	0.0761909
784.6	0.0934162	784.6	0.0766844
784.4	0.0933466	784.4	0.0766727
784.2	0.093195	784.2	0.0764388
784	0.0930106	784	0.0761214
783.8	0.0927688	783.8	0.0761273
783.6	0.0928107	783.6	0.076142
783.4	0.0923715	783.4	0.0760475
783.2	0.0922468	783.2	0.0756442
783	0.0922855	783	0.075949
782.8	0.092237	782.8	0.0764336
782.6	0.0922823	782.6	0.0763042
782.4	0.0922539	782.4	0.0763933
782.2	0.0923798	782.2	0.0761169
782	0.0922583	782	0.0758773
781.8	0.0925781	781.8	0.0758354
781.6	0.0926619	781.6	0.0757821
781.4	0.0923609	781.4	0.0756971
781.2	0.092358	781.2	0.0756067
781	0.092228	781	0.0756485
780.8	0.0924354	780.8	0.0759977
780.6	0.0921498	780.6	0.0757412
780.4	0.0922584	780.4	0.0755875
780.2	0.0920739	780.2	0.0759518
780	0.0920465	780	0.0761537
779.8	0.092003	779.8	0.0760726
779.6	0.0921845	779.6	0.0758395
779.4	0.0921885	779.4	0.0756755
779.2	0.0920608	779.2	0.075697
779	0.0922061	779	0.0755163
778.8	0.0920339	778.8	0.0753159
778.6	0.0919745	778.6	0.0758092
778.4	0.0919996	778.4	0.0762582
778.2	0.0921048	778.2	0.07605
778	0.0919862	778	0.0759098
777.8	0.0919635	777.8	0.0757326
777.6	0.0918191	777.6	0.0754683
777.4	0.0915985	777.4	0.0757656
777.2	0.0914833	777.2	0.0757076
777	0.0915817	777	0.0756668
776.8	0.0915045	776.8	0.0755817
776.6	0.0916454	776.6	0.0749538
776.4	0.0915227	776.4	0.0748781
776.2	0.0914271	776.2	0.075278
776	0.0913936	776	0.0753001
775.8	0.0913806	775.8	0.0754111
775.6	0.0916464	775.6	0.0754384
775.4	0.0915345	775.4	0.0750336
775.2	0.0914772	775.2	0.075016
775	0.091384	775	0.0753584
774.8	0.0915951	774.8	0.0750567
774.6	0.0916627	774.6	0.0750029
774.4	0.0917348	774.4	0.0752309
774.2	0.0919305	774.2	0.0750801
774	0.0916296	774	0.0750037
773.8	0.0916279	773.8	0.0749378
773.6	0.0916117	773.6	0.0745745
773.4	0.091472	773.4	0.0743249
773.2	0.0912786	773.2	0.0744401
773	0.0910476	773	0.0744399
772.8	0.0909521	772.8	0.0746925
772.6	0.0907247	772.6	0.0748404
772.4	0.0907234	772.4	0.0747419
772.2	0.0907098	772.2	0.0748953
772	0.0907159	772	0.0746383
771.8	0.0905969	771.8	0.0741017
771.6	0.0905786	771.6	0.0742988
771.4	0.0908829	771.4	0.0746477
771.2	0.0910589	771.2	0.0745173
771	0.0911236	771	0.0746581
770.8	0.0911318	770.8	0.0748667
770.6	0.09106	770.6	0.0744435
770.4	0.0909619	770.4	0.0741635
770.2	0.0909588	770.2	0.0740206
770	0.0910006	770	0.0741001
769.8	0.0909422	769.8	0.0744173
769.6	0.090823	769.6	0.07423
769.4	0.0908285	769.4	0.0742118
769.2	0.0907601	769.2	0.074407
769	0.0906913	769	0.074256
768.8	0.0906067	768.8	0.0740531
768.6	0.0907317	768.6	0.0738609
768.4	0.0905751	768.4	0.0738887
768.2	0.0903365	768.2	0.0743368
768	0.090391	768	0.0743628
767.8	0.0903413	767.8	0.0741806
767.6	0.0903518	767.6	0.0745789
767.4	0.0903048	767.4	0.0745286
767.2	0.090458	767.2	0.0738712
767	0.0903023	767	0.073687
766.8	0.0903032	766.8	0.0738065
766.6	0.0902534	766.6	0.0736967
766.4	0.0899508	766.4	0.0737982
766.2	0.0899835	766.2	0.0739188
766	0.0899769	766	0.0736756
765.8	0.0901596	765.8	0.0736751
765.6	0.0900955	765.6	0.0741381
765.4	0.090024	765.4	0.0744441
765.2	0.0900666	765.2	0.0739628
765	0.0900363	765	0.0736442
764.8	0.0901487	764.8	0.0735158
764.6	0.0901223	764.6	0.0735918
764.4	0.0900553	764.4	0.0735972
764.2	0.089975	764.2	0.0731142
764	0.0898705	764	0.0733396
763.8	0.0898048	763.8	0.0735272
763.6	0.0897238	763.6	0.0732702
763.4	0.089734	763.4	0.0734079
763.2	0.0896943	763.2	0.073939
763	0.0895926	763	0.0739212
762.8	0.0894548	762.8	0.0732285
762.6	0.0894056	762.6	0.0731383
762.4	0.0893347	762.4	0.0733622
762.2	0.0894598	762.2	0.0732865
762	0.0894619	762	0.0734004
761.8	0.0894533	761.8	0.0734871
761.6	0.08936	761.6	0.0732986
761.4	0.0892099	761.4	0.073232
761.2	0.0891317	761.2	0.0731947
761	0.0890977	761	0.0730731
760.8	0.0890215	760.8	0.0731771
760.6	0.0889235	760.6	0.0731192
760.4	0.0887324	760.4	0.0731272
760.2	0.0886935	760.2	0.0732289
760	0.0887392	760	0.0733329
759.8	0.0889543	759.8	0.073176
759.6	0.0890247	759.6	0.072857
759.4	0.0889545	759.4	0.0729212
759.2	0.0890551	759.2	0.0729408
759	0.0890687	759	0.0727718
758.8	0.0892163	758.8	0.0728742
758.6	0.0893953	758.6	0.0732687
758.4	0.0893291	758.4	0.0728565
758.2	0.0892392	758.2	0.0724058
758	0.0892372	758	0.0726403
757.8	0.0892478	757.8	0.0726651
757.6	0.089363	757.6	0.0726846
757.4	0.089251	757.4	0.0727884
757.2	0.0892056	757.2	0.0726248
757	0.0888693	757	0.0726435
756.8	0.088748	756.8	0.0728212
756.6	0.0886795	756.6	0.0724446
756.4	0.0885571	756.4	0.0723266
756.2	0.0885148	756.2	0.0727332
756	0.0883537	756	0.0724432
755.8	0.0883846	755.8	0.0723931
755.6	0.088268	755.6	0.0729147
755.4	0.0884039	755.4	0.0728911
755.2	0.0885228	755.2	0.0724542
755	0.0887015	755	0.0722527
754.8	0.088699	754.8	0.072106
754.6	0.0886418	754.6	0.0718206
754.4	0.088545	754.4	0.0721982
754.2	0.0886459	754.2	0.072396
754	0.0885631	754	0.0721864
753.8	0.0885411	753.8	0.0724914
753.6	0.0884659	753.6	0.0724692
753.4	0.0882296	753.4	0.0722674
753.2	0.0883796	753.2	0.0722874
753	0.0883143	753	0.0721578
752.8	0.0883401	752.8	0.071957
752.6	0.0882444	752.6	0.0719119
752.4	0.0884243	752.4	0.0718228
752.2	0.0883324	752.2	0.0718686
752	0.0882926	752	0.0721651
751.8	0.0882725	751.8	0.0721014
751.6	0.0882222	751.6	0.0721425
751.4	0.0882901	751.4	0.0718102
751.2	0.0883017	751.2	0.0716191
751	0.0880463	751	0.0720357
750.8	0.0880416	750.8	0.0720799
750.6	0.0880769	750.6	0.0719677
750.4	0.0878968	750.4	0.0719592
750.2	0.0879527	750.2	0.0720243
750	0.0879361	750	0.0718799
749.8	0.087845	749.8	0.0716142
749.6	0.0879029	749.6	0.0712159
749.4	0.0880066	749.4	0.0712023
749.2	0.0879221	749.2	0.0715045
749	0.087862	749	0.0714379
748.8	0.0880554	748.8	0.0714504
748.6	0.0880427	748.6	0.0716534
748.4	0.0880198	748.4	0.0717039
748.2	0.0879613	748.2	0.0717701
748	0.0879127	748	0.0717834
747.8	0.0880004	747.8	0.0716055
747.6	0.0879666	747.6	0.0714788
747.4	0.0881399	747.4	0.071506
747.2	0.0881498	747.2	0.0717981
747	0.0878521	747	0.0716127
746.8	0.087668	746.8	0.0710144
746.6	0.0876907	746.6	0.0710865
746.4	0.0876438	746.4	0.0712082
746.2	0.0875108	746.2	0.0712708
746	0.0873867	746	0.0716897
745.8	0.0872221	745.8	0.0714142
745.6	0.0871166	745.6	0.0710955
745.4	0.0873636	745.4	0.0712298
745.2	0.0873512	745.2	0.0710311
745	0.0872751	745	0.0710325
744.8	0.087151	744.8	0.0709918
744.6	0.0873314	744.6	0.070881
744.4	0.0873981	744.4	0.0710778
744.2	0.0872508	744.2	0.0711767
744	0.0871531	744	0.0708454
743.8	0.0871314	743.8	0.0707056
743.6	0.0871735	743.6	0.0711346
743.4	0.0871981	743.4	0.0711078
743.2	0.0872168	743.2	0.0709438
743	0.0868964	743	0.0709997
742.8	0.0868779	742.8	0.0710989
742.6	0.0869225	742.6	0.0710117
742.4	0.0869058	742.4	0.0710559
742.2	0.0868739	742.2	0.0709313
742	0.0868126	742	0.070538
741.8	0.0868553	741.8	0.0709665
741.6	0.0868369	741.6	0.0711733
741.4	0.0871545	741.4	0.0708526
741.2	0.0871	741.2	0.0711184
741	0.0871755	741	0.0710492
740.8	0.0873238	740.8	0.070821
740.6	0.0872926	740.6	0.0710654
740.4	0.0872536	740.4	0.0708556
740.2	0.0872447	740.2	0.0706971
740	0.0866799	740	0.0709533
739.8	0.0868161	739.8	0.0708195
739.6	0.0868068	739.6	0.0707378
739.4	0.0868556	739.4	0.0708982
739.2	0.0867701	739.2	0.0706595
739	0.0868521	739	0.0706969
738.8	0.0866034	738.8	0.0707109
738.6	0.0866001	738.6	0.0705566
738.4	0.0866789	738.4	0.0703502
738.2	0.0865342	738.2	0.0703602
738	0.0863722	738	0.0704039
737.8	0.0861729	737.8	0.0702635
737.6	0.0861427	737.6	0.0703897
737.4	0.0858967	737.4	0.0704304
737.2	0.0860718	737.2	0.0703121
737	0.0859737	737	0.0702384
736.8	0.0859809	736.8	0.0700083
736.6	0.0861188	736.6	0.0699968
736.4	0.0860555	736.4	0.0705412
736.2	0.0860818	736.2	0.0706514
736	0.0861494	736	0.070276
735.8	0.0863437	735.8	0.0701242
735.6	0.0861366	735.6	0.0700952
735.4	0.0861849	735.4	0.0698765
735.2	0.0860753	735.2	0.0698029
735	0.0859766	735	0.0700536
734.8	0.0858926	734.8	0.0700739
734.6	0.0858704	734.6	0.0700985
734.4	0.085876	734.4	0.0700558
734.2	0.0856758	734.2	0.0700615
734	0.085673	734	0.0701127
733.8	0.0856264	733.8	0.0697832
733.6	0.0855546	733.6	0.0698125
733.4	0.0855603	733.4	0.0701547
733.2	0.085604	733.2	0.0700235
733	0.0856458	733	0.0699927
732.8	0.085603	732.8	0.0703212
732.6	0.0854628	732.6	0.0699873
732.4	0.085502	732.4	0.0696086
732.2	0.0855103	732.2	0.0696726
732	0.085616	732	0.0694891
731.8	0.085555	731.8	0.0696536
731.6	0.0856672	731.6	0.0696661
731.4	0.08556	731.4	0.0694346
731.2	0.0854469	731.2	0.0693532
731	0.0856525	731	0.06944
730.8	0.0856631	730.8	0.0697815
730.6	0.0856933	730.6	0.0697853
730.4	0.0856146	730.4	0.0697397
730.2	0.0857379	730.2	0.0695404
730	0.0855002	730	0.0697112
729.8	0.0856137	729.8	0.0696442
729.6	0.0855778	729.6	0.0693453
729.4	0.0856066	729.4	0.0697429
729.2	0.0855132	729.2	0.0699523
729	0.0855077	729	0.0696628
728.8	0.0854847	728.8	0.0695482
728.6	0.0854216	728.6	0.0695316
728.4	0.0855106	728.4	0.0694204
728.2	0.0854258	728.2	0.0693396
728	0.0855897	728	0.0694147
727.8	0.0854502	727.8	0.0694816
727.6	0.0854337	727.6	0.0692845
727.4	0.0853697	727.4	0.0694849
727.2	0.0853971	727.2	0.0695628
727	0.0853865	727	0.0697108
726.8	0.0853084	726.8	0.069602
726.6	0.0853449	726.6	0.0692847
726.4	0.0852778	726.4	0.0692881
726.2	0.0852484	726.2	0.0693332
726	0.0852823	726	0.069388
725.8	0.0852141	725.8	0.069258
725.6	0.0851841	725.6	0.0693869
725.4	0.0849625	725.4	0.0695106
725.2	0.0849584	725.2	0.0695691
725	0.0849051	725	0.0692447
724.8	0.0848362	724.8	0.0689353
724.6	0.0847321	724.6	0.0692176
724.4	0.0846322	724.4	0.0692413
724.2	0.0845846	724.2	0.0690441
724	0.0844546	724	0.0691535
723.8	0.0846185	723.8	0.0688519
723.6	0.084544	723.6	0.0687149
723.4	0.0845228	723.4	0.0691056
723.2	0.0844331	723.2	0.0690422
723	0.0844032	723	0.0691572
722.8	0.0844669	722.8	0.0692817
722.6	0.0845098	722.6	0.0690024
722.4	0.0845058	722.4	0.0688588
722.2	0.0844854	722.2	0.0687425
722	0.0846332	722	0.0688621
721.8	0.0845314	721.8	0.0689463
721.6	0.0844721	721.6	0.0687216
721.4	0.084575	721.4	0.0685266
721.2	0.0844056	721.2	0.0684359
721	0.0843695	721	0.068844
720.8	0.0843998	720.8	0.0691053
720.6	0.0843471	720.6	0.0689097
720.4	0.0842214	720.4	0.068694
720.2	0.0842222	720.2	0.0686825
720	0.0842815	720	0.0687617
719.8	0.0842481	719.8	0.068752
719.6	0.0842688	719.6	0.068684
719.4	0.0842691	719.4	0.0685442
719.2	0.0842369	719.2	0.0684002
719	0.0840724	719	0.0685544
718.8	0.0840036	718.8	0.0686432
718.6	0.0839948	718.6	0.0684368
718.4	0.0838559	718.4	0.0684904
718.2	0.0839003	718.2	0.0684758
718	0.0839434	718	0.0683699
717.8	0.0840087	717.8	0.0685265
717.6	0.0840076	717.6	0.0686183
717.4	0.0842092	717.4	0.0685087
717.2	0.0841012	717.2	0.0683323
717	0.0840664	717	0.0683551
716.8	0.0842034	716.8	0.0684004
716.6	0.0838817	716.6	0.0682153
716.4	0.0838377	716.4	0.0682405
716.2	0.0837427	716.2	0.0682243
716	0.0837408	716	0.0683426
715.8	0.0836018	715.8	0.0684293
715.6	0.0836689	715.6	0.0682296
715.4	0.0837508	715.4	0.0683087
715.2	0.0837521	715.2	0.0682573
715	0.0839192	715	0.0683106
714.8	0.0837641	714.8	0.068286
714.6	0.0837347	714.6	0.0683142
714.4	0.0836962	714.4	0.0684048
714.2	0.0836802	714.2	0.0682566
714	0.083735	714	0.0681246
713.8	0.0836251	713.8	0.0680074
713.6	0.0835055	713.6	0.0680838
713.4	0.0835545	713.4	0.0680255
713.2	0.0837035	713.2	0.0681189
713	0.0836288	713	0.0680658
712.8	0.0835498	712.8	0.0677952
712.6	0.0835595	712.6	0.0682018
712.4	0.0835545	712.4	0.0685183
712.2	0.0835099	712.2	0.0682119
712	0.0835356	712	0.0679066
711.8	0.0834166	711.8	0.0678559
711.6	0.0833738	711.6	0.067908
711.4	0.083272	711.4	0.067893
711.2	0.0833329	711.2	0.0676781
711	0.0832037	711	0.0677009
710.8	0.0831471	710.8	0.0678874
710.6	0.083166	710.6	0.0678691
710.4	0.0831913	710.4	0.0679799
710.2	0.0832535	710.2	0.0681981
710	0.0833034	710	0.0680392
709.8	0.0833141	709.8	0.0677445
709.6	0.0832159	709.6	0.0677647
709.4	0.0833506	709.4	0.0677113
709.2	0.0833947	709.2	0.0677804
709	0.0833592	709	0.0677383
708.8	0.0832504	708.8	0.0678553
708.6	0.0831811	708.6	0.0680394
708.4	0.0830181	708.4	0.0676805
708.2	0.0829703	708.2	0.0676859
708	0.082945	708	0.0678349
707.8	0.0828912	707.8	0.0678582
707.6	0.0827353	707.6	0.067954
707.4	0.0826426	707.4	0.0676716
707.2	0.0827114	707.2	0.0673987
707	0.0826624	707	0.0675476
706.8	0.0827674	706.8	0.067654
706.6	0.0829035	706.6	0.0676013
706.4	0.0829967	706.4	0.0677122
706.2	0.0829199	706.2	0.0675654
706	0.0828672	706	0.0674193
705.8	0.0829295	705.8	0.0676834
705.6	0.0828376	705.6	0.0675714
705.4	0.0827911	705.4	0.0673493
705.2	0.0827228	705.2	0.0674722
705	0.082456	705	0.0674853
704.8	0.0823813	704.8	0.0675806
704.6	0.0823547	704.6	0.0674071
704.4	0.082393	704.4	0.0671144
704.2	0.082419	704.2	0.0672346
704	0.0824274	704	0.0673423
703.8	0.0824134	703.8	0.0673744
703.6	0.0823927	703.6	0.0673108
703.4	0.0825848	703.4	0.0672092
703.2	0.0825234	703.2	0.0671705
703	0.0824836	703	0.067193
702.8	0.0824903	702.8	0.0671486
702.6	0.0824816	702.6	0.0672729
702.4	0.0824638	702.4	0.067292
702.2	0.0825744	702.2	0.067229
702	0.0825916	702	0.0672908
701.8	0.0825166	701.8	0.067217
701.6	0.0825262	701.6	0.0671121
701.4	0.0825548	701.4	0.0670152
701.2	0.0825946	701.2	0.0670399
701	0.0824946	701	0.0668967
700.8	0.0824787	700.8	0.0668667
700.6	0.0824474	700.6	0.0670579
700.4	0.0823771	700.4	0.0670457
700.2	0.082347	700.2	0.0669754
700	0.0822457	700	0.0672097
699.8	0.0823098	699.8	0.0671319
699.6	0.082294	699.6	0.0667028
699.4	0.0822983	699.4	0.0668337
699.2	0.0821828	699.2	0.0670848
699	0.0821166	699	0.0668535
698.8	0.0821315	698.8	0.0668441
698.6	0.082034	698.6	0.0670639
698.4	0.0820183	698.4	0.0668015
698.2	0.0818135	698.2	0.0667228
698	0.0816573	698	0.0668582
697.8	0.0816482	697.8	0.0668232
697.6	0.0817414	697.6	0.0667579
697.4	0.0817452	697.4	0.0668347
697.2	0.081667	697.2	0.0667751
697	0.0818328	697	0.0665173
696.8	0.0818605	696.8	0.0665849
696.6	0.0818676	696.6	0.0666472
696.4	0.081801	696.4	0.0666071
696.2	0.0817224	696.2	0.0665998
696	0.0815879	696	0.0666256
695.8	0.0815333	695.8	0.0665392
695.6	0.0815702	695.6	0.0664449
695.4	0.0814283	695.4	0.0664198
695.2	0.0813653	695.2	0.0663563
695	0.081386	695	0.0666265
694.8	0.0814889	694.8	0.0667353
694.6	0.0815386	694.6	0.0663874
694.4	0.081586	694.4	0.0664214
694.2	0.0815636	694.2	0.066538
694	0.0815031	694	0.0663543
693.8	0.0815185	693.8	0.066262
693.6	0.0814812	693.6	0.0660194
693.4	0.0815099	693.4	0.0659595
693.2	0.0814218	693.2	0.0662378
693	0.0812648	693	0.0660394
692.8	0.081359	692.8	0.0657884
692.6	0.0812433	692.6	0.0658634
692.4	0.0812369	692.4	0.0659734
692.2	0.081148	692.2	0.0660755
692	0.0811296	692	0.0660491
691.8	0.0810931	691.8	0.0660301
691.6	0.0810724	691.6	0.0661483
691.4	0.0810526	691.4	0.0660045
691.2	0.0809218	691.2	0.0657551
691	0.0809602	691	0.0659617
690.8	0.0808974	690.8	0.0660407
690.6	0.0808846	690.6	0.0658016
690.4	0.0808507	690.4	0.0656134
690.2	0.080745	690.2	0.0656428
690	0.0807676	690	0.0657935
689.8	0.0807741	689.8	0.0659578
689.6	0.0806271	689.6	0.0657297
689.4	0.0805685	689.4	0.0654007
689.2	0.0805745	689.2	0.0655474
689	0.0805295	689	0.065613
688.8	0.0805513	688.8	0.0655524
688.6	0.0805495	688.6	0.0656139
688.4	0.0805559	688.4	0.0654842
688.2	0.0806044	688.2	0.0654064
688	0.0806442	688	0.065398
687.8	0.0806865	687.8	0.0654103
687.6	0.0806105	687.6	0.0656045
687.4	0.080641	687.4	0.0653588
687.2	0.0805583	687.2	0.0651203
687	0.0804755	687	0.0654798
686.8	0.0803417	686.8	0.0653699
686.6	0.0802025	686.6	0.0651169
686.4	0.0802238	686.4	0.0654109
686.2	0.0801448	686.2	0.0655344
686	0.08021	686	0.0653607
685.8	0.0802102	685.8	0.0651287
685.6	0.080267	685.6	0.0652471
685.4	0.0802633	685.4	0.0653763
685.2	0.080254	685.2	0.0653393
685	0.0802807	685	0.0653828
684.8	0.0802382	684.8	0.0650892
684.6	0.0802117	684.6	0.065029
684.4	0.0800989	684.4	0.0653041
684.2	0.0799568	684.2	0.0653685
684	0.0799448	684	0.0654577
683.8	0.0799776	683.8	0.0654244
683.6	0.0799935	683.6	0.0650436
683.4	0.0800237	683.4	0.0647932
683.2	0.0799464	683.2	0.0650522
683	0.0799122	683	0.0651057
682.8	0.0798685	682.8	0.0649788
682.6	0.0798967	682.6	0.06503
682.4	0.0797375	682.4	0.0651569
682.2	0.0796976	682.2	0.0651105
682	0.0795993	682	0.0648642
681.8	0.0796611	681.8	0.0650106
681.6	0.079708	681.6	0.0652685
681.4	0.0796641	681.4	0.0649893
681.2	0.0797376	681.2	0.0647425
681	0.0796664	681	0.0648824
680.8	0.0797791	680.8	0.0648152
680.6	0.0795794	680.6	0.0646935
680.4	0.0795619	680.4	0.0648916
680.2	0.0794291	680.2	0.0648349
680	0.0793728	680	0.064803
679.8	0.0794771	679.8	0.0647646
679.6	0.0793636	679.6	0.0645997
679.4	0.0794271	679.4	0.0647551
679.2	0.0793255	679.2	0.0647846
679	0.0794746	679	0.0648251
678.8	0.0795973	678.8	0.0646004
678.6	0.0795571	678.6	0.0646331
678.4	0.079575	678.4	0.0649877
678.2	0.0794006	678.2	0.0649164
678	0.079416	678	0.0648276
677.8	0.0793324	677.8	0.0646296
677.6	0.0794117	677.6	0.0643364
677.4	0.0793768	677.4	0.0643607
677.2	0.0792695	677.2	0.0645419
677	0.0792169	677	0.0645815
676.8	0.0790872	676.8	0.064538
676.6	0.0792019	676.6	0.0646262
676.4	0.0791828	676.4	0.0646153
676.2	0.0792081	676.2	0.0645258
676	0.0791121	676	0.0646067
675.8	0.0792522	675.8	0.0648638
675.6	0.0792014	675.6	0.064688
675.4	0.0791812	675.4	0.0644146
675.2	0.0793097	675.2	0.0645149
675	0.0792868	675	0.0645347
674.8	0.0792723	674.8	0.0645605
674.6	0.0792628	674.6	0.0643867
674.4	0.079249	674.4	0.0642065
674.2	0.0790879	674.2	0.064386
674	0.0790564	674	0.0646971
673.8	0.0790802	673.8	0.0649004
673.6	0.0790393	673.6	0.0645037
673.4	0.0790223	673.4	0.0642198
673.2	0.0790158	673.2	0.0646867
673	0.0790703	673	0.0646934
672.8	0.0790765	672.8	0.0644676
672.6	0.0791091	672.6	0.0644992
672.4	0.0791852	672.4	0.0645401
672.2	0.0790392	672.2	0.0646454
672	0.0789201	672	0.0645249
671.8	0.0787885	671.8	0.0643987
671.6	0.0787605	671.6	0.0644057
671.4	0.0787208	671.4	0.0642495
671.2	0.0786126	671.2	0.0641491
671	0.0785733	671	0.0642254
670.8	0.0784987	670.8	0.0639635
670.6	0.0785543	670.6	0.0639748
670.4	0.0785666	670.4	0.0640893
670.2	0.0785591	670.2	0.0640041
670	0.0785801	670	0.0642724
669.8	0.0785287	669.8	0.0642968
669.6	0.0785613	669.6	0.0641409
669.4	0.0785904	669.4	0.0642159
669.2	0.0785099	669.2	0.0641699
669	0.0785358	669	0.0639002
668.8	0.0784347	668.8	0.0638636
668.6	0.078398	668.6	0.0641772
668.4	0.0782714	668.4	0.0642309
668.2	0.0782249	668.2	0.0639752
668	0.078261	668	0.063962
667.8	0.0782422	667.8	0.0641768
667.6	0.078243	667.6	0.0640815
667.4	0.0782019	667.4	0.0640043
667.2	0.0782127	667.2	0.064081
667	0.0782305	667	0.0640209
666.8	0.0782982	666.8	0.0640226
666.6	0.0782241	666.6	0.0640758
666.4	0.0781312	666.4	0.0639038
666.2	0.0779976	666.2	0.063725
666	0.0781088	666	0.0635787
665.8	0.077998	665.8	0.0635344
665.6	0.0779927	665.6	0.0637749
665.4	0.0780714	665.4	0.0638097
665.2	0.0780611	665.2	0.0639075
665	0.0780886	665	0.0638022
664.8	0.0780593	664.8	0.0636403
664.6	0.0781627	664.6	0.063646
664.4	0.0780715	664.4	0.0637306
664.2	0.0781786	664.2	0.0637183
664	0.0781952	664	0.0635723
663.8	0.0780736	663.8	0.0636809
663.6	0.0780635	663.6	0.0639119
663.4	0.0780899	663.4	0.0638568
663.2	0.0779717	663.2	0.0634924
663	0.0777758	663	0.0633436
662.8	0.0776069	662.8	0.0635
662.6	0.0776301	662.6	0.0635653
662.4	0.0776697	662.4	0.0634744
662.2	0.0777014	662.2	0.0634629
662	0.0775825	662	0.0633491
661.8	0.0774838	661.8	0.0632445
661.6	0.0777359	661.6	0.0632572
661.4	0.0778743	661.4	0.0632889
661.2	0.0779897	661.2	0.0635072
661	0.0778744	661	0.0634013
660.8	0.0777791	660.8	0.0634297
660.6	0.077802	660.6	0.0634699
660.4	0.0778469	660.4	0.063308
660.2	0.0776796	660.2	0.0632404
660	0.0775587	660	0.0630187
659.8	0.0774366	659.8	0.0633372
659.6	0.0774342	659.6	0.0634949
659.4	0.077497	659.4	0.0633655
659.2	0.0774204	659.2	0.06328
659	0.0773303	659	0.0632926
658.8	0.0773656	658.8	0.0634136
658.6	0.0776096	658.6	0.063248
658.4	0.077503	658.4	0.0631545
658.2	0.0775148	658.2	0.0632805
658	0.0775628	658	0.0632646
657.8	0.0774348	657.8	0.0630824
657.6	0.077476	657.6	0.0631998
657.4	0.0772911	657.4	0.0631952
657.2	0.0772152	657.2	0.0628926
657	0.0770993	657	0.0632874
656.8	0.0771173	656.8	0.0635327
656.6	0.0770991	656.6	0.0629604
656.4	0.0769536	656.4	0.0626043
656.2	0.0769428	656.2	0.0627886
656	0.0769494	656	0.0628256
655.8	0.077042	655.8	0.063017
655.6	0.0769345	655.6	0.0632491
655.4	0.0769822	655.4	0.062908
655.2	0.0769451	655.2	0.0629553
655	0.0768667	655	0.0630356
654.8	0.0768707	654.8	0.0628332
654.6	0.0769295	654.6	0.0629486
654.4	0.0769424	654.4	0.0630948
654.2	0.0769947	654.2	0.0628987
654	0.0770606	654	0.0627261
653.8	0.0769313	653.8	0.062985
653.6	0.0770035	653.6	0.0630842
653.4	0.077044	653.4	0.0629893
653.2	0.0770411	653.2	0.0629727
653	0.0770191	653	0.062874
652.8	0.0769052	652.8	0.0627647
652.6	0.076804	652.6	0.0629191
652.4	0.0767408	652.4	0.062926
652.2	0.076699	652.2	0.0627776
652	0.0766076	652	0.0628056
651.8	0.0766269	651.8	0.0629349
651.6	0.0766423	651.6	0.0629192
651.4	0.0765958	651.4	0.0628961
651.2	0.0765474	651.2	0.062797
651	0.0765704	651	0.0627427
650.8	0.0766005	650.8	0.0627681
650.6	0.0766804	650.6	0.062645
650.4	0.0766571	650.4	0.0628549
650.2	0.0766105	650.2	0.0628217
650	0.0765967	650	0.062748
649.8	0.076608	649.8	0.0628106
649.6	0.0766413	649.6	0.0626079
649.4	0.0766298	649.4	0.0626071
649.2	0.0765736	649.2	0.0626911
649	0.0764878	649	0.0624456
648.8	0.0765174	648.8	0.0623139
648.6	0.0764711	648.6	0.0624231
648.4	0.0764052	648.4	0.0626071
648.2	0.0762872	648.2	0.0623348
648	0.0763467	648	0.0621673
647.8	0.0763243	647.8	0.0626045
647.6	0.0763325	647.6	0.0627385
647.4	0.0763764	647.4	0.0624781
647.2	0.0762541	647.2	0.0623015
647	0.0762238	647	0.0623929
646.8	0.0762449	646.8	0.0623974
646.6	0.0763192	646.6	0.0622201
646.4	0.0763358	646.4	0.0622628
646.2	0.0763876	646.2	0.0625179
646	0.0763169	646	0.0626564
645.8	0.076371	645.8	0.0624316
645.6	0.0764437	645.6	0.0623154
645.4	0.0766231	645.4	0.0624575
645.2	0.0765306	645.2	0.0624001
645	0.0764419	645	0.0622121
644.8	0.076344	644.8	0.062222
644.6	0.0763443	644.6	0.0624465
644.4	0.0762966	644.4	0.062337
644.2	0.0762751	644.2	0.0621775
644	0.0762136	644	0.0619869
643.8	0.0760423	643.8	0.0621354
643.6	0.0760459	643.6	0.0624531
643.4	0.0760916	643.4	0.0621731
643.2	0.0761606	643.2	0.0621318
643	0.0760607	643	0.0622558
642.8	0.0761002	642.8	0.0622135
642.6	0.0760232	642.6	0.0620855
642.4	0.0761195	642.4	0.0621047
642.2	0.0761163	642.2	0.0622137
642	0.0760252	642	0.062104
641.8	0.0760652	641.8	0.062039
641.6	0.0759308	641.6	0.0620278
641.4	0.0759238	641.4	0.0620883
641.2	0.0758972	641.2	0.0622607
641	0.0759934	641	0.0624464
640.8	0.0759011	640.8	0.0624157
640.6	0.0759198	640.6	0.0622194
640.4	0.0760309	640.4	0.0620241
640.2	0.0759272	640.2	0.0619434
640	0.0759597	640	0.0620537
639.8	0.0760476	639.8	0.0620413
639.6	0.07603	639.6	0.0618691
639.4	0.075904	639.4	0.0620839
639.2	0.0758056	639.2	0.0621659
639	0.0757434	639	0.061884
638.8	0.0757494	638.8	0.0618811
638.6	0.0757181	638.6	0.0619952
638.4	0.0756733	638.4	0.0621204
638.2	0.0754612	638.2	0.062107
638	0.0754141	638	0.0621146
637.8	0.0753997	637.8	0.0620912
637.6	0.0754893	637.6	0.0619104
637.4	0.0755069	637.4	0.0617316
637.2	0.0754235	637.2	0.0619938
637	0.0755287	637	0.0620878
636.8	0.0755393	636.8	0.0620026
636.6	0.075575	636.6	0.0621239
636.4	0.0757163	636.4	0.0620032
636.2	0.0756696	636.2	0.0618852
636	0.0756092	636	0.0617049
635.8	0.0755345	635.8	0.0616205
635.6	0.0755349	635.6	0.0619567
635.4	0.0754831	635.4	0.0620574
635.2	0.0753755	635.2	0.0619348
635	0.075416	635	0.0618444
634.8	0.0752794	634.8	0.0618397
634.6	0.0753427	634.6	0.0618092
634.4	0.0752449	634.4	0.0619122
634.2	0.0752395	634.2	0.0621138
634	0.0751765	634	0.0618806
633.8	0.0751404	633.8	0.0617374
633.6	0.0750777	633.6	0.0618518
633.4	0.0750829	633.4	0.0618564
633.2	0.0750633	633.2	0.0617554
633	0.0750299	633	0.0618909
632.8	0.075003	632.8	0.0620815
632.6	0.0749868	632.6	0.0619053
632.4	0.0750177	632.4	0.0616381
632.2	0.0749823	632.2	0.0614745
632	0.0751238	632	0.061629
631.8	0.0750449	631.8	0.0618041
631.6	0.0750666	631.6	0.0616662
631.4	0.0750018	631.4	0.0617294
631.2	0.0751251	631.2	0.0617463
631	0.0751191	631	0.0617226
630.8	0.0751841	630.8	0.0615251
630.6	0.07514	630.6	0.0613055
630.4	0.0751061	630.4	0.0615454
630.2	0.07514	630.2	0.0617382
630	0.0750629	630	0.0615741
629.8	0.0750801	629.8	0.0616338
629.6	0.0750608	629.6	0.0617897
629.4	0.0751291	629.4	0.0617231
629.2	0.0750676	629.2	0.0614483
629	0.0750054	629	0.0614032
628.8	0.0750014	628.8	0.0615478
628.6	0.0750461	628.6	0.0613704
628.4	0.0750723	628.4	0.0614125
628.2	0.0750663	628.2	0.061532
628	0.0749763	628	0.0614691
627.8	0.0748894	627.8	0.0613434
627.6	0.0750078	627.6	0.0615013
627.4	0.0750419	627.4	0.0616625
627.2	0.0749951	627.2	0.0614301
627	0.0750095	627	0.0614449
626.8	0.0749547	626.8	0.061441
626.6	0.0749596	626.6	0.061503
626.4	0.0749766	626.4	0.0617102
626.2	0.074912	626.2	0.0615686
626	0.0748189	626	0.061561
625.8	0.0746498	625.8	0.0616781
625.6	0.0746458	625.6	0.0615348
625.4	0.0745074	625.4	0.0614101
625.2	0.0745795	625.2	0.061353
625	0.0745277	625	0.0613467
624.8	0.0745871	624.8	0.0615103
624.6	0.0745633	624.6	0.0615524
624.4	0.0744524	624.4	0.0614976
624.2	0.0744894	624.2	0.0616587
624	0.0745061	624	0.0613913
623.8	0.074494	623.8	0.0611185
623.6	0.074468	623.6	0.061257
623.4	0.0743248	623.4	0.0609911
623.2	0.0743219	623.2	0.0611138
623	0.0743218	623	0.0614291
622.8	0.0743746	622.8	0.0612932
622.6	0.0745751	622.6	0.0611182
622.4	0.0745432	622.4	0.0609415
622.2	0.0745532	622.2	0.0610344
622	0.0745314	622	0.0612715
621.8	0.0745281	621.8	0.0612361
621.6	0.0744224	621.6	0.0612639
621.4	0.0744222	621.4	0.0612951
621.2	0.0744041	621.2	0.0612382
621	0.0742237	621	0.0612866
620.8	0.0741873	620.8	0.0611862
620.6	0.0741486	620.6	0.061263
620.4	0.0739716	620.4	0.0614718
620.2	0.0741422	620.2	0.0611479
620	0.0741894	620	0.0609978
619.8	0.0742396	619.8	0.0608527
619.6	0.0742312	619.6	0.0608681
619.4	0.0742813	619.4	0.0611217
619.2	0.0742746	619.2	0.0611381
619	0.0743215	619	0.0609684
618.8	0.0744289	618.8	0.0607909
618.6	0.0742538	618.6	0.0609368
618.4	0.0741743	618.4	0.060915
618.2	0.0738962	618.2	0.0608584
618	0.0737951	618	0.0609311
617.8	0.073793	617.8	0.0610527
617.6	0.0737606	617.6	0.0610717
617.4	0.073732	617.4	0.0611449
617.2	0.0736468	617.2	0.0611162
617	0.0737359	617	0.0608659
616.8	0.0737604	616.8	0.0612229
616.6	0.0740141	616.6	0.0612669
616.4	0.0740987	616.4	0.0607573
616.2	0.074114	616.2	0.060788
616	0.074065	616	0.0608872
615.8	0.0740049	615.8	0.0608477
615.6	0.0740831	615.6	0.060875
615.4	0.074066	615.4	0.0606799
615.2	0.0740749	615.2	0.060688
615	0.0740097	615	0.0609557
614.8	0.0739627	614.8	0.0608808
614.6	0.0738894	614.6	0.061039
614.4	0.0739722	614.4	0.0610356
614.2	0.0739958	614.2	0.0607111
614	0.0738805	614	0.060714
613.8	0.0737908	613.8	0.0608835
613.6	0.0737091	613.6	0.0610495
613.4	0.0737935	613.4	0.0608491
613.2	0.0736736	613.2	0.0608809
613	0.073641	613	0.060849
612.8	0.0735486	612.8	0.0607305
612.6	0.0734627	612.6	0.0609249
612.4	0.0735722	612.4	0.0608885
612.2	0.0736315	612.2	0.0608995
612	0.0736505	612	0.060972
611.8	0.0735987	611.8	0.0609804
611.6	0.0736877	611.6	0.0607432
611.4	0.073696	611.4	0.0607657
611.2	0.0737174	611.2	0.0608765
611	0.0738319	611	0.0608424
610.8	0.0738087	610.8	0.061109
610.6	0.0737708	610.6	0.0609748
610.4	0.0736629	610.4	0.0606955
610.2	0.0736181	610.2	0.0608318
610	0.0734375	610	0.0607753
609.8	0.0734521	609.8	0.0606443
609.6	0.0734527	609.6	0.0607149
609.4	0.0733516	609.4	0.0607682
609.2	0.0732927	609.2	0.0608257
609	0.0733395	609	0.0608971
608.8	0.0734252	608.8	0.0606246
608.6	0.073344	608.6	0.0606427
608.4	0.0734494	608.4	0.0608653
608.2	0.073484	608.2	0.0607205
608	0.0734647	608	0.0605655
607.8	0.0733192	607.8	0.060659
607.6	0.0734015	607.6	0.0608862
607.4	0.0733421	607.4	0.060727
607.2	0.0733597	607.2	0.0607451
607	0.073407	607	0.0609925
606.8	0.0734289	606.8	0.0607324
606.6	0.0733667	606.6	0.0603565
606.4	0.0732941	606.4	0.0602454
606.2	0.0733651	606.2	0.0602901
606	0.0732436	606	0.0604493
605.8	0.0732462	605.8	0.0604964
605.6	0.0731647	605.6	0.0606689
605.4	0.0731739	605.4	0.0607753
605.2	0.0731216	605.2	0.0605528
605	0.0731257	605	0.0605327
604.8	0.0731003	604.8	0.0605731
604.6	0.073204	604.6	0.0606333
604.4	0.0732504	604.4	0.0605904
604.2	0.0732811	604.2	0.0605244
604	0.0732923	604	0.060522
603.8	0.0732548	603.8	0.0606493
603.6	0.0733673	603.6	0.0607979
603.4	0.0733261	603.4	0.0607506
603.2	0.0733498	603.2	0.0606384
603	0.0734045	603	0.0606262
602.8	0.0733611	602.8	0.0606439
602.6	0.0731796	602.6	0.0605328
602.4	0.0732677	602.4	0.0603546
602.2	0.0732286	602.2	0.0602128
602	0.0731632	602	0.0603775
601.8	0.0732522	601.8	0.0605205
601.6	0.0732338	601.6	0.0606256
601.4	0.0731624	601.4	0.0605385
601.2	0.0731793	601.2	0.0603268
601	0.0732655	601	0.0603904
600.8	0.0731183	600.8	0.0605489
600.6	0.0731006	600.6	0.0606138
600.4	0.0730325	600.4	0.0605122
600.2	0.0730102	600.2	0.0603292
600	0.0729282	600	0.0606042
599.8	0.0730087	599.8	0.0606484
599.6	0.0728913	599.6	0.06047
599.4	0.0729279	599.4	0.0606227
599.2	0.0728528	599.2	0.0606732
599	0.0729297	599	0.060439
598.8	0.0728863	598.8	0.0605856
598.6	0.0729158	598.6	0.0605303
598.4	0.0728952	598.4	0.0604871
598.2	0.0729228	598.2	0.0604211
598	0.0729961	598	0.0603849
597.8	0.0729897	597.8	0.0605363
597.6	0.0730157	597.6	0.0606173
597.4	0.0729339	597.4	0.0608275
597.2	0.0730084	597.2	0.0607111
597	0.0730039	597	0.0605198
596.8	0.0730073	596.8	0.0604688
596.6	0.0729553	596.6	0.06053
596.4	0.0729175	596.4	0.0607068
596.2	0.072863	596.2	0.0606975
596	0.0729208	596	0.0606479
595.8	0.0728548	595.8	0.0606147
595.6	0.0728497	595.6	0.060501
595.4	0.0728112	595.4	0.0604729
595.2	0.0727889	595.2	0.0605833
595	0.072803	595	0.0602978
594.8	0.0727155	594.8	0.0601928
594.6	0.0726706	594.6	0.0602458
594.4	0.0726423	594.4	0.0602059
594.2	0.0726403	594.2	0.0604326
594	0.0726223	594	0.0605832
593.8	0.0726222	593.8	0.0603569
593.6	0.0726985	593.6	0.06031
593.4	0.0727159	593.4	0.0604108
593.2	0.0727014	593.2	0.0604967
593	0.0726754	593	0.0605164
592.8	0.0725822	592.8	0.060406
592.6	0.0726776	592.6	0.0604418
592.4	0.0726426	592.4	0.0604006
592.2	0.0726556	592.2	0.0603516
592	0.0725746	592	0.0602983
591.8	0.0724974	591.8	0.060335
591.6	0.0724772	591.6	0.0603202
591.4	0.0725513	591.4	0.0603866
591.2	0.0725809	591.2	0.0604102
591	0.0725801	591	0.0604574
590.8	0.072625	590.8	0.0604235
590.6	0.0726192	590.6	0.0603971
590.4	0.0726128	590.4	0.0603727
590.2	0.0727012	590.2	0.0603311
590	0.0727718	590	0.0604148
589.8	0.0727268	589.8	0.0605991
589.6	0.072803	589.6	0.0604467
589.4	0.0727775	589.4	0.0601489
589.2	0.0727678	589.2	0.0603323
589	0.07269	589	0.0606521
588.8	0.0726993	588.8	0.0605226
588.6	0.0726442	588.6	0.0604049
588.4	0.0726198	588.4	0.0605347
588.2	0.0727183	588.2	0.0604279
588	0.0727555	588	0.0603382
587.8	0.0727421	587.8	0.0604828
587.6	0.0726935	587.6	0.0604913
587.4	0.0727177	587.4	0.0604359
587.2	0.072645	587.2	0.0605488
587	0.0725755	587	0.0605098
586.8	0.0725824	586.8	0.0605379
586.6	0.0724189	586.6	0.060523
586.4	0.0722578	586.4	0.0605332
586.2	0.0721337	586.2	0.0606137
586	0.0721391	586	0.0606114
585.8	0.0721905	585.8	0.0605817
585.6	0.0722038	585.6	0.0607044
585.4	0.072318	585.4	0.0605523
585.2	0.0723246	585.2	0.060404
585	0.0723499	585	0.0604064
584.8	0.0723016	584.8	0.0603052
584.6	0.0723359	584.6	0.0604275
584.4	0.0722983	584.4	0.0604604
584.2	0.0722998	584.2	0.0605218
584	0.0722485	584	0.0603911
583.8	0.0721879	583.8	0.060453
583.6	0.0722065	583.6	0.0605411
583.4	0.0721732	583.4	0.0604027
583.2	0.0722222	583.2	0.0603758
583	0.0722209	583	0.0603255
582.8	0.0722403	582.8	0.0605921
582.6	0.0722449	582.6	0.0604546
582.4	0.0723086	582.4	0.0602472
582.2	0.0722536	582.2	0.0604805
582	0.072247	582	0.0604599
581.8	0.0722724	581.8	0.06034
581.6	0.0722438	581.6	0.0606443
581.4	0.0722288	581.4	0.0606324
581.2	0.0722247	581.2	0.0604887
581	0.0722215	581	0.0605905
580.8	0.0722092	580.8	0.0604867
580.6	0.0721955	580.6	0.0604923
580.4	0.0722076	580.4	0.0605571
580.2	0.0721987	580.2	0.0604274
580	0.0722196	580	0.060453
579.8	0.072325	579.8	0.0603659
579.6	0.0722701	579.6	0.0602847
579.4	0.0722603	579.4	0.0604487
579.2	0.0722288	579.2	0.0602741
579	0.0721741	579	0.0602785
578.8	0.072154	578.8	0.0603706
578.6	0.0721776	578.6	0.0604964
578.4	0.0721524	578.4	0.0607338
578.2	0.0720215	578.2	0.0606075
578	0.0720144	578	0.0607174
577.8	0.0720426	577.8	0.0608238
577.6	0.0721047	577.6	0.0604253
577.4	0.0721631	577.4	0.0601184
577.2	0.0721159	577.2	0.0602774
577	0.0720888	577	0.06038
576.8	0.0721409	576.8	0.0603466
576.6	0.0722001	576.6	0.0604083
576.4	0.0722145	576.4	0.0604135
576.2	0.072146	576.2	0.0605167
576	0.0721411	576	0.0604291
575.8	0.072056	575.8	0.0603569
575.6	0.0720996	575.6	0.0604713
575.4	0.0721293	575.4	0.0604562
575.2	0.0720192	575.2	0.0604629
575	0.0720157	575	0.0603025
574.8	0.0720319	574.8	0.0602286
574.6	0.0719421	574.6	0.0606999
574.4	0.0720155	574.4	0.0607102
574.2	0.0721494	574.2	0.0602541
574	0.0721113	574	0.0603165
573.8	0.0721004	573.8	0.060472
573.6	0.0721658	573.6	0.0605068
573.4	0.0721928	573.4	0.0605385
573.2	0.0722236	573.2	0.0605185
573	0.0722838	573	0.0604485
572.8	0.0722243	572.8	0.0604816
572.6	0.0722872	572.6	0.060486
572.4	0.0722519	572.4	0.060349
572.2	0.072229	572.2	0.0604078
572	0.0722483	572	0.0605128
571.8	0.0722338	571.8	0.0603666
571.6	0.0721988	571.6	0.0604022
571.4	0.0721623	571.4	0.0606624
571.2	0.0721469	571.2	0.0605253
571	0.0720176	571	0.060538
570.8	0.072	570.8	0.0606444
570.6	0.0720999	570.6	0.060459
570.4	0.072047	570.4	0.0601465
570.2	0.0720281	570.2	0.0602771
570	0.0720184	570	0.0605963
569.8	0.0720884	569.8	0.0603954
569.6	0.0720345	569.6	0.0603833
569.4	0.0719956	569.4	0.0606823
569.2	0.0720534	569.2	0.060467
569	0.0719444	569	0.0603047
568.8	0.0720406	568.8	0.0605615
568.6	0.0719917	568.6	0.0606317
568.4	0.0720752	568.4	0.0604857
568.2	0.0720218	568.2	0.0603368
568	0.0720769	568	0.0606575
567.8	0.0720671	567.8	0.0608799
567.6	0.0720178	567.6	0.0607164
567.4	0.0720473	567.4	0.0607801
567.2	0.07201	567.2	0.0606857
567	0.0720399	567	0.0605699
566.8	0.0718833	566.8	0.0604771
566.6	0.071888	566.6	0.0604012
566.4	0.0718579	566.4	0.0606815
566.2	0.0718937	566.2	0.0607144
566	0.0718259	566	0.060397
565.8	0.0717941	565.8	0.0603882
565.6	0.0717794	565.6	0.0607174
565.4	0.0718632	565.4	0.0605051
565.2	0.0719002	565.2	0.0603577
565	0.0719035	565	0.0606566
564.8	0.0718824	564.8	0.0606919
564.6	0.0718205	564.6	0.0606794
564.4	0.0718521	564.4	0.0605786
564.2	0.071793	564.2	0.0606534
564	0.071652	564	0.060629
563.8	0.071614	563.8	0.0603981
563.6	0.0716821	563.6	0.0603761
563.4	0.0716613	563.4	0.0605857
563.2	0.0716643	563.2	0.0606622
563	0.0715924	563	0.0603305
562.8	0.0716654	562.8	0.0604286
562.6	0.0716195	562.6	0.0607499
562.4	0.0717647	562.4	0.0608305
562.2	0.0717121	562.2	0.0608127
562	0.0717089	562	0.0608757
561.8	0.0717349	561.8	0.0608584
561.6	0.0716547	561.6	0.0605514
561.4	0.0717919	561.4	0.0607121
561.2	0.0716739	561.2	0.0610922
561	0.0717921	561	0.0608427
560.8	0.0718171	560.8	0.0608035
560.6	0.0718469	560.6	0.0610022
560.4	0.0718139	560.4	0.060701
560.2	0.0717821	560.2	0.0607429
560	0.0718758	560	0.0609145
559.8	0.0718445	559.8	0.0607573
559.6	0.071987	559.6	0.0605816
559.4	0.0719179	559.4	0.0604925
559.2	0.0719073	559.2	0.0606029
559	0.0719123	559	0.0607967
558.8	0.0719144	558.8	0.0608124
558.6	0.0719346	558.6	0.06091
558.4	0.0718281	558.4	0.0608375
558.2	0.0718225	558.2	0.0608059
558	0.0716797	558	0.0608981
557.8	0.0717264	557.8	0.0607331
557.6	0.0716199	557.6	0.061053
557.4	0.0716678	557.4	0.0611265
557.2	0.0716256	557.2	0.0606772
557	0.0716386	557	0.0608505
556.8	0.0718722	556.8	0.0609604
556.6	0.0718572	556.6	0.0607484
556.4	0.0718946	556.4	0.0607035
556.2	0.0720157	556.2	0.0609827
556	0.0720769	556	0.0611193
555.8	0.0719619	555.8	0.0609524
555.6	0.0720821	555.6	0.0609472
555.4	0.0720464	555.4	0.0610832
555.2	0.0719314	555.2	0.0613428
555	0.0719742	555	0.0612484
554.8	0.0719882	554.8	0.0610357
554.6	0.0719197	554.6	0.0611374
554.4	0.0719005	554.4	0.0612421
554.2	0.0720469	554.2	0.0611407
554	0.0720049	554	0.0611994
553.8	0.0720509	553.8	0.0611433
553.6	0.0720631	553.6	0.060906
553.4	0.072065	553.4	0.0608891
553.2	0.0721715	553.2	0.0610808
553	0.0720729	553	0.0611449
552.8	0.0720409	552.8	0.0611367
552.6	0.0720419	552.6	0.0612236
552.4	0.0719906	552.4	0.0613504
552.2	0.0718989	552.2	0.0612629
552	0.0718115	552	0.0612014
551.8	0.0719006	551.8	0.0612629
551.6	0.0718347	551.6	0.0615073
551.4	0.0719798	551.4	0.0613838
551.2	0.07205	551.2	0.0609393
551	0.0718873	551	0.0610702
550.8	0.0719749	550.8	0.0611907
550.6	0.0720593	550.6	0.0613712
550.4	0.0721882	550.4	0.0615427
550.2	0.0721029	550.2	0.0613189
550	0.0721143	550	0.0614946
549.8	0.0721605	549.8	0.0614347
549.6	0.0721618	549.6	0.0612251
549.4	0.0722426	549.4	0.0615231
549.2	0.0723039	549.2	0.0616
549	0.072251	549	0.061439
548.8	0.0721308	548.8	0.0612836
548.6	0.0722495	548.6	0.0613419
548.4	0.0723525	548.4	0.0613596
548.2	0.0722481	548.2	0.0614949
548	0.0722354	548	0.0614539
547.8	0.0721825	547.8	0.0614629
547.6	0.0721448	547.6	0.0618538
547.4	0.0720734	547.4	0.0617342
547.2	0.0722269	547.2	0.0614271
547	0.0721022	547	0.0613854
546.8	0.0721093	546.8	0.0614449
546.6	0.0720459	546.6	0.0615625
546.4	0.0720639	546.4	0.0617486
546.2	0.0721855	546.2	0.0616447
546	0.0721153	546	0.061556
545.8	0.0723216	545.8	0.0617205
545.6	0.0721506	545.6	0.0618267
545.4	0.0722014	545.4	0.0617568
545.2	0.0721435	545.2	0.0617058
545	0.0722001	545	0.0617738
544.8	0.0721987	544.8	0.0618697
544.6	0.0720347	544.6	0.0619163
544.4	0.0720815	544.4	0.061865
544.2	0.0720812	544.2	0.0618141
544	0.0721314	544	0.061869
543.8	0.0721399	543.8	0.0618019
543.6	0.0721291	543.6	0.0616872
543.4	0.0721492	543.4	0.0617137
543.2	0.072252	543.2	0.0618083
543	0.0723703	543	0.0619118
542.8	0.0722564	542.8	0.0619353
542.6	0.0722272	542.6	0.0620294
542.4	0.0723346	542.4	0.0620329
542.2	0.072362	542.2	0.0619405
542	0.0724207	542	0.0619085
541.8	0.072473	541.8	0.0619714
541.6	0.0722954	541.6	0.0619496
541.4	0.0722968	541.4	0.062051
541.2	0.072533	541.2	0.0620411
541	0.0724795	541	0.0621194
540.8	0.072495	540.8	0.0624205
540.6	0.0724078	540.6	0.0620284
540.4	0.0723591	540.4	0.061827
540.2	0.0723589	540.2	0.062168
540	0.0723901	540	0.0623393
539.8	0.0724375	539.8	0.0623239
539.6	0.072429	539.6	0.0621485
539.4	0.072498	539.4	0.0623798
539.2	0.0724994	539.2	0.0624206
539	0.0725247	539	0.0622592
538.8	0.0725752	538.8	0.0624165
538.6	0.0726651	538.6	0.0623464
538.4	0.0727981	538.4	0.0623984
538.2	0.0727247	538.2	0.0626581
538	0.0726378	538	0.0623917
537.8	0.0725764	537.8	0.0623931
537.6	0.072514	537.6	0.0626111
537.4	0.0726938	537.4	0.0625294
537.2	0.0727069	537.2	0.0625512
537	0.0726795	537	0.0624881
536.8	0.0725715	536.8	0.0624492
536.6	0.0726494	536.6	0.0626899
536.4	0.0726519	536.4	0.062803
536.2	0.072832	536.2	0.0628305
536	0.0728885	536	0.0627227
535.8	0.0728046	535.8	0.0626784
535.6	0.0728616	535.6	0.062634
535.4	0.0728651	535.4	0.0625491
535.2	0.0730341	535.2	0.0627267
535	0.0731333	535	0.0627767
534.8	0.0732158	534.8	0.0626204
534.6	0.0731721	534.6	0.0624597
534.4	0.0731338	534.4	0.0627479
534.2	0.073075	534.2	0.0629308
534	0.0729786	534	0.0625567
533.8	0.0730486	533.8	0.0624166
533.6	0.0729508	533.6	0.0629004
533.4	0.0728789	533.4	0.0631683
533.2	0.0726917	533.2	0.0629115
533	0.0727116	533	0.0629343
532.8	0.0727941	532.8	0.063122
532.6	0.0728713	532.6	0.0629717
532.4	0.0729307	532.4	0.063052
532.2	0.0727846	532.2	0.0631259
532	0.0728005	532	0.0631443
531.8	0.0728222	531.8	0.063185
531.6	0.0729624	531.6	0.0632416
531.4	0.0729643	531.4	0.0631118
531.2	0.0730036	531.2	0.0630824
531	0.0730378	531	0.0630937
530.8	0.0730791	530.8	0.0631281
530.6	0.0731562	530.6	0.0633026
530.4	0.0730945	530.4	0.0630595
530.2	0.0731754	530.2	0.0631883
530	0.0732376	530	0.0633869
529.8	0.0732348	529.8	0.0634429
529.6	0.0732593	529.6	0.0634744
529.4	0.0731609	529.4	0.0633613
529.2	0.0731218	529.2	0.0634898
529	0.0731034	529	0.0635611
528.8	0.0732126	528.8	0.0635233
528.6	0.0732437	528.6	0.0635634
528.4	0.0732176	528.4	0.063447
528.2	0.0731801	528.2	0.0633621
528	0.0731697	528	0.0634057
527.8	0.0733625	527.8	0.063576
527.6	0.0733403	527.6	0.0637563
527.4	0.0734193	527.4	0.0637919
527.2	0.0734603	527.2	0.0637182
527	0.0733853	527	0.0635547
526.8	0.0734807	526.8	0.06365
526.6	0.0736937	526.6	0.0639175
526.4	0.0736096	526.4	0.0639293
526.2	0.0735875	526.2	0.0637013
526	0.073719	526	0.0638563
525.8	0.0737974	525.8	0.0639822
525.6	0.0737667	525.6	0.0638858
525.4	0.0738789	525.4	0.0638531
525.2	0.0739237	525.2	0.0639654
525	0.0738048	525	0.0639367
524.8	0.0739408	524.8	0.0637985
524.6	0.0738867	524.6	0.0639934
524.4	0.0739049	524.4	0.0641568
524.2	0.0738341	524.2	0.0641817
524	0.0739918	524	0.0641504
523.8	0.0738759	523.8	0.0644814
523.6	0.073839	523.6	0.0643971
523.4	0.0739141	523.4	0.0641042
523.2	0.0739288	523.2	0.0641618
523	0.0739853	523	0.0642735
522.8	0.0739303	522.8	0.0643154
522.6	0.0739489	522.6	0.0642918
522.4	0.073874	522.4	0.0645086
522.2	0.0739083	522.2	0.0646266
522	0.0739518	522	0.0646435
521.8	0.0740544	521.8	0.0647746
521.6	0.074099	521.6	0.06461
521.4	0.0741981	521.4	0.0642279
521.2	0.074212	521.2	0.0644794
521	0.0742842	521	0.0648516
520.8	0.0743392	520.8	0.0648045
520.6	0.0743857	520.6	0.0646783
520.4	0.0742966	520.4	0.064668
520.2	0.0743438	520.2	0.0644619
520	0.0741272	520	0.0646668
519.8	0.0741866	519.8	0.0649208
519.6	0.0740839	519.6	0.0653735
519.4	0.0742788	519.4	0.065234
519.2	0.0742032	519.2	0.0650047
519	0.0742138	519	0.0651338
518.8	0.0742942	518.8	0.0651926
518.6	0.0743531	518.6	0.065144
518.4	0.0744003	518.4	0.0651337
518.2	0.0744825	518.2	0.0650618
518	0.0746781	518	0.0648557
517.8	0.0746021	517.8	0.0650423
517.6	0.0747024	517.6	0.064909
517.4	0.0748334	517.4	0.065121
517.2	0.0747992	517.2	0.0654835
517	0.0747232	517	0.0653948
516.8	0.0746448	516.8	0.0656899
516.6	0.0747314	516.6	0.0656922
516.4	0.0746035	516.4	0.065455
516.2	0.0746743	516.2	0.0654322
516	0.0746118	516	0.0654782
515.8	0.0746371	515.8	0.0655899
515.6	0.0745567	515.6	0.0654647
515.4	0.0746714	515.4	0.0655528
515.2	0.0749015	515.2	0.0657072
515	0.0748411	515	0.0656196
514.8	0.0749121	514.8	0.0657096
514.6	0.0749432	514.6	0.0659973
514.4	0.0750771	514.4	0.0660009
514.2	0.0751418	514.2	0.0659829
514	0.075177	514	0.0658789
513.8	0.0752193	513.8	0.0658257
513.6	0.0752215	513.6	0.066011
513.4	0.0753417	513.4	0.0662113
513.2	0.0754002	513.2	0.0662904
513	0.0755343	513	0.0661821
512.8	0.0755315	512.8	0.0663263
512.6	0.0753956	512.6	0.0662643
512.4	0.0755635	512.4	0.0662895
512.2	0.0755315	512.2	0.0665024
512	0.0755848	512	0.0663958
511.8	0.0756546	511.8	0.0666
511.6	0.0757728	511.6	0.0669784
511.4	0.0756905	511.4	0.0668536
511.2	0.0756406	511.2	0.0668045
511	0.075678	511	0.0669788
510.8	0.0756618	510.8	0.0667337
510.6	0.0757294	510.6	0.0665278
510.4	0.0757864	510.4	0.0668285
510.2	0.0757281	510.2	0.0670592
510	0.0756106	510	0.066918
509.8	0.0755628	509.8	0.066854
509.6	0.075609	509.6	0.0672193
509.4	0.0756527	509.4	0.0672018
509.2	0.0756323	509.2	0.0670508
509	0.0755485	509	0.0672191
508.8	0.0754482	508.8	0.0672155
508.6	0.0755712	508.6	0.0674159
508.4	0.0757569	508.4	0.0679012
508.2	0.0758701	508.2	0.067543
508	0.0758786	508	0.0670236
507.8	0.0760034	507.8	0.0672689
507.6	0.076159	507.6	0.0676367
507.4	0.076287	507.4	0.0676541
507.2	0.0764272	507.2	0.067645
507	0.0763915	507	0.0678991
506.8	0.0763141	506.8	0.0680096
506.6	0.0763802	506.6	0.0678158
506.4	0.0764543	506.4	0.0676999
506.2	0.0763556	506.2	0.0679693
506	0.0764434	506	0.0680684
505.8	0.0765288	505.8	0.068079
505.6	0.076591	505.6	0.068457
505.4	0.0767471	505.4	0.0684505
505.2	0.0767393	505.2	0.068388
505	0.076861	505	0.0682617
504.8	0.0769867	504.8	0.0680265
504.6	0.0771615	504.6	0.0684143
504.4	0.0771034	504.4	0.068575
504.2	0.0772065	504.2	0.0684909
504	0.0771914	504	0.0685656
503.8	0.0771326	503.8	0.068699
503.6	0.077247	503.6	0.0690658
503.4	0.0772317	503.4	0.0690717
503.2	0.0771843	503.2	0.0688579
503	0.0772996	503	0.0688669
502.8	0.0773443	502.8	0.0690195
502.6	0.0773357	502.6	0.0690375
502.4	0.0774914	502.4	0.0688795
502.2	0.0775099	502.2	0.0690668
502	0.0775347	502	0.0691843
501.8	0.0776883	501.8	0.0692773
501.6	0.0777471	501.6	0.0694226
501.4	0.0776508	501.4	0.0694689
501.2	0.0776837	501.2	0.0694711
501	0.0776326	501	0.069518
500.8	0.0775506	500.8	0.0695305
500.6	0.077701	500.6	0.0697186
[truncated: 1,553 more rows]

## Sheet: Figure S13a
	Ti+	Pb+
Sputter Time (s)	Intensity(Counts)	Intensity(Counts)
0	48472.4	78132
1.33	1136340	78041.1
2.66	1273020	67837
3.99	1330200	67729.1
5.32	1374900	69650.5
6.65	1399580	70966.9
7.98	1412110	71351.3
9.31	1416970	71694.4
10.64	1435050	72594
11.97	1431750	73448.6
13.3	1425370	73299.8
14.63	1421850	73442.8
15.96	1433160	74726.2
17.29	1442480	73120.3
18.62	1428540	74281.9
19.95	1410310	71944
21.28	1402040	71622.7
22.61	1424820	71168.2
23.94	1411030	70548
25.27	1415890	70535.9
26.6	1393070	69603.8
27.93	1394740	70037.7
29.26	1401320	69862.8
30.59	1398540	69188.6
31.92	1407760	70878.1
33.25	1388000	68629
34.58	1392170	68856.8
35.91	1398480	68628
37.24	1398570	68532.2
38.57	1382520	68243.4
39.9	1380320	68342.5
41.23	1387100	67828.7
42.56	1373070	68738.8
43.89	1386470	68036.2
45.22	1361550	69417.9
46.55	1371020	67472.3
47.88	1366420	67218.5
49.21	1368700	67639.1
50.54	1366420	67369
51.87	1369720	68258.4
53.2	1353060	67641.5
54.53	1361150	69128.4
55.86	1354850	67783.5
57.19	1355730	69152.6
58.52	1357180	67749.6
59.85	1339800	67435
61.18	1317070	67651
62.51	1321590	67335.4
63.84	1310530	67214.2
65.17	1307740	67308.5
66.5	1289650	66286.8
67.83	1270700	65019.2
69.16	1231130	61532.4
70.49	1133230	52234.5
71.82	909066	39252.5

## Sheet: Figure S13b
	47.9444	87.9127
Sputter Time (s)	Intensity(Counts)	Intensity(Counts)
0	130348	292385
1.33	42599.6	352862
2.66	43601.6	347050
3.99	47095.3	389602
5.32	39689.6	317733
6.65	37408.8	301951
7.98	35749.7	285006
9.31	34985.7	273678
10.64	34593.1	276014
11.97	34354.4	272413
13.3	33831.6	269311
14.63	33957.5	269901
15.96	35157.5	278844
17.29	35591.6	281960
18.62	34727.3	276703
19.95	35360.4	278232
21.28	35436.4	281227
22.61	36603.3	290979
23.94	35887.3	284630
25.27	35943.6	283943
26.6	38012.9	299543
27.93	37883.5	304885
29.26	37604	296374
30.59	39319.6	315145
31.92	38616.1	309597
33.25	40560.7	320486
34.58	38398.7	305503
35.91	38616.7	310479
37.24	41031.1	328774
38.57	41504.3	332405
39.9	41683.5	332142
41.23	41203.2	337116
42.56	41849.5	338455
43.89	42942.5	346209
45.22	42393.2	342097
46.55	41781.8	339608
47.88	42161.5	342164
49.21	41888.9	335298
50.54	41772.7	333975
51.87	45172.5	367172
53.2	44266.2	351559
54.53	44173.5	361406
55.86	43961.8	356107
57.19	45983.7	372698
58.52	46907.7	381354
59.85	43448.8	350333
61.18	47061.3	382223
62.51	46227.9	371387
63.84	43937.2	351965
65.17	46786.5	381307
66.5	48723.4	391029
67.83	45405.6	366007
69.16	44924.8	359124
70.49	48214.1	394114
71.82	48393.7	394353
73.15	45869.7	369844
74.48	48384.8	391582
75.81	47487.7	385759
77.14	48127.3	396138
78.47	46541.4	376451
79.8	46838.9	381465
81.13	50616.6	411526
82.46	47193.8	379342
83.79	51173.4	412471
85.12	47601.2	383587
86.45	49307.3	393477
87.78	52189.3	424829
89.11	51139	416737
90.44	52459.9	431668
91.77	47343.6	386122
93.1	48326.1	388076
94.43	51527.6	419397
95.76	48020.6	389475
97.09	50614.6	408526
98.42	49451.7	398142
99.75	49220	407570
101.08	53744.4	438364
102.41	47751.1	394433
103.74	50930.1	418542
105.07	51613.2	420110
106.4	50108.5	407104
107.73	49760.6	404965
109.06	48603.2	401718
110.39	53472.8	442393
111.72	48356.2	399754
113.05	52482.1	429210
114.38	53104.1	430925
115.71	51614.1	428937
117.04	52291.3	430484
118.37	50000.8	417971

## Sheet: Figure S13c
Crosss Section(μm)	Height(nm)
0	2211.77
0.33296	2248.44
0.66593	2138.23
0.99889	2086.22
1.33185	2019.43
1.66482	1935.69
1.99778	1878.93
2.33074	1854.19
2.66371	1840.61
2.99667	1824.84
3.32963	1810.31
3.6626	1788.52
3.99556	1753.37
4.32852	1700.14
4.66149	1619.13
4.99445	1504.69
5.32741	1353.19
5.66038	1175
5.99334	963.195
6.3263	728.285
6.65927	533.165
6.99223	431.429
7.32519	367.297
7.65816	321.13
7.99112	295.051
8.32408	289.756
8.65705	300.818
8.99001	328.311
9.32297	364.888
9.65594	401.751
9.9889	437.393
10.3219	492.218
10.6548	582.9
10.9878	731.183
11.3208	925.016
11.6537	1133.35
11.9867	1309.85
12.3196	1452.96
12.6526	1556.7
12.9856	1615.33
13.3185	1651.27
13.6515	1694.45
13.9845	1727.03
14.3174	1751.26
14.6504	1772.22
14.9833	1785.79
15.3163	1795.16
15.6493	1800.67
15.9822	1801
16.3152	1797.06
16.6482	1787.08
16.9811	1770.57
17.3141	1748.72
17.6471	1723.4
17.98	1694.73
18.313	1669.06
18.6459	1650.02
18.9789	1638.07
19.3119	1656.1
19.6448	1691.82
19.9778	1737.31
20.3108	1801.06
20.6437	1893.64
20.9767	1980.3
21.3097	2071.64
21.6426	2125.38
21.9756	2134.7
22.3086	2135.08
22.6415	2131.32
22.9745	2155.23
23.3074	2181.4
23.6404	2208.08
23.9734	2181.65
24.3063	2119.95
24.6393	2034.88
24.9722	1932.9
25.3052	1821.84
25.6382	1761.78
25.9711	1732.57
26.3041	1703.48
26.6371	1676.27
26.97	1652.32
27.303	1632.7
27.636	1618.26
27.9689	1603.19
28.3019	1588.11
28.6349	1576.51
28.9678	1566.93
29.3008	1556.53
29.6337	1547.64
29.9667	1541.42
30.2997	1535.02
30.6326	1528.02
30.9656	1516.1
31.2986	1509.27
31.6315	1498.34
31.9645	1487.99
32.2974	1475.46
32.6304	1460.63
32.9634	1445.22
33.2963	1431.79
33.6293	1424.14
33.9623	1423.74
34.2952	1431.1
34.6282	1463.77
34.9612	1523.07
35.2941	1622.96
35.6271	1778.17
35.96	1979.08
36.293	2167.32
36.626	2312.74
36.9589	2398.8
37.2919	2462.84
37.6249	2513.88
37.9578	2550.32
38.2908	2576.79
38.6238	2581.45
38.9567	2555.97
39.2897	2499.97
39.6226	2407.38
39.9556	2266.98
40.2886	2076.61
40.6215	1837.07
40.9545	1567.54
41.2875	1298.48
41.6204	1008.67
41.9534	722.501
42.2863	511.54
42.6193	367.973
42.9523	267.119
43.2852	210.182
43.6182	223.209
43.9512	372.045
44.2841	612.448
44.6171	793.511
44.9501	953.786
45.283	1059
45.616	1133.13
45.949	1171.84
46.2819	1146.78
46.6149	1057.82
46.9478	895.257
47.2808	655.452
47.6138	325.282
47.9467	-82.0341
48.2797	-527.783
48.6127	-932.301
48.9456	-1266.24
49.2786	-1490.15
49.6115	-1631.71
49.9445	-1750.8
50.2775	-1853.8
50.6104	-1933.13
50.9434	-1987.2
51.2764	-2019.37
51.6093	-2037.99
51.9423	-2047.03
52.2752	-2046.68
52.6082	-2075.6
52.9412	-2099.94
53.2741	-2102.37
53.6071	-2110.72
53.9401	-2104.43
54.273	-2069.07
54.606	-1974.29
54.939	-1800.66
55.2719	-1542.59
55.6049	-1185.3
55.9378	-727.497
56.2708	-185.242
56.6038	342.191
56.9367	700.537
57.2697	951.137
57.6027	1126.82
57.9356	1269.48
58.2686	1393.46
58.6016	1494.82
58.9345	1574.25
59.2675	1635.42
59.6004	1680.61
59.9334	1715.46
60.2664	1737.05
60.5993	1746.7
60.9323	1745.23
61.2653	1729.4
61.5982	1697.64
61.9312	1654.61
62.2642	1600.03
62.5971	1538.68
62.9301	1503.57
63.263	1488.77
63.596	1481.93
63.929	1476.36
64.2619	1471.86
64.5949	1461.18
64.9279	1443.31
65.2608	1416.55
65.5938	1383.83
65.9267	1343.65
66.2597	1301.19
66.5927	1260.1
66.9256	1254.26
67.2586	1211.17
67.5916	1143.83
67.9245	1062.71
68.2575	963.586
68.5905	850.433
68.9234	742.182
69.2564	673.453
69.5893	603.428
69.9223	536.944
70.2553	468.652
70.5882	414.869
70.9212	407.08
71.2542	394.628
71.5871	371.608
71.9201	337.804
72.2531	288.868
72.586	247.384
72.919	216.061
73.2519	185.122
73.5849	151.793
73.9179	108.546
74.2508	57.1375
74.5838	0.86744
74.9168	-49.8878
75.2497	-85.9539
75.5827	-80.3364
75.9156	13.4665
76.2486	141.361
76.5816	298.366
76.9145	449.455
77.2475	552.936
77.5805	614.487
77.9134	665.8
78.2464	705.723
78.5794	742.061
78.9123	769.238
79.2453	788.258
79.5782	801.662
79.9112	809.442
80.2442	806.282
80.5771	795.919
80.9101	783.775
81.2431	767.685
81.576	746.688
81.909	721.194
82.242	695.543
82.5749	668.694
82.9079	642.819
83.2408	616.758
83.5738	582.096
83.9068	535.37
84.2397	478.007
84.5727	413.423
84.9057	340.993
85.2386	268.899
85.5716	205.764
85.9046	190.097
86.2375	252.092
86.5705	353.355
86.9034	385.458
87.2364	391.745
87.5694	394.419
87.9023	408.472
88.2353	423.213
88.5683	418.158
88.9012	401.38
89.2342	372.964
89.5671	343.534
89.9001	307.833
90.2331	269.763
90.566	211.71
90.899	135.162
91.232	35.5522
91.5649	-86.4274
91.8979	-222.477
92.2309	-350.163
92.5638	-451.049
92.8968	-497.823
93.2297	-473.641
93.5627	-421.335
93.8957	-380.624
94.2286	-355.946
94.5616	-336.523
94.8946	-321.623
95.2275	-306.71
95.5605	-297.618
95.8935	-283.463
96.2264	-263.476
96.5594	-233.444
96.8923	-196.329
97.2253	-152.664
97.5583	-98.6599
97.8912	-6.48762
98.2242	125.308
98.5572	235.038
98.8901	288.59
99.2231	303.161
99.556	280.333
99.889	228.516
100.222	183.013
100.555	183.512
100.888	213.611
101.221	242.205
101.554	238.188
101.887	209.643
102.22	171.154
102.553	143.052
102.886	135.697
103.219	163.431
103.552	166.216
103.885	157.537
104.218	136.85
104.55	116.191
104.883	113.373
105.216	138.634
105.549	194.98
105.882	279.244
106.215	355.615
106.548	410.821
106.881	434.027
107.214	425.361
107.547	391.259
107.88	343.957
108.213	290.87
108.546	244.862
108.879	263.858
109.212	325.952
109.545	405.784
109.878	498.559
110.211	593.327
110.544	655.18
110.877	621.764
111.21	490.882
111.543	303.395
111.876	163.3
112.209	107.289
112.542	47.2698
112.875	-23.028
113.208	-92.0081
113.541	-157.986
113.873	-223.042
114.206	-281.147
114.539	-325.795
114.872	-359.732
115.205	-369.73
115.538	-361.735
115.871	-357.843
116.204	-361.853
116.537	-365.302
116.87	-375.575
117.203	-383.843
117.536	-384
117.869	-390.154
118.202	-379.909
118.535	-357.215
118.868	-335.786
119.201	-301.297
119.534	-253.583
119.867	-192.265
120.2	-129.904
120.533	-71.28
120.866	-12.5391
121.199	46.2165
121.532	87.8731
121.865	114.935
122.198	136.496
122.531	151.142
122.863	166.987
123.196	179.492
123.529	192.839
123.862	207.134
124.195	218.128
124.528	221.225
124.861	219.71
125.194	212.173
125.527	202.703
125.86	197.036
126.193	189.184
126.526	180.446
126.859	173.233
127.192	163.145
127.525	150.574
127.858	134.651
128.191	108.24
128.524	77.6836
128.857	46.4874
129.19	18.7803
129.523	-3.61289
129.856	-21.5853
130.189	-32.5273
130.522	-31.7035
130.855	-31.9774
131.188	-34.2125
131.521	-35.4552
131.853	-35.3233
132.186	-40.0032
132.519	-49.1527
132.852	-59.2868
133.185	-72.8589
133.518	-88.1181
133.851	-99.016
134.184	-101.888
134.517	-103.615
134.85	-103.521
135.183	-101.826
135.516	-98.2876
135.849	-89.6687
136.182	-67.4351
136.515	-30.0647
136.848	19.9479
137.181	79.7702
137.514	115.376
137.847	155.576
138.18	177.63
138.513	192.571
138.846	202.627
139.179	212.078
139.512	223.03
139.845	232.337
140.178	250.799
140.511	265.654
140.844	276.312
141.176	281.04
141.509	282.261
141.842	286.664
142.175	294.615
142.508	299.718
142.841	303.14
143.174	302.377
143.507	305.461
143.84	308.994
144.173	317.074
144.506	320.736
144.839	324.959
145.172	329.766
145.505	337.637
145.838	343.096
146.171	342.928
146.504	346.898
146.837	346.737
147.17	340.174
147.503	339.315
147.836	326.671
148.169	306.396
148.502	283.357
148.835	260.134
149.168	236.537
149.501	210.605
149.834	175.987
150.166	137.715
150.499	93.3017
150.832	37.8869
151.165	-24.864
151.498	-95.1542
151.831	-165.494
152.164	-229.853
152.497	-272.661
152.83	-299.258
153.163	-314.86
153.496	-326.688
153.829	-326.662
154.162	-315.664
154.495	-291.247
154.828	-251.684
155.161	-202.786
155.494	-154.17
155.827	-108.412
156.16	-65.5178
156.493	-34.3462
156.826	-6.56959
157.159	19.238
157.492	38.334
157.825	50.1063
158.158	60.946
158.491	68.6041
158.824	75.9543
159.156	85.8565
159.489	90.527
159.822	93.4486
160.155	96.933
160.488	95.4434
160.821	87.1949
161.154	75.8276
161.487	69.148
161.82	59.3032
162.153	45.5917
162.486	28.4489
162.819	6.83868
163.152	-21.8169
163.485	-55.0791
163.818	-96.9479
164.151	-146.152
164.484	-202.087
164.817	-268.445
165.15	-341.25
165.483	-413.68
165.816	-479.031
166.149	-519.753
166.482	-536.755
166.815	-544.169
167.148	-541.922
167.481	-534.176
167.814	-516.356
168.147	-484.112
168.479	-446.876
168.812	-402.43
169.145	-353.394
169.478	-311.359
169.811	-282.329
170.144	-272.226
170.477	-286.243
170.81	-304.864
171.143	-337.924
171.476	-388.073
171.809	-433.147
172.142	-488.421
172.475	-538.107
172.808	-568.389
173.141	-596.025
173.474	-609.608
173.807	-624.266
174.14	-641.994
174.473	-654.363
174.806	-673.423
175.139	-693.21
175.472	-704.533
175.805	-721.421
176.138	-732.405
176.471	-741.195
176.804	-753.14
177.137	-765.823
177.469	-776.443
177.802	-784.53
178.135	-793.389
178.468	-801.036
178.801	-801.348
179.134	-799.924
179.467	-791.228
179.8	-773.896
180.133	-762.796
180.466	-755.265
180.799	-745.653
181.132	-739.778
181.465	-734.489
181.798	-734.152
182.131	-733.97
182.464	-733.999
182.797	-738.159
183.13	-739.924
183.463	-744.111
183.796	-750.396
184.129	-752.969
184.462	-752.256
184.795	-751.396
185.128	-748.377
185.461	-739.683
185.794	-725.517
186.127	-708.555
186.459	-687.185
186.792	-655.128
187.125	-617.054
187.458	-564.441
187.791	-492.553
188.124	-397.7
188.457	-278.177
188.79	-155.726
189.123	-36.8282
189.456	66.7593
189.789	154.282
190.122	205.964
190.455	230.189
190.788	233.84
191.121	224.39
191.454	192.537
191.787	151.924
192.12	108.434
192.453	64.3292
192.786	16.4805
193.119	-30.7968
193.452	-77.2169
193.785	-118.998
194.118	-165.752
194.451	-209.59
194.784	-254.461
195.117	-297.313
195.45	-342.156
195.782	-393.628
196.115	-455.098
196.448	-526.618
196.781	-612.087
197.114	-704.755
197.447	-792.272
197.78	-854.936
198.113	-902.014
198.446	-935.612
198.779	-966.944
199.112	-997.868
199.445	-1030.38
199.778	-1059.92
200.111	-1082.96
200.444	-1105.14
200.777	-1129.77
201.11	-1157.42
201.443	-1180.61
201.776	-1205.95
202.109	-1230.13
202.442	-1252.49
202.775	-1279.29
203.108	-1313.22
203.441	-1349.05
203.774	-1394.12
204.107	-1445.11
204.44	-1494
204.772	-1548.94
205.105	-1606.28
205.438	-1659.13
205.771	-1697.86
206.104	-1731.44
206.437	-1760.69
206.77	-1796.96
207.103	-1826.69
207.436	-1847.92
207.769	-1865.62
208.102	-1873.32
208.435	-1859.12
208.768	-1824.69
209.101	-1760.72
209.434	-1662.16
209.767	-1531.12
210.1	-1372.57
210.433	-1209.66
210.766	-1105.91
211.099	-1054.83
211.432	-1015.35
211.765	-987.669
212.098	-964.313
212.431	-949.905
212.764	-941.172
213.097	-937.258
213.43	-936.154
213.762	-943.867
214.095	-953.694
214.428	-966.536
214.761	-983.465
215.094	-1004.28
215.427	-1026.12
215.76	-1049.9
216.093	-1072.78
216.426	-1097.11
216.759	-1122.78
217.092	-1150.93
217.425	-1177.36
217.758	-1205.53
218.091	-1233.78
218.424	-1257.77
218.757	-1278.41
219.09	-1299.45
219.423	-1320.82
219.756	-1343.46
220.089	-1369.37
220.422	-1386.15
220.755	-1397.04
221.088	-1403.91
221.421	-1409.72
221.754	-1417.08
222.087	-1445.85
222.42	-1488.42
222.752	-1539.16
223.085	-1599.96
223.418	-1659.81
223.751	-1709.12
224.084	-1744.67
224.417	-1773.11
224.75	-1795.69
225.083	-1811.96
225.416	-1824.91
225.749	-1833.34
226.082	-1847.15
226.415	-1869.06
226.748	-1895.06
227.081	-1941.22
227.414	-1991.83
227.747	-2043.8
228.08	-2094.79
228.413	-2150.02
228.746	-2199.21
229.079	-2238.41
229.412	-2277.23
229.745	-2324.67
230.078	-2363.65
230.411	-2403.55
230.744	-2439.76
231.077	-2471.12
231.41	-2501.67
231.743	-2520.01
232.075	-2532.98
232.408	-2540.53
232.741	-2540.4
233.074	-2544.84
233.407	-2555.91
233.74	-2563.19
234.073	-2566.99
234.406	-2567.45
234.739	-2555.54
235.072	-2539.15
235.405	-2514.07
235.738	-2496.12
236.071	-2471.12
236.404	-2444.86
236.737	-2414.35
237.07	-2399.76
237.403	-2409
237.736	-2452.75
238.069	-2517.44
238.402	-2589.14
238.735	-2649.46
239.068	-2700.13
239.401	-2769.62
239.734	-2823.66
240.067	-2857.2
240.4	-2894.19
240.733	-2928.07
241.065	-2971.72
241.398	-3023.89
241.731	-3081.12
242.064	-3135.17
242.397	-3182.54
242.73	-3227.68
243.063	-3274.17
243.396	-3311.47
243.729	-3358.67
244.062	-3404.02
244.395	-3442.37
244.728	-3475.79
245.061	-3504.5
245.394	-3527.86
245.727	-3535.16
246.06	-3516.22
246.393	-3474.15
246.726	-3410.86
247.059	-3324.77
247.392	-3222.92
247.725	-3108.43
248.058	-2990.43
248.391	-2888.77
248.724	-2827.63
249.057	-2786.94
249.39	-2762.99
249.723	-2746.51
250.055	-2736.11
250.388	-2728.79
250.721	-2731.79
251.054	-2735.6
251.387	-2748.55
251.72	-2763.61
252.053	-2782.5
252.386	-2799.34
252.719	-2814.79
253.052	-2832.57
253.385	-2851.52
253.718	-2874.3
254.051	-2898.29
254.384	-2925.73
254.717	-2950.94
255.05	-2975.79
255.383	-2994.7
255.716	-3011.49
256.049	-3030.69
256.382	-3052.12
256.715	-3079.68
257.048	-3112.27
257.381	-3152.68
257.714	-3195.95
258.047	-3243.32
258.38	-3298.47
258.713	-3370.85
259.046	-3447.86
259.378	-3523.95
259.711	-3593.83
260.044	-3638.85
260.377	-3664.08
260.71	-3681.66
261.043	-3688.46
261.376	-3688.67
261.709	-3683.54
262.042	-3682.63
262.375	-3684.01
262.708	-3692.97
263.041	-3698.69
263.374	-3707.7
263.707	-3714.8
264.04	-3718.37
264.373	-3722.11
264.706	-3727.45
265.039	-3729.45
265.372	-3731.03
265.705	-3739.36
266.038	-3748.69
266.371	-3759.3
266.704	-3776.55
267.037	-3787.51
267.37	-3804.73
267.703	-3820.37
268.036	-3834.02
268.368	-3847.98
268.701	-3862.14
269.034	-3873.72
269.367	-3886.31
269.7	-3903.46
270.033	-3911.4
270.366	-3917.7
270.699	-3924.82
271.032	-3916.51
271.365	-3903.07
271.698	-3879.48
272.031	-3838.95
272.364	-3786.25
272.697	-3716.2
273.03	-3633.07
273.363	-3540.97
273.696	-3424.67
274.029	-3292.73
274.362	-3165.8
274.695	-3058.96
275.028	-2977.41
275.361	-2935.72
275.694	-2901.27
276.027	-2902.15
276.36	-2916.12
276.693	-2944.19
277.026	-2965.55
277.358	-2991.04
277.691	-3003.74
278.024	-3018.06
278.357	-3028.87
278.69	-3044.22
279.023	-3051.79
279.356	-3059.93
279.689	-3063.35
280.022	-3069.88
280.355	-3068.31
280.688	-3073.38
281.021	-3077.05
281.354	-3085.13
281.687	-3102.14
282.02	-3111.46
282.353	-3126.96
282.686	-3138.31
283.019	-3155.51
283.352	-3169.34
283.685	-3178.01
284.018	-3194.29
284.351	-3204.07
284.684	-3216.22
285.017	-3228.45
285.35	-3242.33
285.683	-3250.48
286.016	-3266.26
286.349	-3287.84
286.681	-3305.01
287.014	-3329.28
287.347	-3350.37
287.68	-3371.91
288.013	-3391.43
288.346	-3415.7
288.679	-3438.85
289.012	-3469.29
289.345	-3500.22
289.678	-3535.13
290.011	-3573.9
290.344	-3616.3
290.677	-3666.88
291.01	-3729.42
291.343	-3793.4
291.676	-3854.48
292.009	-3905.04
292.342	-3933.52
292.675	-3946.05
293.008	-3944.01
293.341	-3943.03
293.674	-3940.28
294.007	-3936.68
294.34	-3930.45
294.673	-3923.51
295.006	-3916.4
295.339	-3906.86
295.671	-3897.64
296.004	-3882.32
296.337	-3871.19
296.67	-3864.37
297.003	-3848.64
297.336	-3831.35
297.669	-3810.23
298.002	-3795
298.335	-3774.96
298.668	-3761.15
299.001	-3757.03
299.334	-3755.14
299.667	-3747.37
300	-3739.89
300.333	-3733.02
300.666	-3728.61
300.999	-3723.49
301.332	-3727.41
301.665	-3738.47
301.998	-3747.62
302.331	-3762.18
302.664	-3772.78
302.997	-3780.28
303.33	-3788.55
303.663	-3803.18
303.996	-3816.72
304.329	-3834.36
304.661	-3850.84
304.994	-3869.66
305.327	-3887.76
305.66	-3903.14
305.993	-3916.39
306.326	-3923.06
306.659	-3933.13
306.992	-3942.75
307.325	-3945.29
307.658	-3951.25
307.991	-3956.26
308.324	-3958.64
308.657	-3966.09
308.99	-3981.45
309.323	-4000.61
309.656	-4027.77
309.989	-4060.07
310.322	-4091.24
310.655	-4113.26
310.988	-4132.59
311.321	-4143.53
311.654	-4161.56
311.987	-4174.27
312.32	-4190.91
312.653	-4207.99
312.986	-4230.7
313.319	-4249.74
313.651	-4261.82
313.984	-4274.28
314.317	-4287.08
314.65	-4296.17
314.983	-4306.53
315.316	-4316.79
315.649	-4322.86
315.982	-4332.34
316.315	-4332.4
316.648	-4336.02
316.981	-4337.34
317.314	-4344.45
317.647	-4355.04
317.98	-4361.03
318.313	-4365.65
318.646	-4371.14
318.979	-4368.13
319.312	-4369.38
319.645	-4367.49
319.978	-4366.44
320.311	-4362.48
320.644	-4364.45
320.977	-4370.5
321.31	-4367.56
321.643	-4354.98
321.976	-4335.17
322.309	-4309.87
322.642	-4276.14
322.974	-4239.25
323.307	-4203.75
323.64	-4176.96
323.973	-4141.45
324.306	-4096.2
324.639	-4052.62
324.972	-4035.79
325.305	-4014.85
325.638	-3987.17
325.971	-3959.56
326.304	-3928.75
326.637	-3927.29
326.97	-3936.41
327.303	-3917.83
327.636	-3885.44
327.969	-3840.61
328.302	-3785.69
328.635	-3733.14
328.968	-3669.14
329.301	-3603.62
329.634	-3532.28
329.967	-3457.9
330.3	-3421.56
330.633	-3378.67
330.966	-3341.56
331.299	-3335.58
331.632	-3313.67
331.964	-3288.77
332.297	-3265.58
332.63	-3234.64
332.963	-3198.23
333.296	-3159.5
333.629	-3118.6
333.962	-3070.09
334.295	-3026.27
334.628	-2990.2
334.961	-2967.54
335.294	-2959.79
335.627	-2971.81
335.96	-3001.82
336.293	-3010.65
336.626	-3034.15
336.959	-3080.57
337.292	-3171.57
337.625	-3296.32
337.958	-3469.91
338.291	-3669.5
338.624	-3882.54
338.957	-4072.51
339.29	-4184.74
339.623	-4262.78
339.956	-4335.27
340.289	-4397.07
340.622	-4445.86
340.954	-4480.63
341.287	-4509.12
341.62	-4516.22
341.953	-4508.79
342.286	-4479.17
342.619	-4424.85
342.952	-4346.09
343.285	-4238.08
343.618	-4108.43
343.951	-3964.38
344.284	-3835.8
344.617	-3796.4
344.95	-3833.19
345.283	-3844.61
345.616	-3770.53
345.949	-3689.3
346.282	-3625.24
346.615	-3550.04
346.948	-3490.91
347.281	-3486.7
347.614	-3583.12
347.947	-3717.46
348.28	-3808.39
348.613	-3834.2
348.946	-3855.96
349.279	-3885.26
349.612	-3922.78
349.945	-3948.25
350.277	-3974.88
350.61	-3989.43
350.943	-4003.24
351.276	-4016.58
351.609	-4025.68
351.942	-4035.6
352.275	-4038.43
352.608	-4040.15
352.941	-4040.26
353.274	-4036.55
353.607	-4027.72
353.94	-4011.02
354.273	-3986.49
354.606	-3953.48
354.939	-3913.53
355.272	-3868.05
355.605	-3820.87
355.938	-3793.7
356.271	-3785.43
356.604	-3773.25
356.937	-3773.62
357.27	-3796.69
357.603	-3834.44
357.936	-3879.22
358.269	-3913.82
358.602	-3953.68
358.935	-3996.43
359.267	-4008.41
359.6	-3982.55
359.933	-3948.58
360.266	-3947.05
360.599	-3958
360.932	-3959
361.265	-3959
361.598	-3968.55
361.931	-3969.44
362.264	-3969.98
362.597	-3967.32
362.93	-3962.55
363.263	-3960.86
363.596	-3959.7
363.929	-3956.22
364.262	-3951.35
364.595	-3946.11
364.928	-3936.43
365.261	-3924.78
365.594	-3916.63
365.927	-3907.32
366.26	-3894.7
366.593	-3885.94
366.926	-3884.59
367.259	-3879.69
367.592	-3885.71
367.925	-3887.42
368.257	-3892.12
368.59	-3896.9
368.923	-3899.82
369.256	-3906.63
369.589	-3906.2
369.922	-3900.12
370.255	-3896.86
370.588	-3884.33
370.921	-3873.31
371.254	-3860.51
371.587	-3845.99
371.92	-3820.58
372.253	-3785.63
372.586	-3743.6
372.919	-3695.59
373.252	-3649.17
373.585	-3612.98
373.918	-3588.24
374.251	-3574.27
374.584	-3582.39
374.917	-3604.42
375.25	-3627.53
375.583	-3646.62
375.916	-3662.87
376.249	-3662.16
376.582	-3658.04
376.915	-3654.94
377.248	-3649.8
377.58	-3642.15
377.913	-3627.83
378.246	-3609.47
378.579	-3588.92
378.912	-3572.25
379.245	-3559.12
379.578	-3547.54
379.911	-3535.16
380.244	-3523.31
380.577	-3510.64
380.91	-3499.47
381.243	-3489.43
381.576	-3478.61
381.909	-3461.11
382.242	-3437.66
382.575	-3416.05
382.908	-3395.47
383.241	-3376.34
383.574	-3355.16
383.907	-3332.25
384.24	-3318.34
384.573	-3304.68
384.906	-3284.29
385.239	-3268.22
385.572	-3249.5
385.905	-3229.71
386.238	-3202.56
386.57	-3171.88
386.903	-3135.23
387.236	-3095.33
387.569	-3049.98
387.902	-2994.75
388.235	-2933.82
388.568	-2871.48
388.901	-2810.58
389.234	-2760
389.567	-2721.06
389.9	-2698.23
390.233	-2707.64
390.566	-2725.95
390.899	-2727.15
391.232	-2719.47
391.565	-2713.6
391.898	-2704.06
392.231	-2686.8
392.564	-2659.61
392.897	-2634.07
393.23	-2610.8
393.563	-2588.92
393.896	-2564.67
394.229	-2537.86
394.562	-2512.18
394.895	-2484.82
395.228	-2451.48
395.56	-2417.1
395.893	-2381.86
396.226	-2347.49
396.559	-2312.05
396.892	-2277.69
397.225	-2241.61
397.558	-2217.85
397.891	-2198.41
398.224	-2186.04
398.557	-2168.79
398.89	-2149.8
399.223	-2132.59
399.556	-2115.54
399.889	-2098.19
400.222	-2081.26
400.555	-2060.18
400.888	-2039.3
401.221	-2013.98
401.554	-1983.25
401.887	-1948.79
402.22	-1912.24
402.553	-1868.59
402.886	-1820.29
403.219	-1764.82
403.552	-1705.13
403.885	-1632.06
404.218	-1551.66
404.55	-1467.6
404.883	-1386.76
405.216	-1332.62
405.549	-1301.08
405.882	-1270.35
406.215	-1214.53
406.548	-1135.72
406.881	-1039.35
407.214	-924.492
407.547	-793.162
407.88	-660.864
408.213	-548.147
408.546	-493.018
408.879	-469.603
409.212	-464.643
409.545	-445.596
409.878	-437.017
410.211	-448.617
410.544	-461.833
410.877	-473.425
411.21	-489.076
411.543	-480.967
411.876	-461.685
412.209	-440.675
412.542	-414.206
412.875	-391.886
413.208	-370.768
413.541	-347.588
413.873	-325.377
414.206	-303.215
414.539	-283.765
414.872	-261.641
415.205	-238.858
415.538	-213.598
415.871	-185.408
416.204	-154.195
416.537	-121.703
416.87	-88.9985
417.203	-58.9116
417.536	-34.5049
417.869	-21.2468
418.202	-18.8074
418.535	-23.2214
418.868	-17.9055
419.201	-11.7401
419.534	-1.26365
419.867	7.85628
420.2	16.2386
420.533	27.3082
420.866	45.925
421.199	65.0695
421.532	87.4389
421.865	112.676
422.198	138.242
422.531	163.234
422.863	187.421
423.196	206.552
423.529	181.834
423.862	139.426
424.195	107.978
424.528	98.1996
424.861	101.748
425.194	108.429
425.527	118.377
425.86	128.53
426.193	139.293
426.526	145.868
426.859	138.376
427.192	135.929
427.525	146.811
427.858	152.744
428.191	157.708
428.524	159.36
428.857	151.475
429.19	131.985
429.523	118.962
429.856	109.093
430.189	97.2397
430.522	76.7434
430.855	56.718
431.188	40.4089
431.521	16.7666
431.853	3.06315
432.186	-11.6124
432.519	-24.6817
432.852	-37.5441
433.185	-51.8369
433.518	-64.0921
433.851	-79.8371
434.184	-99.4449
434.517	-121.621
434.85	-139.523
435.183	-157.814
435.516	-172.362
435.849	-188.073
436.182	-198.25
436.515	-208.766
436.848	-229.25
437.181	-245.433
437.514	-244.761
437.847	-233.334
438.18	-213.609
438.513	-187.956
438.846	-166.127
439.179	-160.878
439.512	-163.627
439.845	-169.444
440.178	-168.563
440.511	-166.271
440.844	-162.841
441.176	-155.834
441.509	-141.458
441.842	-125.185
442.175	-103.89
442.508	-81.1758
442.841	-53.4259
443.174	-23.9818
443.507	8.26266
443.84	33.5778
444.173	44.515
444.506	52.3545
444.839	55.2544
445.172	46.6647
445.505	37.5109
445.838	35.6858
446.171	39.9485
446.504	43.2278
446.837	47.0213
447.17	48.9217
447.503	50.34
447.836	55.3621
448.169	64.1344
448.502	68.6945
448.835	75.0639
449.168	79.0946
449.501	81.6608
449.834	86.3575
450.166	87.7943
450.499	88.3236
450.832	85.474
451.165	79.6075
451.498	81.8277
451.831	86.587
452.164	92.9826
452.497	98.6108
452.83	107.39
453.163	117.987
453.496	127.439
453.829	136.455
454.162	144.463
454.495	149.658
454.828	154.393
455.161	155.102
455.494	159.28
455.827	163.861
456.16	171.796
456.493	202.69
456.826	250.905
457.159	303.458
457.492	381.497
457.825	491.145
458.158	619.005
458.491	760.323
458.824	876.156
459.156	971.022
459.489	1047.96
459.822	1117.53
460.155	1196.21
460.488	1278.19
460.821	1362.62
461.154	1451.12
461.487	1548.82
461.82	1649.48
462.153	1748.95
462.486	1843.46
462.819	1929.1
463.152	1993.53
463.485	2027.62
463.818	2000.74
464.151	1900.12
464.484	1717.69
464.817	1457.83
465.15	1141.87
465.483	820.076
465.816	510.236
466.149	246.792
466.482	42.11
466.815	-96.1566
467.148	-171.888
467.481	-216.857
467.814	-235.66
468.147	-232.954
468.479	-243.706
468.812	-259.54
469.145	-271.62
469.478	-278.996
469.811	-287.961
470.144	-301.774
470.477	-329.44
470.81	-349.316
471.143	-363.35
471.476	-376.613
471.809	-393.278
472.142	-409.711
472.475	-431.002
472.808	-452.952
473.141	-470.831
473.474	-483.624
473.807	-493.103
474.14	-501.351
474.473	-505.492
474.806	-505.389
475.139	-506.442
475.472	-507.873
475.805	-507.518
476.138	-508.332
476.471	-510.665
476.804	-515.916
477.137	-520.004
477.469	-519.822
477.802	-518.75
478.135	-517.793
478.468	-512.764
478.801	-505.879
479.134	-498.149
479.467	-489.093
479.8	-479.114
480.133	-464.229
480.466	-441.219
480.799	-411.878
481.132	-371.736
481.465	-318.029
481.798	-252.899
482.131	-183.771
482.464	-111.53
482.797	-46.7633
483.13	7.45714
483.463	50.0698
483.796	81.0967
484.129	113.415
484.462	146.645
484.795	183.006
485.128	216.806
485.461	252.338
485.794	289.86
486.127	330.453
486.459	364.391
486.792	397.252
487.125	423.555
487.458	446.253
487.791	472.376
488.124	503.046
488.457	546.776
488.79	614.982
489.123	715.471
489.456	859.366
489.789	1060.66
490.122	1333
490.455	1678.77
490.788	2090.03
491.121	2546.27
491.454	2930.92
491.787	3118.96
492.12	3122.92
492.453	2960.81
492.786	2686.18
493.119	2355.93
493.452	2051.2
493.785	1815.06
494.118	1660.25
494.451	1538.82
494.784	1439.76
495.117	1349.8
495.45	1267.96
495.782	1186.47
496.115	1094.17
496.448	1007.32
496.781	925.024
497.114	833.535
497.447	734.984
497.78	634.145
498.113	533.129
498.446	431.096
498.779	338.429
499.112	263.854
499.445	200.9
499.778	149.629
500.111	110.663
500.444	91.446
500.777	102.997
501.11	153.373
501.443	229.244
501.776	307.87
502.109	373.421
502.442	417.283
502.775	428.952
503.108	402.182
503.441	336.16
503.774	232.562
504.107	93.5474
504.44	-75.3116
504.772	-257.187
505.105	-441.376
505.438	-607.926
505.771	-744.433
506.104	-856.836
506.437	-952.148
506.77	-1034.04
507.103	-1104.73
507.436	-1164.58
507.769	-1213.09
508.102	-1247.47
508.435	-1275.7
508.768	-1298.41
509.101	-1313.55
509.434	-1327.99
509.767	-1338.23
510.1	-1341.62
510.433	-1341.89
510.766	-1336.4
511.099	-1327.69
511.432	-1318.53
511.765	-1304.05
512.098	-1285.97
512.431	-1269
512.764	-1254.22
513.097	-1242.57
513.43	-1234.68
513.762	-1229.42
514.095	-1222.58
514.428	-1213.3
514.761	-1200.44
515.094	-1186.35
515.427	-1167.81
515.76	-1141.14
516.093	-1103.96
516.426	-1053.21
516.759	-989.573
517.092	-912.779
517.425	-831.901
517.758	-781.987
518.091	-738.641
518.424	-703.85
518.757	-676.378
519.09	-652.942
519.423	-636.174
519.756	-621.977
520.089	-607.302
520.422	-593.14
520.755	-583.467
521.088	-574.746
521.421	-571.168
521.754	-574.399
522.087	-579.335
522.42	-584.379
522.753	-590.513
523.085	-596.264
523.418	-604.248
523.751	-614.969
524.084	-626.945
524.417	-642.219
524.75	-665.432
525.083	-702.411
525.416	-758.22
525.749	-838.646
526.082	-947.604
526.415	-1079.42
526.748	-1231.27
527.081	-1385.87
527.414	-1501.19
527.747	-1522.21
528.08	-1545.58
528.413	-1603.44
528.746	-1692.56
529.079	-1793.75
529.412	-1897.44
529.745	-2016.06
530.078	-2153.96
530.411	-2308.49
530.744	-2460.47
531.077	-2576.07
531.41	-2672.7
531.743	-2696.25
532.075	-2691.12
532.408	-2676.91
532.741	-2663.77
533.074	-2657.32
533.407	-2662.83
533.74	-2685.4
534.073	-2744.34
534.406	-2838.4
534.739	-2953.31
535.072	-3076.74
535.405	-3149.53
535.738	-3212.97
536.071	-3281.79
536.404	-3359.28
536.737	-3448.58
537.07	-3547.61
537.403	-3658.29
537.736	-3771.68
538.069	-3879.26
538.402	-3921.8
538.735	-3864.55
539.068	-3830.16
539.401	-3785.68
539.734	-3649.82
540.067	-3433.1
540.4	-3188.01
540.733	-2989.62
541.065	-2828.46
541.398	-2684.04
541.731	-2571.84
542.064	-2486.07
542.397	-2416.82
542.73	-2358.59
543.063	-2311.22
543.396	-2272.78
543.729	-2241
544.062	-2217.5
544.395	-2197.65
544.728	-2181.13
545.061	-2169.88
545.394	-2164.53
545.727	-2168.48
546.06	-2193.06
546.393	-2242.64
546.726	-2316.98
547.059	-2416.04
547.392	-2540.98
547.725	-2688.95
548.058	-2843.58
548.391	-2961.96
548.724	-2967.74
549.057	-2854.01
549.39	-2694.94
549.723	-2544.6
550.055	-2430.58
550.388	-2381.26
550.721	-2357.9
551.054	-2327.88
551.387	-2307.73
551.72	-2291.58
552.053	-2280.26
552.386	-2275.42
552.719	-2271.88
553.052	-2267.95
553.385	-2263.23
553.718	-2254.8
554.051	-2244.97
554.384	-2220.67
554.717	-2180.58
555.05	-2181.49
555.383	-2181.35
555.716	-2102.31
556.049	-2044.22
556.382	-2028.2
556.715	-2024.53
557.048	-2022.58
557.381	-2018.57
557.714	-2022.91
558.047	-2026.71
558.38	-2033.68
558.713	-2046.42
559.045	-2059.74
559.378	-2075.99
559.711	-2095.04
560.044	-2115.41
560.377	-2136.87
560.71	-2156.7
561.043	-2177.44
561.376	-2200.53
561.709	-2226.06
562.042	-2253.86
562.375	-2280.88
562.708	-2306.4
563.041	-2331
563.374	-2348.83
563.707	-2365.84
564.04	-2380.66
564.373	-2395.81
564.706	-2411.29
565.039	-2424.38
565.372	-2436.1
565.705	-2446.25
566.038	-2453.36
566.371	-2459.88
566.704	-2464.58
567.037	-2468.81
567.37	-2474.03
567.703	-2477.86
568.036	-2479.18
568.368	-2483.46
568.701	-2488.56
569.034	-2494.68
569.367	-2500.64
569.7	-2510.37
570.033	-2516.14
570.366	-2524.36
570.699	-2530.22
571.032	-2540.68
571.365	-2548.94
571.698	-2565.18
572.031	-2588.64
572.364	-2614.96
572.697	-2652.01
573.03	-2702.05
573.363	-2764.78
573.696	-2845.32
574.029	-2942.32
574.362	-3049.58
574.695	-3161.08
575.028	-3256.7
575.361	-3307.78
575.694	-3224.27
576.027	-2962.78
576.36	-2589.46
576.693	-2254.34
577.026	-1982.78
577.358	-1784.76
577.691	-1625.27
578.024	-1480.65
578.357	-1363.01
578.69	-1334.29
579.023	-1378.86
579.356	-1471.88
579.689	-1572.91
580.022	-1678.67
580.355	-1793.58
580.688	-1904.1
581.021	-2021.48
581.354	-2134.64
581.687	-2233.1
582.02	-2314.49
582.353	-2388.15
582.686	-2484.38
583.019	-2595.38
583.352	-2715.84
583.685	-2823.39
584.018	-2959.72
584.351	-3187.73
584.684	-3450.21
585.017	-3654.48
585.35	-3781.37
585.683	-3898.82
586.016	-4012.64
586.348	-4113.94
586.681	-4163.08
587.014	-4209.27
587.347	-4266.33
587.68	-4319.11
588.013	-4360.27
588.346	-4383.04
588.679	-4363.28
589.012	-4261.11
589.345	-4177.29
589.678	-4144.63
590.011	-4139.68
590.344	-4142.26
590.677	-4140.62
591.01	-4132.58
591.343	-4139.42
591.676	-4131.15
592.009	-4102.79
592.342	-4052.8
592.675	-3945.26
593.008	-3843.75
593.341	-3813.97
593.674	-3810.25
594.007	-3811.87
594.34	-3820.46
594.673	-3828.84
595.006	-3828.05
595.339	-3808.96
595.671	-3743.41
596.004	-3589.57
596.337	-3494.62
596.67	-3454.72
597.003	-3426.16
597.336	-3401.67
597.669	-3384.48
598.002	-3358.35
598.335	-3332.46
598.668	-3307.54
599.001	-3283.28
599.334	-3255.61

[truncated: 24 more sheets: Sheet9, Figure S13d, Figure S15, Figure S16, Figrue S17, Sheet3, Figure S19, Figure S20a, Figure S20b, Figure S20c, Figure S20d, Figure S20e, Figure 20f, Figure S21, Figure S23, Figure S25, Figrue S25b, Figure S25c, Figure S26a, Figure S26b …]
