# Supplementary material for: Unveiling charge utilization mechanisms in ferroelectric for water splitting
Source: Nat Commun. 2025 Feb 11;16:1515. doi: 10.1038/s41467-025-56359-y (PMC11810992; doi:10.1038/s41467-025-56359-y)
Supplement: Supplementary file 3 — Source Data [file 41467_2025_56359_MOESM3_ESM.zip › Source Data files.xlsx]

## Sheet: Figure 1b
Cross section(μm)	Amplitude(mV)
0	0.274662
0.0201126	0.274662
0.0402253	0.259403
0.0603379	0.213626
0.0804505	0.183108
0.100563	0.167849
0.120676	0.198367
0.140788	0.335698
0.160901	0.9308
0.181014	1.03761
0.201126	0.946059
0.221239	0.900282
0.241352	1.09865
0.261464	1.06813
0.281577	1.03761
0.301689	1.06813
0.321802	0.869764
0.341915	1.02235
0.362027	1.0071
0.38214	1.05287
0.402253	1.20546
0.422365	0.976577
0.442478	1.28176
0.462591	1.1902
0.482703	1.12917
0.502816	1.20546
0.522928	1.05287
0.543041	1.02235
0.563154	0.961318
0.583266	0.991836
0.603379	0.885023
0.623492	1.0071
0.643604	0.900282
0.663717	0.885023
0.683829	0.77821
0.703942	0.946059
0.724055	0.900282
0.744167	0.747692
0.76428	0.732433
0.784393	0.793469
0.804505	1.28176
0.824618	1.02235
0.844731	0.854505
0.864843	0.183108
0.884956	0.228885
0.905068	0.289921
0.925181	0.228885
0.945294	0.289921
0.965406	0.289921
0.985519	0.289921
1.00563	0.274662
1.02574	0.30518
1.04586	0.198367
1.06597	0.213626
1.08608	0.167849
1.1062	0.274662
1.12631	0.244144
1.14642	0.259403
1.16653	0.198367
1.18664	0.213626
1.20676	0.228885
1.22687	0.274662
1.24698	0.274662
1.2671	0.259403
1.28721	0.198367
1.30732	0.213626
1.32743	0.274662
1.34755	0.183108
1.36766	0.213626
1.38777	0.228885
1.40788	0.198367
1.428	0.244144
1.44811	0.213626
1.46822	0.213626
1.48833	0.198367
1.50845	0.198367
1.52856	0.244144
1.54867	0.198367
1.56879	0.274662
1.5889	0.228885
1.60901	0.228885
1.62912	0.228885
1.64924	0.259403
1.66935	0.259403
1.68946	0.228885
1.70957	0.244144
1.72969	0.183108
1.7498	0.274662
1.76991	0.244144
1.79002	0.228885
1.81014	0.213626
1.83025	0.228885
1.85036	0.259403
1.87048	0.228885
1.89059	0.198367
1.9107	0.244144
1.93081	0.228885
1.95093	0.244144
1.97104	0.244144
1.99115	0.167849
2.01126	0.167849
2.03138	0.259403
2.05149	0.183108
2.0716	0.228885
2.09171	0.244144
2.11183	0.228885
2.13194	0.244144
2.15205	0.198367
2.17216	0.213626
2.19228	0.289921
2.21239	0.228885
2.2325	0.228885
2.25262	0.122072
2.27273	0.183108
2.29284	0.198367
2.31295	0.213626
2.33306	0.244144
2.35318	0.228885
2.37329	0.213626
2.3934	0.228885
2.41352	0.228885
2.43363	0.213626
2.45374	0.167849
2.47385	0.228885
2.49397	0.213626
2.51408	0.244144
2.53419	0.198367
2.5543	0.244144
2.57442	0.244144
2.59453	0.198367
2.61464	0.259403
2.63476	0.259403
2.65487	0.198367
2.67498	0.213626
2.69509	0.228885
2.71521	0.213626
2.73532	0.244144
2.75543	0.213626
2.77554	0.244144
2.79566	0.30518
2.81577	0.213626
2.83588	0.213626
2.85599	0.259403
2.87611	0.244144
2.89622	0.15259
2.91633	0.320439
2.93644	0.564584
2.95656	0.885023
2.97667	1.08339
2.99678	1.14443
3.01689	1.11391
3.03701	0.976577
3.05712	0.946059
3.07723	1.12917
3.09734	1.09865
3.11746	1.05287
3.13757	1.0071
3.15768	1.08339
3.1778	1.03761
3.19791	0.9308
3.21802	0.961318
3.23813	0.854505
3.25825	1.0071
3.27836	0.946059
3.29847	0.991836
3.31858	1.11391
3.3387	0.915541
3.35881	0.732433
3.37892	0.549325
3.39904	0.564584
3.41915	0.15259
3.43926	0.259403
3.45937	0.213626
3.47948	0.183108
3.4996	0.183108
3.51971	0.274662
3.53982	0.320439
3.55994	0.198367
3.58005	0.228885
3.60016	0.335698

## Sheet: Figure 1c
Cross section(μm)	Phase(°)
0	48.5109
0.0200869	44.2646
0.0401737	57.0941
0.0602606	62.9499
0.0803475	52.4001
0.100434	52.0513
0.120521	52.6335
0.140608	95.4809
0.160695	107.561
0.180782	113.565
0.200869	108.997
0.220955	104.718
0.241042	116.429
0.261129	114.663
0.281216	112.293
0.301303	115.155
0.32139	104.611
0.341477	111.238
0.361563	115.166
0.38165	110.585
0.401737	115.622
0.421824	113.202
0.441911	120.376
0.461998	117.948
0.482085	114.383
0.502172	121.464
0.522258	117.196
0.542345	114.229
0.562432	112.04
0.582519	114.886
0.602606	111.573
0.622693	114.669
0.64278	114.732
0.662867	110.414
0.682953	114.128
0.70304	111.194
0.723127	108.884
0.743214	102.867
0.763301	103.284
0.783388	101.169
0.803475	113.249
0.823561	109.151
0.843648	107.846
0.863735	55.2978
0.883822	60.3763
0.903909	75.2987
0.923996	56.2728
0.944083	70.0526
0.964169	63.8041
0.984256	58.8547
1.00434	57.1298
1.02443	59.3628
1.04452	62.7686
1.0646	65.5949
1.08469	63.2355
1.10478	49.4914
1.12486	66.7237
1.14495	58.6294
1.16504	56.6656
1.18512	52.1859
1.20521	58.2614
1.2253	66.1085
1.24539	59.8215
1.26547	57.8933
1.28556	59.3546
1.30565	47.9368
1.32573	60.5658
1.34582	55.7455
1.36591	59.7253
1.38599	46.2779
1.40608	49.7578
1.42617	69.8659
1.44625	55.6274
1.46634	56.9458
1.48643	63.4498
1.50652	63.881
1.5266	64.26
1.54669	54.4656
1.56678	62.7411
1.58686	63.8261
1.60695	64.1804
1.62704	65.4603
1.64712	64.282
1.66721	64.0732
1.6873	81.0803
1.70738	70.0169
1.72747	73.2058
1.74756	56.0641
1.76764	56.5475
1.78773	67.8608
1.80782	65.4191
1.8279	55.5395
1.84799	61.7771
1.86808	73.0767
1.88817	48.8597
1.90825	51.3317
1.92834	51.7821
1.94843	51.4635
1.96851	67.1137
1.9886	73.659
2.00869	61.1783
2.02877	67.3774
2.04886	61.1234
2.06895	60.2664
2.08903	58.6075
2.10912	55.8416
2.12921	62.8977
2.14929	57.0858
2.16938	45.3165
2.18947	64.0952
2.20955	57.7038
2.22964	60.9723
2.24973	59.0332
2.26982	63.7437
2.2899	60.7691
2.30999	58.6239
2.33008	64.6802
2.35016	67.5944
2.37025	57.3495
2.39034	73.03
2.41042	71.8682
2.43051	52.9604
2.4506	62.4308
2.47068	53.4136
2.49077	62.4445
2.51086	65.3779
2.53095	61.7112
2.55103	72.1401
2.57112	57.4264
2.5912	56.9787
2.61129	68.3854
2.63138	70.1295
2.65147	54.0591
2.67155	58.3685
2.69164	64.5841
2.71173	60.8158
2.73181	63.1696
2.7519	51.697
2.77199	62.9883
2.79207	51.2932
2.81216	65.5015
2.83225	66.5754
2.85234	61.1014
2.87242	48.6976
2.89251	-6.15205
2.9126	-27.155
2.93268	-41.5854
2.95277	-42.2967
2.97286	-42.6428
2.99294	-38.3005
3.01303	-45.8892
3.03312	-45.5596
3.0532	-43.0905
3.07329	-42.2336
3.09338	-43.9419
3.11346	-41.6513
3.13355	-42.4313
3.15364	-42.4011
3.17373	-44.7274
3.19381	-41.7309
3.2139	-45.3866
3.23399	-46.0595
3.25407	-48.1221
3.27416	-45.6091
3.29425	-47.9848
3.31433	-46.2682
3.33442	-46.8587
3.35451	-45.5816
3.37459	-48.1963
3.39468	-31.6594
3.41477	43.0094
3.43485	50.8894
3.45494	60.6949
3.47503	55.122
3.49511	63.6805
3.5152	58.4646
3.53529	63.3481
3.55538	58.5141
3.57546	50.5654
3.59555	52.8286

## Sheet: Figure 1d
Phase				Amplitude
Voltage(V)	Phase(°)	Voltage(V)	Phase(°)	Voltage(V)	Amplitude(mV)	Voltage(V)	Amplitude(mV)
-5	-144.893	4.98047	40.9528	-5	9.30815	4.98047	8.39259
-4.98047	-144.201	4.96094	41.0791	-4.98047	9.64385	4.96094	8.33155
-4.96094	-144.075	4.94141	41.0132	-4.96094	9.46074	4.94141	8.17896
-4.94141	-143.635	4.92188	41.8812	-4.94141	9.30815	4.92188	8.11792
-4.92188	-143.014	4.90234	42.2108	-4.92188	9.18607	4.90234	7.96533
-4.90234	-142.965	4.88281	42.8645	-4.90234	9.09452	4.88281	7.84326
-4.88281	-142.987	4.86328	42.4799	-4.88281	9.03348	4.86328	7.87378
-4.86328	-143.168	4.84375	42.3646	-4.86328	8.94192	4.84375	7.81274
-4.84375	-143.042	4.82422	42.5733	-4.84375	8.81985	4.82422	7.78222
-4.82422	-143.02	4.80469	42.8755	-4.82422	8.75881	4.80469	7.69067
-4.80469	-143.179	4.78516	42.2437	-4.80469	8.88089	4.78516	7.72118
-4.78516	-144.695	4.76562	42.013	-4.78516	8.91141	4.76562	7.69067
-4.76562	-145.14	4.74609	42.2767	-4.76562	8.97244	4.74609	7.69067
-4.74609	-146.212	4.72656	42.6337	-4.74609	9.00296	4.72656	7.56859
-4.72656	-143.531	4.70703	42.3756	-4.72656	8.69778	4.70703	7.66015
-4.70703	-144.366	4.6875	42.3646	-4.70703	8.85037	4.6875	7.62963
-4.6875	-143.877	4.66797	42.3371	-4.6875	8.60622	4.66797	7.62963
-4.66797	-143.24	4.64844	43.1996	-4.66797	8.54518	4.64844	7.53807
-4.64844	-144.069	4.62891	43.4028	-4.64844	8.66726	4.62891	7.47703
-4.62891	-143.641	4.60938	43.3204	-4.62891	8.5757	4.60938	7.47703
-4.60938	-143.256	4.58984	42.9194	-4.60938	8.54518	4.58984	7.47703
-4.58984	-143.317	4.57031	43.0238	-4.58984	8.45363	4.57031	7.47703
-4.57031	-143.185	4.55078	43.8972	-4.57031	8.45363	4.55078	7.29392
-4.55078	-142.998	4.53125	43.0183	-4.55078	8.30104	4.53125	7.416
-4.53125	-142.278	4.51172	41.7438	-4.53125	8.14844	4.51172	7.47703
-4.51172	-142.52	4.49219	42.4689	-4.51172	8.11792	4.49219	7.38548
-4.49219	-142.328	4.47266	43.1611	-4.49219	7.93481	4.47266	7.29392
-4.47266	-141.806	4.45312	42.7216	-4.47266	7.87378	4.45312	7.23289
-4.45312	-142.251	4.43359	42.436	-4.45312	7.84326	4.43359	7.26341
-4.43359	-142.751	4.41406	42.3481	-4.43359	7.87378	4.41406	7.29392
-4.41406	-142.718	4.39453	42.3316	-4.41406	7.9043	4.39453	7.29392
-4.39453	-143.207	4.375	41.8262	-4.39453	7.9043	4.375	7.32444
-4.375	-143.745	4.35547	42.035	-4.375	7.93481	4.35547	7.26341
-4.35547	-144.152	4.33594	41.8757	-4.35547	7.93481	4.33594	7.14133
-4.33594	-143.718	4.31641	42.7931	-4.33594	7.7517	4.31641	7.01926
-4.31641	-143.641	4.29688	42.4964	-4.31641	7.72118	4.29688	7.04978
-4.29688	-144.377	4.27734	42.3041	-4.29688	7.78222	4.27734	7.14133
-4.27734	-143.306	4.25781	41.6285	-4.27734	7.62963	4.25781	7.14133
-4.25781	-142.559	4.23828	41.1396	-4.25781	7.56859	4.23828	7.08029
-4.23828	-142.74	4.21875	41.5571	-4.23828	7.53807	4.21875	7.04978
-4.21875	-142.119	4.19922	41.0572	-4.21875	7.47703	4.19922	7.01926
-4.19922	-142.207	4.17969	40.6342	-4.19922	7.416	4.17969	7.04978
-4.17969	-142.531	4.16016	40.7276	-4.17969	7.32444	4.16016	6.98874
-4.16016	-142.366	4.14062	41.3758	-4.16016	7.17185	4.14062	6.98874
-4.14062	-142.872	4.12109	40.8539	-4.14062	7.32444	4.12109	6.98874
-4.12109	-142.333	4.10156	41.568	-4.12109	7.14133	4.10156	6.83615
-4.10156	-140.938	4.08203	41.6889	-4.10156	6.98874	4.08203	6.77511
-4.08203	-142.295	4.0625	42.1833	-4.08203	7.11081	4.0625	6.71407
-4.0625	-141.861	4.04297	41.8317	-4.0625	7.01926	4.04297	6.80563
-4.04297	-142.553	4.02344	42.002	-4.04297	7.04978	4.02344	6.68355
-4.02344	-143.333	4.00391	42.3591	-4.02344	7.17185	4.00391	6.592
-4.00391	-143.009	3.98438	42.3756	-4.00391	7.14133	3.98438	6.56148
-3.98438	-141.674	3.96484	42.436	-3.98438	6.89718	3.96484	6.68355
-3.96484	-141.63	3.94531	41.7109	-3.96484	6.80563	3.94531	6.71407
-3.94531	-140.85	3.92578	41.9031	-3.94531	6.77511	3.92578	6.592
-3.92578	-141.174	3.90625	42.7216	-3.92578	6.77511	3.90625	6.43941
-3.90625	-141.811	3.88672	42.3701	-3.90625	6.77511	3.88672	6.46992
-3.88672	-141.097	3.86719	41.7493	-3.88672	6.68355	3.86719	6.53096
-3.86719	-141.52	3.84766	41.4362	-3.86719	6.56148	3.84766	6.46992
-3.84766	-140.499	3.82812	42.3206	-3.84766	6.56148	3.82812	6.43941
-3.82812	-141.279	3.80859	41.0517	-3.82812	6.592	3.80859	6.37837
-3.80859	-141.509	3.78906	42.057	-3.80859	6.65304	3.78906	6.37837
-3.78906	-141.614	3.76953	41.8647	-3.78906	6.65304	3.76953	6.31733
-3.76953	-140.933	3.75	42.3536	-3.76953	6.40889	3.75	6.34785
-3.75	-142.399	3.73047	41.7768	-3.75	6.56148	3.73047	6.25629
-3.73047	-142.229	3.71094	41.2494	-3.73047	6.56148	3.71094	6.28681
-3.71094	-142.108	3.69141	41.0187	-3.71094	6.34785	3.69141	6.28681
-3.69141	-141.921	3.67188	41.9581	-3.69141	6.31733	3.67188	6.13422
-3.67188	-142.575	3.65234	41.2165	-3.67188	6.31733	3.65234	6.16474
-3.65234	-142.07	3.63281	40.8484	-3.65234	6.19526	3.63281	6.16474
-3.63281	-141.416	3.61328	41.1506	-3.63281	6.1037	3.61328	6.1037
-3.61328	-141.872	3.59375	41.1011	-3.61328	6.16474	3.59375	6.07318
-3.59375	-143.459	3.57422	40.81	-3.59375	6.25629	3.57422	6.04267
-3.57422	-142.273	3.55469	41.0462	-3.57422	6.16474	3.55469	6.1037
-3.55469	-142.031	3.53516	40.5683	-3.55469	6.16474	3.53516	6.07318
-3.53516	-142.163	3.51562	40.6232	-3.53516	6.19526	3.51562	6.01215
-3.51562	-142.652	3.49609	40.2112	-3.51562	6.22578	3.49609	6.07318
-3.49609	-141.976	3.47656	40.0574	-3.49609	6.1037	3.47656	6.04267
-3.47656	-143.229	3.45703	40.777	-3.47656	6.13422	3.45703	5.89007
-3.45703	-143.965	3.4375	40.5023	-3.45703	6.07318	3.4375	5.85955
-3.4375	-142.85	3.41797	40.7166	-3.4375	5.95111	3.41797	5.82904
-3.41797	-142.163	3.39844	41.4307	-3.41797	5.85955	3.39844	5.73748
-3.39844	-143.08	3.37891	41.6779	-3.39844	5.82904	3.37891	5.70696
-3.37891	-143.564	3.35938	41.7164	-3.37891	5.82904	3.35938	5.64593
-3.35938	-143.223	3.33984	41.6175	-3.35938	5.92059	3.33984	5.64593
-3.33984	-143.146	3.32031	41.4252	-3.33984	5.768	3.32031	5.61541
-3.32031	-142.317	3.30078	42.4195	-3.32031	5.70696	3.30078	5.55437
-3.30078	-143.438	3.28125	42.414	-3.30078	5.73748	3.28125	5.52385
-3.28125	-143.987	3.26172	41.1341	-3.28125	5.768	3.26172	5.61541
-3.26172	-143.893	3.24219	41.4362	-3.26172	5.85955	3.24219	5.55437
-3.24219	-143.707	3.22266	41.2439	-3.24219	5.67644	3.22266	5.52385
-3.22266	-144.102	3.20312	41.4087	-3.22266	5.64593	3.20312	5.49333
-3.20312	-143.959	3.18359	41.579	-3.20312	5.67644	3.18359	5.46281
-3.18359	-143.569	3.16406	41.7988	-3.18359	5.52385	3.16406	5.34074
-3.16406	-143.608	3.14453	41.9636	-3.16406	5.55437	3.14453	5.37126
-3.14453	-144.91	3.125	42.2602	-3.14453	5.55437	3.125	5.24918
-3.125	-144.234	3.10547	42.3975	-3.125	5.49333	3.10547	5.15763
-3.10547	-143.866	3.08594	41.9581	-3.10547	5.43229	3.08594	5.24918
-3.08594	-143.19	3.06641	41.9526	-3.08594	5.31022	3.06641	5.12711
-3.06641	-143.333	3.04688	42.7656	-3.06641	5.18815	3.04688	5.09659
-3.04688	-142.927	3.02734	42.2877	-3.04688	5.24918	3.02734	5.09659
-3.02734	-142.443	3.00781	42.2932	-3.02734	5.18815	3.00781	5.00504
-3.00781	-142.081	2.98828	42.9524	-3.00781	5.09659	2.98828	4.944
-2.98828	-142.185	2.96875	43.4358	-2.98828	5.06607	2.96875	4.85244
-2.96875	-142.196	2.94922	42.2327	-2.96875	5.00504	2.94922	4.88296
-2.94922	-142.449	2.92969	42.7766	-2.94922	5.03555	2.92969	4.85244
-2.92969	-140.982	2.91016	42.2492	-2.92969	4.88296	2.91016	4.91348
-2.91016	-142.3	2.89062	41.9086	-2.91016	4.88296	2.89062	4.85244
-2.89062	-141.856	2.87109	43.0348	-2.89062	4.88296	2.87109	4.76089
-2.87109	-143.273	2.85156	42.5184	-2.87109	4.91348	2.85156	4.82193
-2.85156	-143.773	2.83203	43.7983	-2.85156	4.88296	2.83203	4.63881
-2.83203	-143.701	2.8125	43.2325	-2.83203	4.82193	2.8125	4.63881
-2.8125	-142.905	2.79297	43.0018	-2.8125	4.76089	2.79297	4.66933
-2.79297	-142.366	2.77344	42.425	-2.79297	4.66933	2.77344	4.66933
-2.77344	-142.344	2.75391	42.2437	-2.77344	4.66933	2.75391	4.69985
-2.75391	-143.58	2.73438	41.2494	-2.75391	4.76089	2.73438	4.66933
-2.73438	-143.185	2.71484	42.2657	-2.73438	4.66933	2.71484	4.57778
-2.71484	-142.581	2.69531	42.9359	-2.71484	4.54726	2.69531	4.51674
-2.69531	-143.52	2.67578	42.3316	-2.69531	4.54726	2.67578	4.4557
-2.67578	-144.294	2.65625	41.9581	-2.67578	4.54726	2.65625	4.48622
-2.65625	-145.574	2.63672	42.7107	-2.65625	4.57778	2.63672	4.42518
-2.63672	-145.019	2.61719	41.5406	-2.63672	4.48622	2.61719	4.4557
-2.61719	-144.124	2.59766	41.2165	-2.61719	4.42518	2.59766	4.42518
-2.59766	-143.696	2.57812	42.1613	-2.59766	4.48622	2.57812	4.39467
-2.57812	-143.344	2.55859	41.5571	-2.57812	4.36415	2.55859	4.36415
-2.55859	-142.993	2.53906	41.4142	-2.55859	4.27259	2.53906	4.33363
-2.53906	-143.85	2.51953	42.2877	-2.53906	4.27259	2.51953	4.33363
-2.51953	-144.289	2.5	41.6999	-2.51953	4.27259	2.5	4.27259
-2.5	-144.02	2.48047	41.6065	-2.5	4.30311	2.48047	4.24207
-2.48047	-143.432	2.46094	41.7109	-2.48047	4.15052	2.46094	4.21155
-2.46094	-144.196	2.44141	42.3811	-2.46094	4.15052	2.44141	4.18104
-2.44141	-143.097	2.42188	41.211	-2.44141	4.08948	2.42188	4.24207
-2.42188	-143.882	2.40234	42.2712	-2.42188	4.02844	2.40234	4.15052
-2.40234	-145.113	2.38281	42.0679	-2.40234	4.02844	2.38281	4.08948
-2.38281	-144.437	2.36328	40.9912	-2.38281	3.90637	2.36328	4.12
-2.36328	-142.74	2.34375	41.8098	-2.36328	3.90637	2.34375	4.02844
-2.34375	-143.102	2.32422	42.1009	-2.34375	3.81481	2.32422	4.05896
-2.32422	-142.712	2.30469	42.5239	-2.32422	3.81481	2.30469	3.99792
-2.30469	-143.064	2.28516	41.9471	-2.30469	3.69274	2.28516	3.93689
-2.28516	-143.624	2.26562	41.8262	-2.28516	3.66222	2.26562	3.90637
-2.26562	-143.723	2.24609	40.8374	-2.26562	3.75378	2.24609	3.96741
-2.24609	-143.036	2.22656	41.7768	-2.24609	3.69274	2.22656	3.87585
-2.22656	-143.383	2.20703	40.5463	-2.22656	3.6317	2.20703	3.90637
-2.20703	-143.328	2.1875	42.2272	-2.20703	3.60118	2.1875	3.81481
-2.1875	-142.745	2.16797	41.8317	-2.1875	3.60118	2.16797	3.69274
-2.16797	-144.311	2.14844	41.0022	-2.16797	3.54015	2.14844	3.75378
-2.14844	-143.24	2.12891	40.799	-2.14844	3.44859	2.12891	3.69274
-2.12891	-143.212	2.10938	40.5408	-2.12891	3.41807	2.10938	3.69274
-2.10938	-142.685	2.08984	39.8321	-2.10938	3.38755	2.08984	3.6317
-2.08984	-142.767	2.07031	40.7001	-2.08984	3.296	2.07031	3.6317
-2.07031	-141.982	2.05078	41.1121	-2.07031	3.26548	2.05078	3.57067
-2.05078	-141.02	2.03125	41.3208	-2.05078	3.11289	2.03125	3.50963
-2.03125	-142.63	2.01172	41.156	-2.03125	3.20444	2.01172	3.54015
-2.01172	-143.311	1.99219	40.2606	-2.01172	3.20444	1.99219	3.47911
-1.99219	-143.284	1.97266	41.645	-1.99219	3.17393	1.97266	3.41807
-1.97266	-142.784	1.95312	40.8429	-1.97266	3.17393	1.95312	3.35704
-1.95312	-143.168	1.93359	41.7493	-1.95312	3.11289	1.93359	3.296
-1.93359	-143.157	1.91406	41.4307	-1.93359	3.02133	1.91406	3.296
-1.91406	-143.531	1.89453	42.425	-1.91406	2.99081	1.89453	3.26548
-1.89453	-143.284	1.875	40.6836	-1.89453	2.99081	1.875	3.296
-1.875	-144.273	1.85547	41.3044	-1.875	2.89926	1.85547	3.17393
-1.85547	-143.448	1.83594	41.0572	-1.85547	2.86874	1.83594	3.14341
-1.83594	-142.756	1.81641	40.9308	-1.83594	2.83822	1.81641	3.17393
-1.81641	-143.036	1.79688	41.0242	-1.81641	2.71615	1.79688	3.14341
-1.79688	-142.125	1.77734	40.9748	-1.79688	2.71615	1.77734	3.08237
-1.77734	-141.339	1.75781	41.189	-1.77734	2.62459	1.75781	3.05185
-1.75781	-141.757	1.73828	42.5898	-1.75781	2.59407	1.73828	2.99081
-1.73828	-142.762	1.71875	42.0515	-1.73828	2.59407	1.71875	2.92978
-1.71875	-143.355	1.69922	42.5019	-1.71875	2.59407	1.69922	2.89926
-1.69922	-143.355	1.67969	41.7493	-1.69922	2.53304	1.67969	2.86874
-1.67969	-143.025	1.66016	40.6067	-1.67969	2.472	1.66016	2.86874
-1.66016	-143.394	1.64062	41.3098	-1.66016	2.472	1.64062	2.83822
-1.64062	-142.795	1.62109	41.612	-1.64062	2.34992	1.62109	2.8077
-1.62109	-142.899	1.60156	41.1231	-1.62109	2.38044	1.60156	2.77718
-1.60156	-144.278	1.58203	41.1066	-1.60156	2.34992	1.58203	2.74667
-1.58203	-142.317	1.5625	41.8976	-1.58203	2.28889	1.5625	2.71615
-1.5625	-144.333	1.54297	41.3263	-1.5625	2.31941	1.54297	2.71615
-1.54297	-143.992	1.52344	42.3151	-1.54297	2.22785	1.52344	2.62459
-1.52344	-144.262	1.50391	41.2604	-1.52344	2.16681	1.50391	2.53304
-1.50391	-144.41	1.48438	41.2989	-1.50391	2.16681	1.48438	2.53304
-1.48438	-143.954	1.46484	40.8759	-1.48438	2.16681	1.46484	2.53304
-1.46484	-144.256	1.44531	42.0075	-1.46484	2.01422	1.44531	2.472
-1.44531	-143.74	1.42578	42.6447	-1.44531	1.9837	1.42578	2.41096
-1.42578	-144.717	1.40625	41.4087	-1.42578	1.95318	1.40625	2.38044
-1.40625	-143.168	1.38672	42.1888	-1.40625	1.86163	1.38672	2.31941
-1.38672	-143.882	1.36719	41.7603	-1.38672	1.86163	1.36719	2.28889
-1.36719	-142.586	1.34766	38.4478	-1.36719	1.83111	1.34766	2.41096
-1.34766	-145.333	1.32812	39.5135	-1.34766	1.80059	1.32812	2.31941
-1.32812	-143.74	1.30859	41.6779	-1.32812	1.73955	1.30859	2.28889
-1.30859	-145.975	1.28906	42.9084	-1.30859	1.73955	1.28906	2.19733
-1.28906	-145.272	1.26953	42.1558	-1.28906	1.67852	1.26953	2.10578
-1.26953	-145.745	1.25	41.2989	-1.26953	1.58696	1.25	2.1363
-1.25	-144.311	1.23047	41.6889	-1.25	1.58696	1.23047	2.07526
-1.23047	-146.19	1.21094	42.4744	-1.23047	1.52593	1.21094	2.01422
-1.21094	-146.426	1.19141	42.2382	-1.21094	1.55644	1.19141	2.01422
-1.19141	-145.756	1.17188	43.2874	-1.19141	1.52593	1.17188	1.9837
-1.17188	-146.228	1.15234	43.7599	-1.17188	1.46489	1.15234	1.92267
-1.15234	-145.646	1.13281	43.6885	-1.15234	1.46489	1.13281	1.89215
-1.13281	-145.47	1.11328	43.8423	-1.13281	1.34282	1.11328	1.83111
-1.11328	-146.926	1.09375	41.6175	-1.11328	1.3123	1.09375	1.80059
-1.09375	-144.91	1.07422	42.848	-1.09375	1.25126	1.07422	1.73955
-1.07422	-145.975	1.05469	44.2543	-1.07422	1.19022	1.05469	1.70904
-1.05469	-149.079	1.03516	44.2323	-1.05469	1.22074	1.03516	1.67852
-1.03516	-144.739	1.01562	43.694	-1.03516	1.12919	1.01562	1.67852
-1.01562	-147.261	0.996094	43.4303	-1.01562	1.09867	0.996094	1.55644
-0.996094	-147.343	0.976562	43.9412	-0.996094	1.00711	0.976562	1.55644
-0.976562	-147.063	0.957031	42.8974	-0.976562	0.946074	0.957031	1.52593
-0.957031	-145.844	0.9375	43.0952	-0.957031	0.885037	0.9375	1.46489
-0.9375	-144.333	0.917969	43.9741	-0.9375	0.854518	0.917969	1.43437
-0.917969	-146.783	0.898438	44.6882	-0.917969	0.824	0.898438	1.37333
-0.898438	-145.415	0.878906	43.6061	-0.898438	0.824	0.878906	1.34282
-0.878906	-147.645	0.859375	44.7597	-0.878906	0.762963	0.859375	1.34282
-0.859375	-149.694	0.839844	42.7326	-0.859375	0.732444	0.839844	1.28178
-0.839844	-144.712	0.820312	44.3751	-0.839844	0.671407	0.820312	1.25126
-0.820312	-147.508	0.800781	44.0346	-0.820312	0.640889	0.800781	1.22074
-0.800781	-147.986	0.78125	46.4571	-0.800781	0.579852	0.78125	1.19022
-0.78125	-151.32	0.761719	45.0234	-0.78125	0.549333	0.761719	1.12919
-0.761719	-152.336	0.742188	44.6168	-0.761719	0.518815	0.742188	1.12919
-0.742188	-149.562	0.722656	45.2266	-0.742188	0.427259	0.722656	1.00711
-0.722656	-150.101	0.703125	46.3308	-0.722656	0.427259	0.703125	0.946074
-0.703125	-150.095	0.683594	48.1491	-0.703125	0.366222	0.683594	0.946074
-0.683594	-154.545	0.664062	47.8579	-0.683594	0.335704	0.664062	0.946074
-0.664062	-156.841	0.644531	45.8693	-0.664062	0.244148	0.644531	0.885037
-0.644531	-57.5464	0.625	46.3912	-0.644531	0.21363	0.625	0.824
-0.625	-154.726	0.605469	49.1708	-0.625	0.244148	0.605469	0.854518
-0.605469	-91.4667	0.585938	45.8144	-0.605469	0.183111	0.585938	0.732444
-0.585938	-41.4569	0.566406	50.0607	-0.585938	0.122074	0.566406	0.732444
-0.566406	134.751	0.546875	51.6428	-0.566406	0.0915555	0.546875	0.701926
-0.546875	29.8618	0.527344	49.5938	-0.546875	0.061037	0.527344	0.640889
-0.527344	18.9795	0.507812	48.5391	-0.527344	0.0305185	0.507812	0.640889
-0.507812	59.1082	0.488281	47.336	-0.507812	0.061037	0.488281	0.61037
-0.488281	46.8142	0.46875	48.9181	-0.488281	0.122074	0.46875	0.579852
-0.46875	50.0333	0.449219	52.4613	-0.46875	0.152593	0.449219	0.518815
-0.449219	54.4169	0.429688	53.0326	-0.449219	0.244148	0.429688	0.427259
-0.429688	53.3732	0.410156	54.5158	-0.429688	0.274667	0.410156	0.457778
-0.410156	46.6494	0.390625	49.2807	-0.410156	0.274667	0.390625	0.366222
-0.390625	44.1279	0.371094	59.8389	-0.390625	0.335704	0.371094	0.366222
-0.371094	40.376	0.351562	58.9599	-0.371094	0.427259	0.351562	0.305185
-0.351562	40.3815	0.332031	56.3121	-0.351562	0.396741	0.332031	0.244148
-0.332031	40.0793	0.3125	71.5012	-0.332031	0.457778	0.3125	0.274667
-0.3125	42.9963	0.292969	57.8503	-0.3125	0.488296	0.292969	0.244148
-0.292969	44.1444	0.273438	73.1547	-0.292969	0.549333	0.273438	0.183111
-0.273438	42.0185	0.253906	83.5371	-0.273438	0.579852	0.253906	0.152593
-0.253906	39.7552	0.234375	91.0575	-0.253906	0.61037	0.234375	0.122074
-0.234375	40.5023	0.214844	97.8088	-0.234375	0.671407	0.214844	0.152593
-0.214844	39.8486	0.195312	77.6428	-0.214844	0.732444	0.195312	0.122074
-0.195312	40.398	0.175781	85.1192	-0.195312	0.762963	0.175781	0.122074
-0.175781	42.0295	0.15625	93.8701	-0.175781	0.762963	0.15625	0.122074
-0.15625	40.2277	0.136719	61.0968	-0.15625	0.793481	0.136719	0.122074
-0.136719	39.1894	0.117188	-57.1619	-0.136719	0.915555	0.117188	0.122074
-0.117188	38.5687	0.0976562	17.7544	-0.117188	0.946074	0.0976562	0.152593
-0.0976562	38.8324	0.078125	-73.0701	-0.0976562	0.976592	0.078125	0.21363
-0.078125	40.744	0.0585938	-59.5624	-0.078125	1.00711	0.0585938	0.244148
-0.0585938	38.6895	0.0390625	-158.527	-0.0585938	1.00711	0.0390625	0.274667
-0.0390625	42.046	0.0195312	-151.062	-0.0390625	1.06815	0.0195312	0.305185
-0.0195312	40.5463	0	-157.758	-0.0195312	1.1597	0	0.335704
0	40.7715	-0.0195312	-159.093	0	1.1597	-0.0195312	0.396741
0.0195312	39.8047	-0.0390625	-157.324	0.0195312	1.25126	-0.0390625	0.427259
0.0390625	39.8651	-0.0585938	-157.198	0.0390625	1.28178	-0.0585938	0.427259
0.0585938	38.4918	-0.078125	-155.857	0.0585938	1.3123	-0.078125	0.457778
0.078125	39.7717	-0.0976562	-149.524	0.078125	1.37333	-0.0976562	0.518815
0.0976562	39.129	-0.117188	-147.969	0.0976562	1.37333	-0.117188	0.549333
0.117188	38.5742	-0.136719	-148.7	0.117188	1.43437	-0.136719	0.549333
0.136719	38.4204	-0.15625	-152.611	0.136719	1.49541	-0.15625	0.579852
0.15625	39.4037	-0.175781	-146.816	0.15625	1.52593	-0.175781	0.61037
0.175781	40.1727	-0.195312	-149.678	0.175781	1.55644	-0.195312	0.671407
0.195312	38.9532	-0.214844	-148.788	0.195312	1.648	-0.214844	0.701926
0.214844	41.2604	-0.234375	-147.371	0.214844	1.648	-0.234375	0.732444
0.234375	41.2879	-0.253906	-148.101	0.234375	1.67852	-0.253906	0.793481
0.253906	40.3265	-0.273438	-145.668	0.253906	1.70904	-0.273438	0.824
0.273438	41.167	-0.292969	-144.141	0.273438	1.77007	-0.292969	0.824
0.292969	39.7607	-0.3125	-145.223	0.292969	1.83111	-0.3125	0.885037
0.3125	39.53	-0.332031	-144.355	0.3125	1.92267	-0.332031	0.915555
0.332031	39.0027	-0.351562	-144.031	0.332031	1.89215	-0.351562	0.915555
0.351562	40.4474	-0.371094	-145.042	0.351562	1.92267	-0.371094	0.976592
0.371094	39.519	-0.390625	-146.629	0.371094	1.95318	-0.390625	1.03763
0.390625	40.2826	-0.410156	-147.299	0.390625	2.01422	-0.410156	1.09867
0.410156	38.8488	-0.429688	-145.36	0.410156	2.01422	-0.429688	1.1597
0.429688	39.8486	-0.449219	-144.761	0.429688	2.07526	-0.449219	1.19022
0.449219	39.9915	-0.46875	-146.008	0.449219	2.07526	-0.46875	1.19022
0.46875	41.0077	-0.488281	-145.844	0.46875	2.10578	-0.488281	1.25126
0.488281	41.2879	-0.507812	-145.981	0.488281	2.1363	-0.507812	1.22074
0.507812	40.4034	-0.527344	-144.3	0.507812	2.19733	-0.527344	1.28178
0.527344	40.9748	-0.546875	-144.91	0.527344	2.28889	-0.546875	1.25126
0.546875	40.799	-0.566406	-143.992	0.546875	2.28889	-0.566406	1.34282
0.566406	39.5355	-0.585938	-143.514	0.566406	2.34992	-0.585938	1.37333
0.585938	39.7058	-0.605469	-144.058	0.585938	2.41096	-0.605469	1.43437
0.605469	40.4254	-0.625	-143.547	0.605469	2.41096	-0.625	1.46489
0.625	40.766	-0.644531	-144.338	0.625	2.34992	-0.644531	1.52593
0.644531	40.7221	-0.664062	-142.355	0.644531	2.472	-0.664062	1.52593
0.664062	40.6616	-0.683594	-142.174	0.664062	2.50252	-0.683594	1.49541
0.683594	40.9858	-0.703125	-140.284	0.683594	2.53304	-0.703125	1.52593
0.703125	40.1288	-0.722656	-141.592	0.703125	2.56356	-0.722656	1.61748
0.722656	39.541	-0.742188	-140.372	0.722656	2.65511	-0.742188	1.61748
0.742188	39.7278	-0.761719	-141.735	0.742188	2.71615	-0.761719	1.67852
0.761719	39.8431	-0.78125	-142.306	0.761719	2.77718	-0.78125	1.70904
0.78125	39.1015	-0.800781	-141.696	0.78125	2.77718	-0.800781	1.80059
0.800781	40.4694	-0.820312	-142.289	0.800781	2.8077	-0.820312	1.77007
0.820312	39.3323	-0.839844	-142.476	0.820312	2.83822	-0.839844	1.83111
0.839844	39.563	-0.859375	-142.504	0.839844	2.86874	-0.859375	1.86163
0.859375	39.9475	-0.878906	-142.938	0.859375	2.92978	-0.878906	1.86163
0.878906	38.717	-0.898438	-142.174	0.878906	2.9603	-0.898438	1.86163
0.898438	39.0741	-0.917969	-142.548	0.898438	2.99081	-0.917969	1.95318
0.917969	39.3103	-0.9375	-141.581	0.917969	3.02133	-0.9375	1.9837
0.9375	39.3323	-0.957031	-139.96	0.9375	3.05185	-0.957031	1.95318
0.957031	38.9972	-0.976562	-138.614	0.957031	3.14341	-0.976562	1.92267
0.976562	39.8761	-0.996094	-140.026	0.976562	3.11289	-0.996094	1.9837
0.996094	38.4698	-1.01562	-140.438	0.996094	3.20444	-1.01562	2.01422
1.01562	38.8653	-1.03516	-140.674	1.01562	3.23496	-1.03516	2.10578
1.03516	39.2773	-1.05469	-142.224	1.03516	3.23496	-1.05469	2.1363
1.05469	39.931	-1.07422	-141.916	1.05469	3.26548	-1.07422	2.19733
1.07422	40.1123	-1.09375	-140.521	1.07422	3.26548	-1.09375	2.19733
1.09375	39.5245	-1.11328	-141.152	1.09375	3.35704	-1.11328	2.34992
1.11328	38.6621	-1.13281	-141.509	1.11328	3.38755	-1.13281	2.34992
1.13281	39.4201	-1.15234	-140.24	1.13281	3.38755	-1.15234	2.28889
1.15234	39.8926	-1.17188	-139.927	1.15234	3.47911	-1.17188	2.34992
1.17188	39.5795	-1.19141	-139.922	1.17188	3.54015	-1.19141	2.41096
1.19141	38.4808	-1.21094	-139.383	1.19141	3.60118	-1.21094	2.41096
1.21094	39.4861	-1.23047	-141.048	1.21094	3.60118	-1.23047	2.44148
1.23047	39.5245	-1.25	-140.647	1.23047	3.57067	-1.25	2.44148
1.25	39.2938	-1.26953	-139.675	1.25	3.6317	-1.26953	2.50252
1.26953	39.986	-1.28906	-141.185	1.26953	3.69274	-1.28906	2.56356
1.28906	39.3213	-1.30859	-140.784	1.28906	3.75378	-1.30859	2.53304
1.30859	38.4478	-1.32812	-140.707	1.30859	3.81481	-1.32812	2.56356
1.32812	39.1015	-1.34766	-140.729	1.32812	3.87585	-1.34766	2.62459
1.34766	39.1235	-1.36719	-141.075	1.34766	3.90637	-1.36719	2.68563
1.36719	39.3542	-1.38672	-140.076	1.36719	3.90637	-1.38672	2.68563
1.38672	38.8983	-1.40625	-138.631	1.38672	3.96741	-1.40625	2.59407
1.40625	38.5083	-1.42578	-139.504	1.40625	4.02844	-1.42578	2.62459
1.42578	39.4641	-1.44531	-139.076	1.42578	4.02844	-1.44531	2.68563
1.44531	38.5028	-1.46484	-140.185	1.44531	4.05896	-1.46484	2.77718
1.46484	39.1345	-1.48438	-140.279	1.46484	4.02844	-1.48438	2.8077
1.48438	38.9587	-1.50391	-140.581	1.48438	4.12	-1.50391	2.83822
1.50391	39.6673	-1.52344	-140.043	1.50391	4.15052	-1.52344	2.89926
1.52344	39.5795	-1.54297	-140.96	1.52344	4.18104	-1.54297	2.92978
1.54297	38.4314	-1.5625	-140.394	1.54297	4.33363	-1.5625	2.9603
1.5625	39.096	-1.58203	-139.977	1.5625	4.33363	-1.58203	2.99081
1.58203	38.4423	-1.60156	-140.246	1.58203	4.33363	-1.60156	2.99081
1.60156	40.0519	-1.62109	-140.169	1.60156	4.30311	-1.62109	3.05185
1.62109	40.332	-1.64062	-140.306	1.62109	4.33363	-1.64062	3.08237
1.64062	40.0519	-1.66016	-141.504	1.64062	4.36415	-1.66016	3.08237
1.66016	39.8871	-1.67969	-141.191	1.66016	4.4557	-1.67969	3.20444
1.67969	40.1013	-1.69922	-139.757	1.67969	4.4557	-1.69922	3.11289
1.69922	39.8047	-1.71875	-139.675	1.69922	4.42518	-1.71875	3.11289
1.71875	40.6452	-1.73828	-140.482	1.71875	4.54726	-1.73828	3.23496
1.73828	39.8157	-1.75781	-139.719	1.73828	4.57778	-1.75781	3.17393
1.75781	39.173	-1.77734	-140.081	1.75781	4.6083	-1.77734	3.23496
1.77734	39.3487	-1.79688	-140.394	1.77734	4.63881	-1.79688	3.296
1.79688	40.0574	-1.81641	-140.185	1.79688	4.6083	-1.81641	3.32652
1.81641	39.964	-1.83594	-140.273	1.81641	4.66933	-1.83594	3.35704
1.83594	40.2167	-1.85547	-139.455	1.83594	4.69985	-1.85547	3.35704
1.85547	39.6564	-1.875	-140.169	1.85547	4.73037	-1.875	3.41807
1.875	39.92	-1.89453	-138.455	1.875	4.73037	-1.89453	3.41807
1.89453	40.2387	-1.91406	-139.845	1.89453	4.79141	-1.91406	3.44859
1.91406	39.8981	-1.93359	-139.73	1.91406	4.85244	-1.93359	3.54015
1.93359	39.9805	-1.95312	-140.801	1.93359	4.97452	-1.95312	3.57067
1.95312	39.4806	-1.97266	-140.565	1.95312	4.944	-1.97266	3.60118
1.97266	39.4311	-1.99219	-140.834	1.97266	4.944	-1.99219	3.66222
1.99219	39.9145	-2.01172	-141.174	1.99219	4.97452	-2.01172	3.72326
2.01172	39.4861	-2.03125	-139.988	2.01172	5.09659	-2.03125	3.72326
2.03125	39.2773	-2.05078	-140.054	2.03125	5.09659	-2.05078	3.72326
2.05078	39.8321	-2.07031	-140.087	2.05078	5.09659	-2.07031	3.72326
2.07031	39.8047	-2.08984	-140.845	2.07031	5.09659	-2.08984	3.81481
2.08984	39.552	-2.10938	-140.603	2.08984	5.18815	-2.10938	3.72326
2.10938	39.9695	-2.12891	-140.142	2.10938	5.21867	-2.12891	3.7843
2.12891	37.6513	-2.14844	-140.521	2.12891	5.2797	-2.14844	3.87585
2.14844	33.4983	-2.16797	-139.197	2.14844	5.49333	-2.16797	3.87585
2.16797	30.4221	-2.1875	-140.059	2.16797	5.61541	-2.1875	3.87585
2.1875	29.1092	-2.20703	-139.625	2.1875	5.64593	-2.20703	3.81481
2.20703	28.5489	-2.22656	-140.103	2.20703	5.70696	-2.22656	3.90637
2.22656	33.5093	-2.24609	-139.79	2.22656	5.64593	-2.24609	3.96741
2.24609	28.84	-2.26562	-140.455	2.24609	5.768	-2.26562	4.02844
2.26562	20.2759	-2.28516	-139.905	2.26562	5.98163	-2.28516	4.05896
2.28516	17.672	-2.30469	-138.994	2.28516	6.04267	-2.30469	4.05896
2.30469	19.8035	-2.32422	-138.801	2.30469	6.01215	-2.32422	4.05896
2.32422	25.2748	-2.34375	-138.944	2.32422	5.82904	-2.34375	4.08948
2.34375	29.3948	-2.36328	-139.697	2.34375	5.79852	-2.36328	4.05896
2.36328	32.0536	-2.38281	-138.334	2.36328	5.73748	-2.38281	4.05896
2.38281	32.114	-2.40234	-138.285	2.38281	5.768	-2.40234	4.05896
2.40234	32.3502	-2.42188	-139.246	2.40234	5.79852	-2.42188	4.21155
2.42188	33.8774	-2.44141	-138.516	2.42188	5.768	-2.44141	4.12
2.44141	30.6308	-2.46094	-138.428	2.44141	5.89007	-2.46094	4.08948
2.46094	31.1966	-2.48047	-138.823	2.46094	5.85955	-2.48047	4.15052
2.48047	30.7297	-2.5	-138.18	2.48047	5.95111	-2.5	4.21155
2.5	30.9384	-2.51953	-137.675	2.5	6.04267	-2.51953	4.27259
2.51953	32.136	-2.53906	-139.131	2.51953	5.98163	-2.53906	4.30311
2.53906	32.8831	-2.55859	-139.521	2.53906	5.95111	-2.55859	4.42518
2.55859	33.3116	-2.57812	-138.466	2.55859	5.98163	-2.57812	4.33363
2.57812	34.2125	-2.59766	-139.664	2.57812	5.98163	-2.59766	4.4557
2.59766	34.7179	-2.61719	-139.411	2.59766	5.92059	-2.61719	4.48622
2.61719	35.1683	-2.63672	-138.961	2.61719	5.89007	-2.63672	4.48622
2.63672	35.2178	-2.65625	-138.928	2.63672	6.04267	-2.65625	4.51674
2.65625	35.6847	-2.67578	-139.521	2.65625	6.01215	-2.67578	4.66933
2.67578	35.7286	-2.69531	-140.587	2.67578	5.98163	-2.69531	4.79141
2.69531	35.4759	-2.71484	-140.109	2.69531	6.13422	-2.71484	4.76089
2.71484	35.3331	-2.73438	-139.559	2.71484	6.04267	-2.73438	4.76089
2.73438	35.7561	-2.75391	-140.532	2.73438	6.01215	-2.75391	4.82193
2.75391	35.8495	-2.77344	-139.834	2.75391	6.07318	-2.77344	4.82193
2.77344	35.6627	-2.79297	-139.96	2.77344	6.04267	-2.79297	4.82193
2.79297	36.212	-2.8125	-139.219	2.79297	6.1037	-2.8125	4.76089
2.8125	33.9158	-2.83203	-139.96	2.8125	6.28681	-2.83203	4.79141
2.83203	30.2408	-2.85156	-140.565	2.83203	6.50044	-2.85156	4.97452
2.85156	28.0105	-2.87109	-140.361	2.85156	6.592	-2.87109	4.91348
2.87109	28.6697	-2.89062	-140.065	2.87109	6.62252	-2.89062	4.88296
2.89062	29.0927	-2.91016	-139.005	2.89062	6.68355	-2.91016	4.85244
2.91016	32.3338	-2.92969	-139.351	2.91016	6.50044	-2.92969	4.91348
2.92969	28.5818	-2.94922	-139.999	2.92969	6.62252	-2.94922	4.944
2.94922	27.0107	-2.96875	-139.466	2.94922	6.62252	-2.96875	4.97452
2.96875	24.0278	-2.98828	-138.483	2.96875	6.83615	-2.98828	4.944
2.98828	26.7086	-3.00781	-138.208	2.98828	6.86667	-3.00781	4.97452
3.00781	28.9004	-3.02734	-138.296	3.00781	6.74459	-3.02734	4.97452
3.02734	25.9835	-3.04688	-138.653	3.02734	6.83615	-3.04688	5.00504
3.04688	27.994	-3.06641	-138.01	3.04688	6.80563	-3.06641	5.03555
3.06641	30.8176	-3.08594	-136.609	3.06641	6.74459	-3.08594	4.91348
3.08594	30.4385	-3.10547	-137.395	3.08594	6.77511	-3.10547	4.944
3.10547	24.1157	-3.125	-137.675	3.10547	6.98874	-3.125	5.00504
3.125	31.7405	-3.14453	-138.345	3.125	6.80563	-3.14453	5.15763
3.14453	34.1795	-3.16406	-137.922	3.14453	6.65304	-3.16406	5.12711
3.16406	34.0641	-3.18359	-137.933	3.16406	6.65304	-3.18359	5.18815
3.18359	34.7838	-3.20312	-136.527	3.18359	6.74459	-3.20312	5.06607
3.20312	35.7891	-3.22266	-136.285	3.20312	6.62252	-3.22266	5.06607
3.22266	37.8216	-3.24219	-135.983	3.22266	6.53096	-3.24219	5.09659
3.24219	37.3656	-3.26172	-136.939	3.24219	6.592	-3.26172	5.18815
3.26172	38.3105	-3.28125	-137.648	3.26172	6.50044	-3.28125	5.31022
3.28125	36.7119	-3.30078	-137.878	3.28125	6.68355	-3.30078	5.31022
3.30078	36.4537	-3.32031	-137.384	3.30078	6.71407	-3.32031	5.2797
3.32031	36.5966	-3.33984	-136.648	3.32031	6.65304	-3.33984	5.2797
3.33984	37.1789	-3.35938	-135.747	3.33984	6.65304	-3.35938	5.24918
3.35938	38.3544	-3.37891	-136.56	3.35938	6.62252	-3.37891	5.2797
3.37891	38.272	-3.39844	-135.824	3.37891	6.74459	-3.39844	5.24918
3.39844	37.7557	-3.41797	-136.011	3.39844	6.68355	-3.41797	5.37126
3.41797	36.9646	-3.4375	-137.087	3.41797	6.77511	-3.4375	5.40178
3.4375	37.9589	-3.45703	-137.516	3.4375	6.71407	-3.45703	5.46281
3.45703	37.9699	-3.47656	-137.889	3.45703	6.83615	-3.47656	5.55437
3.47656	38.338	-3.49609	-139.12	3.47656	6.83615	-3.49609	5.67644
3.49609	38.294	-3.51562	-137.856	3.49609	6.89718	-3.51562	5.64593
3.51562	38.0853	-3.53516	-137.862	3.51562	6.9277	-3.53516	5.64593
3.53516	37.5964	-3.55469	-137.423	3.53516	6.89718	-3.55469	5.64593
3.55469	37.4865	-3.57422	-137.071	3.55469	6.95822	-3.57422	5.70696
3.57422	37.9974	-3.59375	-137.434	3.57422	7.01926	-3.59375	5.73748
3.59375	38.2885	-3.61328	-137.488	3.59375	6.98874	-3.61328	5.67644
3.61328	37.9589	-3.63281	-137.027	3.61328	7.08029	-3.63281	5.768
3.63281	38.2391	-3.65234	-138.12	3.63281	7.14133	-3.65234	5.92059
3.65234	39.4476	-3.67188	-137.598	3.65234	7.04978	-3.67188	5.92059
3.67188	39.3323	-3.69141	-136.829	3.67188	7.01926	-3.69141	5.79852
3.69141	40.0024	-3.71094	-136.895	3.69141	6.95822	-3.71094	5.79852
3.71094	39.3817	-3.73047	-137.175	3.71094	7.04978	-3.73047	5.82904
3.73047	40.0244	-3.75	-137.258	3.73047	6.95822	-3.75	5.92059
3.75	40.0793	-3.76953	-136.494	3.75	7.04978	-3.76953	5.89007
3.76953	40.2387	-3.78906	-136.489	3.76953	7.04978	-3.78906	5.89007
3.78906	39.8651	-3.80859	-138.087	3.78906	7.04978	-3.80859	5.98163
3.80859	39.2553	-3.82812	-138.301	3.80859	7.14133	-3.82812	5.85955
3.82812	39.0411	-3.84766	-137.988	3.82812	7.23289	-3.84766	5.95111
3.84766	40.3046	-3.86719	-138.065	3.84766	7.14133	-3.86719	6.01215
3.86719	40.4364	-3.88672	-137.461	3.86719	7.11081	-3.88672	5.95111
3.88672	40.0519	-3.90625	-137.851	3.88672	7.14133	-3.90625	6.04267
3.90625	40.2661	-3.92578	-138.043	3.90625	7.11081	-3.92578	6.13422
3.92578	40.1013	-3.94531	-137.719	3.92578	7.23289	-3.94531	6.07318
3.94531	40.4968	-3.96484	-136.923	3.94531	7.17185	-3.96484	6.04267
3.96484	40.7331	-3.98438	-137.439	3.96484	7.26341	-3.98438	6.13422
3.98438	40.2332	-4.00391	-137.126	3.98438	7.26341	-4.00391	6.1037
4.00391	39.7662	-4.02344	-136.346	4.00391	7.23289	-4.02344	6.1037
4.02344	39.9915	-4.04297	-136.527	4.02344	7.29392	-4.04297	6.28681
4.04297	40.0079	-4.0625	-136.631	4.04297	7.29392	-4.0625	6.25629
4.0625	40.2277	-4.08203	-135.923	4.0625	7.29392	-4.08203	6.22578
4.08203	40.5408	-4.10156	-136.648	4.08203	7.29392	-4.10156	6.19526
4.10156	39.7937	-4.12109	-136.835	4.10156	7.44652	-4.12109	6.22578
4.12109	39.2663	-4.14062	-137.126	4.12109	7.47703	-4.14062	6.34785
4.14062	39.5465	-4.16016	-135.835	4.14062	7.50755	-4.16016	6.28681
4.16016	40.0684	-4.17969	-136.78	4.16016	7.29392	-4.17969	6.40889
4.17969	41.2879	-4.19922	-137.186	4.17969	7.26341	-4.19922	6.40889
4.19922	40.5902	-4.21875	-136.511	4.19922	7.38548	-4.21875	6.37837
4.21875	40.0189	-4.23828	-137.769	4.21875	7.47703	-4.23828	6.592
4.23828	38.7884	-4.25781	-137.538	4.23828	7.66015	-4.25781	6.592
4.25781	40.4309	-4.27734	-136.62	4.25781	7.53807	-4.27734	6.40889
4.27734	40.4419	-4.29688	-137.247	4.27734	7.53807	-4.29688	6.50044
4.29688	40.4639	-4.31641	-137.714	4.29688	7.56859	-4.31641	6.56148
4.31641	40.2991	-4.33594	-138.576	4.31641	7.62963	-4.33594	6.68355
4.33594	39.9585	-4.35547	-137.944	4.33594	7.69067	-4.35547	6.68355
4.35547	39.6564	-4.375	-138.527	4.35547	7.84326	-4.375	6.71407
4.375	39.4201	-4.39453	-138.856	4.375	7.87378	-4.39453	6.77511
4.39453	39.3103	-4.41406	-139.048	4.39453	7.78222	-4.41406	6.80563
4.41406	40.1178	-4.43359	-139.378	4.41406	7.78222	-4.43359	6.77511
4.43359	40.0848	-4.45312	-139.422	4.43359	7.7517	-4.45312	6.80563
4.45312	40.1453	-4.47266	-137.774	4.45312	7.84326	-4.47266	6.74459
4.47266	40.8319	-4.49219	-137.818	4.47266	7.78222	-4.49219	6.77511
4.49219	41.6559	-4.51172	-137.73	4.49219	7.69067	-4.51172	6.77511
4.51172	41.8152	-4.53125	-137.878	4.51172	7.66015	-4.53125	6.83615
4.53125	41.4252	-4.55078	-137.527	4.53125	7.7517	-4.55078	6.77511
4.55078	40.9034	-4.57031	-137.994	4.55078	7.72118	-4.57031	6.86667
4.57031	39.7937	-4.58984	-137.648	4.57031	7.87378	-4.58984	6.89718
4.58984	41.0572	-4.60938	-138.109	4.58984	7.81274	-4.60938	6.98874
4.60938	40.8759	-4.62891	-136.318	4.60938	7.93481	-4.62891	6.80563
4.62891	40.5957	-4.64844	-137.076	4.62891	7.93481	-4.64844	6.95822
4.64844	40.6561	-4.66797	-137.439	4.64844	7.96533	-4.66797	7.04978
4.66797	40.4584	-4.6875	-138.06	4.66797	8.11792	-4.6875	7.14133
4.6875	40.4089	-4.70703	-137.379	4.6875	7.99585	-4.70703	6.98874
4.70703	40.2716	-4.72656	-136.802	4.70703	8.14844	-4.72656	6.95822
4.72656	39.9805	-4.74609	-136.45	4.72656	8.14844	-4.74609	7.04978
4.74609	40.9912	-4.76562	-136.483	4.74609	7.93481	-4.76562	7.04978
4.76562	40.5957	-4.78516	-136.395	4.76562	8.11792	-4.78516	7.08029
4.78516	40.3265	-4.80469	-137.263	4.78516	8.14844	-4.80469	7.14133
4.80469	40.2332	-4.82422	-137.258	4.80469	8.24	-4.82422	7.29392
4.82422	41.2549	-4.84375	-137.324	4.82422	8.02637	-4.84375	7.23289
4.84375	40.7605	-4.86328	-137.219	4.84375	8.14844	-4.86328	7.32444
4.86328	40.4419	-4.88281	-136.67	4.86328	8.17896	-4.88281	7.29392
4.88281	40.4474	-4.90234	-135.626	4.88281	8.24	-4.90234	7.11081
4.90234	40.0409	-4.92188	-135.231	4.90234	8.30104	-4.92188	7.04978
4.92188	40.4364	-4.94141	-134.753	4.92188	8.27052	-4.94141	6.89718
4.94141	41.2989	-4.96094	-135.379	4.94141	8.17896	-4.96094	6.98874
4.96094	40.9912	-4.98047	-135.044	4.96094	8.33155	-4.98047	6.98874
4.98047	41.189	-5	-134.583	4.98047	8.33155	-5	6.95822

## Sheet: Figure 4a
		Counts	Counts
Splutter Time(s)	Depth(nm)	Ti	Pb
0	0	52.8718	44.3204
0.133	0.665	189.665	93.7817
0.266	1.33	274.881	93.7817
0.399	1.995	193.567	83.6173
0.532	2.66	235.159	57.1854
0.665	3.325	205.4	57.1854
0.798	3.99	276.34	41.1393
0.931	4.655	274.881	46.4488
1.064	5.32	303.123	28.5519
1.197	5.985	332.503	31.6784
1.33	6.65	327.785	33.7702
1.463	7.315	338.843	27.5127
1.596	7.98	340.436	35.8681
1.729	8.645	361.474	26.475
1.862	9.31	324.656	32.7236
1.995	9.975	334.083	22.3388
2.128	10.64	310.741	24.404
2.261	11.305	307.684	30.6348
2.394	11.97	350.07	27.5127
2.527	12.635	369.73	32.7236
2.66	13.3	376.403	30.6348
2.793	13.965	363.118	23.3706
2.926	14.63	383.137	28.5519
3.059	15.295	376.403	23.3706
3.192	15.96	354.936	25.4387
3.325	16.625	371.393	25.4387
3.458	17.29	395.795	25.4387
3.591	17.955	368.071	29.5926
3.724	18.62	386.528	24.404
3.857	19.285	373.059	25.4387
3.99	19.95	365.416	31.6784
4.123	20.615	414.237	25.4387
4.256	21.28	391.644	31.6784
4.389	21.945	400.251	29.5926
4.522	22.61	342.033	35.8681
4.655	23.275	351.689	31.6784
4.788	23.94	386.528	36.9193
4.921	24.605	407.21	30.6348
5.054	25.27	386.528	27.5127
5.187	25.935	386.528	29.5926
5.32	26.6	373.059	24.404
5.453	27.265	384.831	33.7702
5.586	27.93	398.521	23.3706
5.719	28.595	371.393	32.7236
5.852	29.26	412.474	30.6348
5.985	29.925	378.081	15.1565
6.118	30.59	391.644	28.5519
6.251	31.255	416.775	32.7236
6.384	31.92	435.732	32.7236
6.517	32.585	386.528	19.252
6.65	33.25	423.116	22.3388
6.783	33.915	439.377	35.8681
6.916	34.58	437.552	23.3706
7.049	35.245	391.644	31.6784
7.182	35.91	388.229	25.4387
7.315	36.575	433.917	25.4387
7.448	37.24	424.905	27.5127
7.581	37.905	395.074	32.7236
7.714	38.57	437.552	25.4387
7.847	39.235	416.004	24.404
7.98	39.9	414.237	22.3388
8.113	40.565	432.105	27.5127
8.246	41.23	424.905	23.3706
8.379	41.895	386.528	23.3706
8.512	42.56	414.237	31.6784
8.645	43.225	364.765	22.3388
8.778	43.89	361.474	29.5926
8.911	44.555	378.081	23.3706
9.044	45.22	381.448	18.2513
9.177	45.885	395.074	33.7702
9.31	46.55	384.831	29.5926
9.443	47.215	366.416	28.5519
9.576	47.88	374.729	28.5519
9.709	48.545	412.474	31.6784
9.842	49.21	410.715	31.6784
9.975	49.875	403.722	21.3084
10.108	50.54	414.237	26.475
10.241	51.205	443.291	18.226
10.374	51.87	381.448	24.404
10.507	52.535	416.004	23.3706
10.64	53.2	396.796	31.6784
10.773	53.865	374.729	28.5519
10.906	54.53	414.237	20.2795
11.039	55.195	403.722	20.2795
11.172	55.86	430.299	21.3084
11.305	56.525	419.552	39.0262
11.438	57.19	393.357	23.3706
11.571	57.855	421.332	31.6784
11.704	58.52	376.403	26.475
11.837	59.185	407.21	18.226
11.97	59.85	376.403	26.475
12.103	60.515	368.071	27.5127
12.236	61.18	388.229	24.404
12.369	61.845	371.393	20.2795
12.502	62.51	395.074	34.8184
12.635	63.175	386.528	23.3706
12.768	63.84	424.905	32.7236
12.901	64.505	379.762	17.2014
13.034	65.17	393.357	18.226
13.167	65.835	379.762	37.972
13.3	66.5	396.796	29.5926
13.433	67.165	426.699	17.2014
13.566	67.83	373.059	21.3084
13.699	68.495	441.207	19.252
13.832	69.16	383.137	36.9193
13.965	69.825	364.765	23.3706

## Sheet: Figure 4b
		Counts	Counts	Counts
Splutter Time(s)	Depth(nm)	Ti	Pb	Sr
0	0	42.0288	13.003	109.184
0.13299	0.831187	62.0654	29.0147	215.738
0.26598	1.66237	103.166	39.0262	255.018
0.39897	2.49356	131.275	42.0363	301.431
0.53196	3.32475	147.336	61.0605	289.316
0.66495	4.15594	160.403	56.0472	282.259
0.79794	4.98712	177.493	54.0499	298.386
0.93093	5.81831	196.602	52.0501	253.041
1.06392	6.6495	240.921	50.0396	251.014
1.19691	7.48069	258.027	50.0399	261.06
1.3299	8.31188	304.461	50.0399	235.894
1.46289	9.14306	304.466	60.0605	205.663
1.59588	9.97425	320.631	52.0411	182.531
1.72887	10.8054	301.506	46.037	176.474
1.86186	11.6366	376.196	51.0448	149.365
1.99485	12.4678	415.701	60.0613	137.31
2.12784	13.299	397.403	71.0724	107.184
2.26083	14.1302	409.594	53.0463	96.1457
2.39382	14.9614	419.762	69.0788	90.1305
2.52681	15.7926	434.994	74.0886	65.0652
2.6598	16.6238	454.266	62.0625	59.0557
2.79279	17.4549	395.519	64.0648	57.0527
2.92578	18.2861	457.236	73.0821	61.064
3.05877	19.1173	471.5	78.0945	45.0326
3.19176	19.9485	504.991	71.0827	39.0226
3.32475	20.7797	501.924	72.0946	28.0137
3.45774	21.6109	479.573	69.0742	20.0067
3.59073	22.4421	514.161	81.103	27.0115
3.72372	23.2733	470.421	60.059	24.0086
3.85671	24.1044	456.283	85.1202	20.0057
3.9897	24.9356	458.291	81.1061	24.0107
4.12269	25.7668	465.37	52.0496	25.0124
4.25568	26.598	511.23	63.062	18.0064
4.38867	27.4292	463.329	69.0804	17.0043
4.52166	28.2604	442.982	64.0668	16.0035
4.65465	29.0916	464.35	69.0747	24.0107
4.78764	29.9227	519.181	54.0471	13.0035
4.92063	30.7539	494.826	67.0707	14.0039
5.05362	31.5851	504.888	60.0601	10.0021
5.18661	32.4163	478.595	53.0498	15.0038
5.3196	33.2475	494.832	54.0518	6.00073
5.45259	34.0787	502.921	69.0752	14.003
5.58558	34.9099	452.196	71.0863	16.0043
5.71857	35.7411	500.856	57.064	12.0039
5.85156	36.5723	472.553	58.0558	9.00151
5.98455	37.4034	511.015	75.0894	12.0027
6.11754	38.2346	456.306	64.0671	13.0023
6.25053	39.0658	526.332	68.0769	7.00109
6.38352	39.897	518.175	67.0733	10.0017
6.51651	40.7282	459.224	59.0558	7.00089
6.6495	41.5594	520.142	74.0853	9.0013
6.78249	42.3906	516.061	63.0738	14.0032
6.91548	43.2218	504.957	53.045	12.0024
7.04847	44.0529	536.458	66.0679	12.0024
7.18146	44.8841	489.699	59.0573	13.003

## Sheet: Figure 4c
	PTO	PTO-STO
Energy Loss(eV)	Intensity(a.u.)	Intensity(a.u.)
370	0	0
370.15	0	0
370.3	0	0
370.45	0	0
370.6	0	0
370.75	0	0
370.9	0	0
371.05	0	0
371.2	0	0
371.35	0	0
371.5	0	0
371.65	0	0
371.8	0	0
371.95	0	0
372.1	0	0
372.25	0	0
372.4	0	0
372.55	0	0
372.7	0	0
372.85	0	0
373	0	0
373.15	0	0
373.3	0	0
373.45	0	0
373.6	0	0
373.75	0	0
373.9	0	0
374.05	0	0
374.2	0	0
374.35	0	0
374.5	0	0
374.65	0	0
374.8	0	0
374.95	0	0
375.1	0	0
375.25	0	0
375.4	0	0
375.55	0	0
375.7	0	0
375.85	325.195	0
376	404.568	0
376.15	1285.69	0
376.3	-647.738	0
376.45	-401.929	0
376.6	1233.23	0
376.75	-21.5928	0
376.9	-2579.86	0
377.05	138.641	0
377.2	-524.851	0
377.35	-380.61	0
377.5	-1424.52	0
377.65	201.378	0
377.8	2467.06	0
377.95	923.947	0
378.1	982.755	0
378.25	1466.59	0
378.4	2427.58	0
378.55	-624.996	0
378.7	-463.409	0
378.85	-1389.55	0
379	658.819	0
379.15	1378.04	0
379.3	-2071.39	0
379.45	-241.469	0
379.6	1119.3	0
379.75	2263.09	0
379.9	-502.173	0
380.05	-2023.85	0
380.2	705.355	0
380.35	1435.12	0
380.5	-201.084	0
380.65	-812.072	1230.67
380.8	-1194.35	-7092.38
380.95	77.5078	-3547.72
381.1	-1300.28	-1690.5
381.25	-1380.5	-3423.25
381.4	426.368	-958.504
381.55	2584.45	-5707.13
381.7	3096.58	7962.38
381.85	501.93	-1792.36
382	2243.62	5910.03
382.15	-1075.43	-7747.95
382.3	-4089.03	-2478.52
382.45	-1397.18	-7298.23
382.6	-1862.61	-444.866
382.75	247.649	686.577
382.9	575.988	128.65
383.05	13.0335	1330.72
383.2	949.537	1134.28
383.35	1982.72	-942.614
383.5	-2762.17	8350.16
383.65	-1074.99	-2581
383.8	1984.9	-3910.26
383.95	-1460.51	-10639.2
384.1	-710.194	2644.59
384.25	1708.12	-75.3649
384.4	705.433	4514.38
384.55	2220.71	-3309.84
384.7	1306.7	1670.81
384.85	1661.48	-1595.57
385	-682.138	8936.75
385.15	2402.62	-550.293
385.3	42.3535	2214.05
385.45	-2229.55	492.354
385.6	-1689.32	3840.66
385.75	-907.473	236.67
385.9	-1341.81	690.376
386.05	-1506.97	3602.36
386.2	-825.042	4452.41
386.35	-79.0327	1869.81
386.5	-140.377	3698.17
386.65	-324.336	-3033.19
386.8	-615.401	3378.87
386.95	2290.05	-3249.54
387.1	816.102	5433.47
387.25	286.877	-2599.78
387.4	1591.43	5291.51
387.55	-1099.23	-5614.92
387.7	-2467.7	30.0255
387.85	-631.693	-7641.62
388	1432.48	7667.09
388.15	-615.454	-6322.95
388.3	675.787	-1798.12
388.45	1094.86	-11450.6
388.6	-1146.99	2455.24
388.75	-89.65	-906.331
388.9	161.517	1478.16
389.05	260.873	-7626.07
389.2	-1154.49	-1501.84
389.35	-157.622	-4294.77
389.5	-340.15	9303.32
389.65	1381.58	571.527
389.8	333.795	196.923
389.95	-1182.01	-4331.61
390.1	-1170.77	-2646.98
390.25	-1078.06	-5815.1
390.4	-763.447	-2065.23
390.55	796.656	-5167.89
390.7	-1690.54	120.069
390.85	-2714.32	-5585.53
391	664.252	1471.01
391.15	2004.97	-12355.9
391.3	4017.57	-7534.22
391.45	674.763	-9941.56
391.6	75.0314	1649.05
391.75	303.448	-885.985
391.9	1119.38	-724.641
392.05	941.94	-11152.1
392.2	-1089.33	3269.03
392.35	1065.02	1944.58
392.5	900.459	2538.92
392.65	-1072.13	-5145.33
392.8	-1738.82	-825.357
392.95	-1342.91	1585.29
393.1	-1067.73	691.533
393.25	183.318	-4157.46
393.4	2302.21	-6085.19
393.55	-521.68	-1484.65
393.7	-1789.45	3015.15
393.85	-65.3788	-9714.42
394	-1164.7	-2400.35
394.15	1361.57	-5191.34
394.3	-2230	-407.728
394.45	-1016.31	-8096.09
394.6	272.577	-272.969
394.75	-1072.96	-536.96
394.9	-1996.24	3518.24
395.05	29.2199	-5910.39
395.2	254.751	-4963.97
395.35	1288.54	-9268.45
395.5	745.103	2459.95
395.65	-515.019	-1135.06
395.8	-1596.16	-1059.92
395.95	542.927	-6032.78
396.1	-1270.16	3454.2
396.25	-1354.47	-2895.33
396.4	125.828	4902.61
396.55	-669.399	-3712.8
396.7	1541.06	4001.75
396.85	-90.5122	4190.23
397	-553.408	10840.8
397.15	286.679	-1815.6
397.3	1764.62	5653.22
397.45	-236.005	-9837.84
397.6	-1478.87	1369.62
397.75	-305.578	-7582.73
397.9	1163.6	644.539
398.05	687.499	2580.54
398.2	783.672	7447.37
398.35	2144.53	1963.67
398.5	3090.84	-5071.35
398.65	2300.72	-9376.02
398.8	897.42	-4480.23
398.95	-610.481	-6485.72
399.1	615.184	-19.7547
399.25	1159.33	-1394.61
399.4	-5571.02	2751.69
399.55	-3121.59	-5096.87
399.7	-1647.16	-255.149
399.85	1395.67	-9746.81
400	19.4257	-1733.85
400.15	234.126	-12510
400.3	-386.732	-4081.31
400.45	-1715.57	-2664.6
400.6	-2140.8	-480.79
400.75	898.337	-6936.22
400.9	2591.49	-71.5631
401.05	513.219	-2935.39
401.2	-2522.11	-1589.92
401.35	-896.332	-1900.56
401.5	763.715	3919.68
401.65	2186.78	1835.79
401.8	-333.079	-674.94
401.95	-1570.79	-845.85
402.1	-1980.82	3136.79
402.25	-2730.6	-3436.34
402.4	-2844.13	1321.16
402.55	-2277.07	-808.36
402.7	-306.836	5696.91
402.85	-2468.82	-4503.28
403	-2678.46	-2225.8
403.15	563.848	-1117.19
403.3	-70.9732	2550.22
403.45	442.182	-1487.94
403.6	1013.79	1791.85
403.75	289.791	-840.18
403.9	-2768.91	2973.35
404.05	-1612.73	-8394.74
404.2	-1495.41	-7648.27
404.35	-347.008	-6652.04
404.5	-177.053	-154.748
404.65	-740.735	981.923
404.8	-185.117	-977.028
404.95	504.918	-1156.65
405.1	-1771.05	4616.58
405.25	-202.664	-8509.08
405.4	-377.116	5642.9
405.55	1481.44	4269.5
405.7	401.776	7616.96
405.85	1373.02	-12088.4
406	1148.9	1448.75
406.15	1157.16	-2552.34
406.3	1922.54	4975.28
406.45	-2022.84	-12310.2
406.6	-1222.8	-1834.62
406.75	1192.11	-4228.93
406.9	1498.28	7872.98
407.05	687.215	-1231.23
407.2	193.742	590.035
407.35	982.131	-5229.94
407.5	-790.302	-3215.91
407.65	-1053.61	-8654.37
407.8	-447.199	196.575
407.95	-2455.21	213.952
408.1	-1449.67	6674.45
408.25	-1575.56	1341.13
408.4	-1889.93	1308.69
408.55	-850.653	1924.48
408.7	-753.16	6415.76
408.85	1450	-1516.02
409	260.922	-1581.43
409.15	39.612	-5371.43
409.3	-2080.49	6577.45
409.45	647.026	1938.62
409.6	-584.332	6028.62
409.75	-1876.59	-2267.28
409.9	-347.002	-1314.63
410.05	-790.648	-6499.34
410.2	-566.082	-1945.14
410.35	1106.11	-8609.59
410.5	-327.146	1619.7
410.65	559.146	-6216.19
410.8	19.5859	-1948.9
410.95	43.6658	-6072.73
411.1	-205.13	3413.02
411.25	-966.567	-571.676
411.4	-855.664	-5940.07
411.55	-2248.2	-2615.38
411.7	-1153.09	771.098
411.85	-808.562	1801.07
412	580.563	3310.87
412.15	197.227	-1278.85
412.3	-2144.94	2533.97
412.45	-2229.66	1860.46
412.6	-1740.18	2786.71
412.75	226.75	-13085.9
412.9	-887.577	-2345.19
413.05	833.455	-4089.53
413.2	1337.82	-943.439
413.35	-893.389	-5323.39
413.5	110.277	3746.7
413.65	254.934	4123.33
413.8	175.26	8917.76
413.95	-112.945	-1177.5
414.1	-2984.81	-297.506
414.25	-759.912	2716.86
414.4	-1287.81	3329.18
414.55	-248.004	-4659.32
414.7	-1340.25	-960.453
414.85	2176.42	-7577.6
415	1102.47	1533.7
415.15	283.608	1067.89
415.3	1619.22	9077.21
415.45	-151.094	-9718.9
415.6	-1637.58	6247.72
415.75	18.4144	-7829.49
415.9	200.229	4206.68
416.05	-679.488	-5547.57
416.2	1071.74	1270.14
416.35	-385.709	-2503.92
416.5	-604.87	4221.42
416.65	203.019	-1063.5
416.8	-552.865	3165.1
416.95	-272.769	-2017.76
417.1	1456.29	227.392
417.25	116.119	-10509.1
417.4	-1350.98	-7487.52
417.55	545.324	2553.64
417.7	662.936	8863.88
417.85	1808.84	-644.442
418	953.579	2097.11
418.15	400.197	361.819
418.3	774.549	12198.6
418.45	2352.07	1862.14
418.6	-609.581	-1096.6
418.75	-1580.72	-1574.95
418.9	-890.115	5206.86
419.05	-148.718	-5433.48
419.2	-21.8371	-683.878
419.35	176.593	-3740.66
419.5	-1735.26	2827.66
419.65	-1822.8	-7775.38
419.8	-1394.03	-6039.19
419.95	257.615	1034.01
420.1	-2265.19	7004.52
420.25	841.281	1810.53
420.4	263.811	-2300.82
420.55	-2622.76	-11049.2
420.7	-714.093	-117.101
420.85	583.331	-432.87
421	-1403.96	3087.8
421.15	-1996.63	3453.69
421.3	-2506.7	11403.6
421.45	-2726.58	-1887.73
421.6	111.928	4314.37
421.75	1411.44	-2095.45
421.9	434.015	-3190.66
422.05	-775.14	152.326
422.2	1470.77	2345.61
422.35	2071.29	4.08519
422.5	523.201	6902.9
422.65	-1792.99	3123.99
422.8	224.522	1045.48
422.95	-48.4291	-3443.47
423.1	-1608.17	7119
423.25	-1520.72	22.5387
423.4	-1950.24	8459.77
423.55	-764.024	2579.05
423.7	-1807.29	8738.07
423.85	-121.35	1876.11
424	-1567.33	6724.81
424.15	101.311	-5262.29
424.3	-936.918	6770.19
424.45	-1451.75	1852.08
424.6	-24.7635	3666.47
424.75	747.988	-7567.97
424.9	421.942	3269.18
425.05	-708.846	-2228.43
425.2	-1457.86	-324.581
425.35	-175.124	-5993.34
425.5	-1342.15	1381.66
425.65	-69.0298	-564.381
425.8	-132.319	4090.6
425.95	1301.94	-715.607
426.1	-2466.41	-3288.09
426.25	-3326.25	-4950.13
426.4	-779.198	-4946.07
426.55	1770.47	-6555.4
426.7	2713.23	-976.67
426.85	470.289	4974.06
427	2354.24	7264.61
427.15	300.042	2139.89
427.3	-630.11	-341.669
427.45	36.4015	-5220.06
427.6	-1981.05	4754.33
427.75	-431.369	-4164.42
427.9	-2118.1	3798.59
428.05	-2551.6	-2695.84
428.2	-1644.36	-904.604
428.35	-1134.7	-5627.54
428.5	1450.22	1786.51
428.65	-456.229	-2891.83
428.8	-211.039	1955.68
428.95	1582.49	-34.2891
429.1	-709.163	13034.9
429.25	649.302	4888.85
429.4	-1006.32	2160.3
429.55	1581.82	-508.26
429.7	2275.32	675.516
429.85	990.603	-1752.93
430	1341.82	906.66
430.15	705.326	-438.538
430.3	733.027	5735.95
430.45	1932.62	561.528
430.6	-43.235	6971.33
430.75	767.214	-1804.62
430.9	1050.41	-750.571
431.05	1404.76	-2580.71
431.2	-1120.51	879.965
431.35	-430.726	10.2666
431.5	945.057	9557.14
431.65	-873.966	1988.19
431.8	124.457	650.199
431.95	994.906	-10439.6
432.1	-1707.61	-4628.84
432.25	-2076.28	-5470.35
432.4	43.9458	319.084
432.55	409.875	-4739.38
432.7	-1362.86	4581.72
432.85	-546.734	31.6921
433	1095.8	5684.91
433.15	-1051.43	-215.835
433.3	-3023.6	11040.9
433.45	128.676	1685.42
433.6	380.531	8966.91
433.75	129.064	80.5725
433.9	-3.90498	4831.91
434.05	2499.99	-3808.49
434.2	524.229	11516.3
434.35	418.899	5166.04
434.5	-830.02	4017.81
434.65	587.745	-441.858
434.8	-1540.15	-1769.8
434.95	738.5	-935.645
435.1	499.598	3872.43
435.25	-2273.03	-1981.92
435.4	-1726.65	-3048.89
435.55	1235.7	-1062.72
435.7	78.1911	2058.83
435.85	-1791.57	5668.33
436	2475.97	-3053.67
436.15	2321.95	1514.09
436.3	2167.72	7686.65
436.45	1539.23	233.92
436.6	1358.8	-601.131
436.75	1026.65	-8596.61
436.9	2149.59	8601.06
437.05	647.138	-5526.41
437.2	912.063	7379.89
437.35	2929.28	-1640.4
437.5	822.369	3090.45
437.65	-1346.98	-5415.43
437.8	-377.235	-1687.86
437.95	-539.335	-8310.55
438.1	-441.316	-2278.56
438.25	1429.14	555.425
438.4	1504.88	520.482
438.55	1793.82	3331.06
438.7	2121.75	9152.64
438.85	281.524	3652.37
439	-1501.44	2798.95
439.15	1025.85	-9053.1
439.3	782.714	1073.1
439.45	-1143.94	-6471.41
439.6	-1298.21	-1505.55
439.75	-2613.84	-12893.8
439.9	-2164.23	1279.8
440.05	-2964.18	-9875.56
440.2	201.333	681.586
440.35	1495.85	-224.6
440.5	1009.17	6042.27
440.65	603.36	4831.37
440.8	-1766.03	5154.56
440.95	-608.591	-2571.24
441.1	575.583	4646.05
441.25	94.2987	5522.66
441.4	-10.5216	6217.36
441.55	-1482.06	-4098.21
441.7	-991.658	-423.744
441.85	-3459.05	-1254.17
442	708.808	3691.67
442.15	1702.06	-2370.51
442.3	-373.396	-2312.01
442.45	433.652	-3584.37
442.6	-3043.58	4008.23
442.75	744.235	-6343.64
442.9	453.448	1347.06
443.05	-659.79	-2036.72
443.2	1103.02	5231.37
443.35	278.886	-2976.6
443.5	425.474	-3239.5
443.65	184.778	-2499.53
443.8	2672.23	-272.711
443.95	3673.98	3419.21
444.1	477.952	2600.5
444.25	3922.08	2279.2
444.4	536.702	391.3
444.55	802.477	-679.766
444.7	-1641.13	2692.98
444.85	-1195.1	-595.126
445	867.243	6441.86
445.15	-1196.11	153.413
445.3	-312.642	1725.85
445.45	-2171.51	-2476.84
445.6	-1540.61	2876.38
445.75	1980.74	-4808.77
445.9	-640.85	2397.07
446.05	-3332.06	-7553.03
446.2	-91.1558	2541.07
446.35	-851.192	-6464.53
446.5	1243.38	4118.1
446.65	-680.623	-16.1848
446.8	1148.79	4047.04
446.95	2548.09	-320.016
447.1	1647.08	1018.38
447.25	953.025	-4709.64
447.4	-1754.09	4833.21
447.55	-2307.86	-325.657
447.7	-1977.06	11608.1
447.85	-860.947	75.6114
448	-2270.32	-13.4354
448.15	126.86	4752.64
448.3	-458.221	6492.99
448.45	631.323	-5978.05
448.6	195.829	-3318.46
448.75	748.494	-3432.3
448.9	733.521	5157.55
449.05	495.846	-4291.86
449.2	1581.62	2622.32
449.35	1077.55	1280.14
449.5	-1070.96	12908.4
449.65	-791.075	1172.63
449.8	887.424	1590.97
449.95	1653.14	-6011.84
450.1	748.096	5561.54
450.25	-1382.24	-813.868
450.4	2204.06	1405.74
450.55	1966.8	-3428.58
450.7	2095.4	-1646.09
450.85	3233.71	2284.19
451	3770.84	5969.78
451.15	243.072	-6390.55
451.3	598.12	4006.02
451.45	349.062	-4509.76
451.6	582.259	-3402.75
451.75	727.962	-5732
451.9	2072.19	-4859.35
452.05	1511.83	-5440.15
452.2	-1355.44	-3125.53
452.35	-2053.77	-3904.29
452.5	-658.896	8860.55
452.65	-1939.05	1764
452.8	959.543	4631.57
452.95	2112.76	-1492.96
453.1	2440.87	4921.81
453.25	1653.76	6263.31
453.4	-349.963	-67.4589
453.55	2016.4	-3404.64
453.7	-461.262	-1046.91
453.85	924.678	-98.3933
454	-1058.34	3544.12
454.15	-2423.5	-4335.56
454.3	-1149.27	-1780.92
454.45	-2299.96	1211.31
454.6	1123.1	6010.22
454.75	1042.31	-6807.99
454.9	941.905	7843.68
455.05	668.514	-3052.47
455.2	-290.86	10782.8
455.35	-1096.03	-3712.46
455.5	1331.56	7162.19
455.65	3310.49	5092.06
455.8	2169.6	7121.64
455.95	3786.3	-6881.67
456.1	4064.96	2178.01
456.25	3944.94	2669.91
456.4	2949.09	10052.8
456.55	-156.493	5631.2
456.7	4614.89	8901.55
456.85	7646.73	13623.6
457	8710.59	24358.4
457.15	11205.9	19728.5
457.3	9972.67	26607.6
457.45	15279.3	30743.8
457.6	17347.5	45845.5
457.75	16865.3	46853.7
457.9	17724.9	66181.3
458.05	16244.6	65166
458.2	12425.9	72263.6
458.35	12352	61548.1
458.5	19457	65149.4
458.65	21824.7	53954.7
458.8	21119.6	60228.5
458.95	25135.1	47951.3
459.1	25761.4	61789.5
459.25	30471.7	55292.9
459.4	34723.7	65700.8
459.55	32736.2	67927.9
459.7	33126.5	76962.2
459.85	30132.7	86447.5
460	30536.5	96669.6
460.15	24323.1	100849
460.3	22925.7	97990.3
460.45	21009.1	103498
460.6	14527.4	110350
460.75	13598.7	93104.6
460.9	12133.3	83374.9
461.05	11856	68760.6
461.2	9777.75	71784.3
461.35	8529.13	52511.4
461.5	9660.08	53928.6
461.65	12626.2	46072.2
461.8	12167	42924.9
461.95	10621.9	40528.1
462.1	15670.6	45137.4
462.25	18788.4	51546.8
462.4	18296	56068
462.55	20270.7	59250.9
462.7	22939.1	67248.1
462.85	24757.8	73228
463	25836.5	79328
463.15	25374.3	87311.6
463.3	26388.3	100257
463.45	27243.2	95395.8
463.6	27096.8	99926.3
463.75	25878	88621.4
463.9	28306.3	101775
464.05	32055.8	97044.6
464.2	34057.5	101015
464.35	37133.1	85987.3
464.5	40892.2	95890.6
464.65	42102.1	98719.3
464.8	42147.3	115082
464.95	39427.7	111671
465.1	38677.8	119948
465.25	34604.4	124620
465.4	34362.3	132666
465.55	30723.6	132307
465.7	28539.1	136711
465.85	24692	133842
466	22779.5	131314
466.15	19959.5	119757
466.3	16071	116429
466.45	13202.1	106323
466.6	13638.4	98584.9
466.75	15966.6	84876.7
466.9	12057.5	83792.1
467.05	10191.6	64800.2
467.2	9479.3	58076.9
467.35	10092.9	39461.2
467.5	9001.27	40109.5
467.65	6983.55	30903
467.8	7045.21	38014.4
467.95	6805.19	33082.5
468.1	8625.87	34519.2
468.25	7565.7	25436.5
468.4	8316.69	29588.4
468.55	7528.92	20767.6
468.7	6926.88	24639.4
468.85	6458.93	20077.2
469	7892.05	26563
469.15	7806.92	21216.1
469.3	8679.85	24299.3
469.45	8888.58	21454
469.6	8727.64	24859
469.75	7103.38	18415.7
469.9	6565.16	21563.3
470.05	4896.45	22481.9
470.2	6993.38	27428.8
470.35	11199.6	18493
470.5	7713.37	16670.4
470.65	6497.28	18233.7
470.8	6636.36	25525
470.95	6559	19010.3
471.1	10674	23860.5
471.25	5870.91	18589.3
471.4	6740.47	25226.2
471.55	8323.8	18055.4
471.7	8679.22	16644.8
471.85	7392.35	14773.6
472	6211.08	25964.2
472.15	7939.76	23275.4
472.3	4135.26	25042.5
472.45	5630.95	24882.2
472.6	4353.24	26213.2
472.75	3769.55	20129.9
472.9	4023.7	19600.3
473.05	4780.86	18068.5
473.2	5305.16	29139.2
473.35	4257.25	13845.6
473.5	7262.15	22910.5
473.65	3487.69	10806.4
473.8	1769.24	19344
473.95	3713.13	15714.1
474.1	3889.25	22299.7
474.25	2863.55	14289.4
474.4	5008.5	17104.9
474.55	5891.61	16718
474.7	8160.49	23167.8
474.85	7734.13	15255
475	6369.5	16688.3
475.15	4743.65	20436
475.3	7668.76	20682.7
475.45	6392.29	19173.7
475.6	5782.1	18973.6
475.75	7051.89	20415.5
475.9	6437.32	25694.3
476.05	6862.17	20134.6
476.2	7508.78	25274.2
476.35	6615.27	13695.9
476.5	6797.72	21936
476.65	2839.4	16254
476.8	3324.26	22870.1
476.95	5708.28	12303
477.1	4585.27	24560.2
477.25	2654.96	18504.3
477.4	5749.92	23755.2
477.55	6910.89	10271.4
477.7	6900.75	14683.5
477.85	5450.7	17205.4
478	3660.47	18080.7
478.15	6048.48	15671.9
478.3	5693.57	14673.8
478.45	4264.33	8587.46
478.6	4217.57	15685.1
478.75	2994.67	6400.1
478.9	2844.89	13155.6
479.05	1985.07	9397.36
479.2	1857.58	15310.4
479.35	3280.46	8574.87
479.5	2377.13	16546.3
479.65	2094.79	12566.7
479.8	3335.51	23802.7
479.95	3871.34	11827.3
480.1	7152.6	20675.8
480.25	7512.56	9530.29
480.4	7191.66	15132.3
480.55	5304.62	10937.6
480.7	3592.3	10737.9
480.85	2565.83	8217.31
481	3515.23	11475.3
481.15	5956.42	4636.95
481.3	4549.3	12724.8
481.45	5067.68	5725.89
481.6	4803.18	12548.9
481.75	7248.59	-1842.6
481.9	7762.97	3649.39
482.05	5098.67	8384.69
482.2	3231.62	13111.6
482.35	6971.65	2470.37
482.5	7773.45	7806.96
482.65	5465.55	4366.82
482.8	5481.96	12209
482.95	4748.03	3092.96
483.1	3788.66	9565.25
483.25	4685.94	4046.42
483.4	3435.79	7819.87
483.55	3723.21	4497.86
483.7	4978.58	7402.59
483.85	4803.4	5742.64
484	4102.35	11568.6
484.15	2991.31	9323.17
484.3	4290.22	2460.21
484.45	2776.85	-2702.51
484.6	4651.35	10920.8
484.75	1800.93	13429.7
484.9	1695.89	12515.8
485.05	3282.51	-463.78
485.2	3577.85	15428.9
485.35	6863.56	10456.9
485.5	4664.94	12007.9
485.65	3095.32	5888.04
485.8	1428.8	17702
485.95	1327.36	12719.5
486.1	3343.36	10605
486.25	444.381	3286.43
486.4	2842.6	12255.5
486.55	5107.72	6556.61
486.7	5452.09	13578.9
486.85	3633.35	14761.4
487	3399.19	18001
487.15	5868.31	9023.07
487.3	3864.21	6820.19
487.45	4388.6	7618.31
487.6	4039.41	9502.6
487.75	3111.01	4103.33
487.9	2996.11	12195.4
488.05	1161.03	8562.03
488.2	2522.69	13368.9
488.35	2267.76	5926.54
488.5	1952.28	14646.7
488.65	3089.83	11362.8
488.8	2453.86	19943.8
488.95	2512.59	11859.1
489.1	3256.24	10865.1
489.25	1894.95	6344.16
489.4	532.437	18870.4
489.55	1889.03	9999.92
489.7	4639.07	12832.2
489.85	4181.7	-773.979
490	6626.18	7906.32
490.15	3821.89	9543.71
490.3	3766.49	15655.4
490.45	4603	7573.79
490.6	2345.64	7634.2
490.75	2946.61	8887.22
490.9	2517.49	12607.9
491.05	4936.52	15046.5
491.2	4121.2	20067.4
491.35	5979.79	9634.53
491.5	5244	11090.1
491.65	4039.43	6013.83
491.8	2864.75	14827.1
491.95	3152.03	9476.91
492.1	2399.65	18753.7
492.25	4597.15	4657.11
492.4	4449.35	6969.55
492.55	4231.67	2829.11
492.7	2495.95	12916
492.85	4291.72	10283
493	6204.45	13769.3
493.15	6002.75	14517.5
493.3	6081.66	18056.9
493.45	4458.37	13836.4
493.6	4473.07	7717.27
493.75	5660.02	6310.54
493.9	3837.39	3297.5
494.05	5083.25	7476.52
494.2	5050.06	12012.7
494.35	3949.38	13624.7
494.5	5575.39	20602.1
494.65	5851.43	6696.15
494.8	4014.7	17975.6
494.95	3244.78	9183.42
495.1	3452.46	13851.2
495.25	2797.21	11170.8
495.4	4910.04	24010.9
495.55	5394.95	8728.43
495.7	3845.55	11603
495.85	3347.29	4304.86
496	5400.26	14275.8
496.15	4518.62	8437.11
496.3	807.415	9753.9
496.45	1903.8	12168.3
496.6	3574.75	16012.8
496.75	5194.82	11360.9
496.9	3432.23	11755.6
497.05	3329.03	11865
497.2	5835.39	24778.5
497.35	4454.88	8234.49
497.5	4143	11605.3
497.65	4505.48	12287.6
497.8	5020.64	20638.7
497.95	5566.02	8860.4
498.1	3973.77	13715.5
498.25	3059.84	7466.42
498.4	3067.35	23213
498.55	4860.01	14270.9
498.7	3580.14	12722.4
498.85	3878.38	5234.49
499	5142.27	7104.11
499.15	3922.39	9703.7
499.3	3564.3	10388.6
499.45	4240.94	10010.5
499.6	5837.9	16892.7
499.75	3423.29	8873.43
499.9	2680.5	13365.2
500.05	4225.36	8401.94
500.2	4325.86	16614
500.35	5603.32	11972.5
500.5	2329.57	14990.4
500.65	4679.15	10072.4
500.8	6664.88	23960.6
500.95	4129.88	10364.8
501.1	3203.27	17315.5
501.25	3609.35	11105.6
501.4	6443.49	23145.8
501.55	7397.12	20088.8
501.7	4916.32	12260.3
501.85	6420.41	6478.95
502	3236.91	4054.85
502.15	4789.71	6947.77
502.3	3805.3	15111.6
502.45	3019.2	10936.3
502.6	5461.69	12435.2
502.75	7355.36	14069.5
502.9	6064.6	12767.3
503.05	4363.39	2296.96
503.2	3918.37	15922.7
503.35	2719.31	13299
503.5	4989.42	19187.8
503.65	6596.39	4141.62
503.8	4508.97	11706
503.95	5481.11	12026.2
504.1	4051.99	19063.5
504.25	3863.42	7245.7
504.4	5873.57	17137.5
504.55	5676.33	14210.5
504.7	5373.72	17540.5
504.85	4103.74	6971.6
505	3200.87	17671
505.15	5590.59	15021.1
505.3	5041.28	14352.7
505.45	3502.93	11865.1
505.6	1718.96	16218.2
505.75	4744.44	10912.1
505.9	3002.66	10832.1
506.05	4195.07	9019.48
506.2	2519.06	10784.7
506.35	7004.41	9232.93
506.5	7271.84	11124.9
506.65	3617.63	10497.4
506.8	4412.5	16164.4
506.95	7939.24	12048.5
507.1	5603.11	21216
507.25	5470.38	12993.7
507.4	3009.13	18297.5
507.55	6109.33	1920.9
507.7	5304.91	15847.7
507.85	5110.47	9541.93
508	3526.98	13520.9
508.15	3490.8	8054.96
508.3	2627.51	13521.7
508.45	1444.81	9283.85
508.6	4590.66	13223.5
508.75	4612.65	13207.7
508.9	4749.62	17411.9
509.05	3462.3	8724.49
509.2	2911.41	6279.9
509.35	4153.58	9327.11
509.5	2591	14919.3
509.65	2569.51	10254.6
509.8	4039.39	10546.4
509.95	3336.49	4212.15
510.1	1507.21	14110.4
510.25	3549.54	13357
510.4	3090.73	14051.7
510.55	4892.68	9011.65
510.7	5738.59	12319.9
510.85	3813.07	7054.85
511	3012.85	15653
511.15	5259.05	13110.1
511.3	3345.47	10146.2
511.45	5223.06	5344.62
511.6	4112.48	15035.1
511.75	4414.72	13980.8
511.9	3117.51	18713.2
512.05	2593.37	9401.23
512.2	2343.89	17711.6
512.35	3552.46	11690.8
512.5	2883.54	18472
512.65	3367.81	10695.7
512.8	4055.84	21557
512.95	6024.19	10751.5
513.1	3460.62	18714.6
513.25	2767.47	9533.38
513.4	2430.63	15509.2
513.55	3946.96	1456.6
513.7	3477.95	11784.3
513.85	2693.68	3552.03
514	5729.17	11110
514.15	754.508	8677.72
514.3	2699.64	13767.1
514.45	5960.38	5053.77
514.6	3383.67	8802.24
514.75	-342.914	11273.5
514.9	826.081	11483.1
515.05	4241.65	7867.7
515.2	3626.51	10521.7
515.35	2499.66	14021.4
515.5	2659.91	13490.6
515.65	5685.29	9619.62
515.8	3479.74	12798.4
515.95	2008.08	12976.3
516.1	5148.44	16049.4
516.25	7408.12	12665.5
516.4	2958.38	11986
516.55	4678.09	3593.89
516.7	2615.63	10455.5
516.85	6268.67	7884.18
517	4638.74	11643.1
517.15	3422.9	4716.9
517.3	2768.45	12844.7
517.45	2631.25	5748.01
517.6	3232.47	11003.9
517.75	1958.12	13620
517.9	2434.94	15178.7
518.05	4703.31	7678.65
518.2	5223.29	8341.74
518.35	4136.16	11792.3
518.5	2891.38	17287.3
518.65	5566.84	3062.33
518.8	3356.09	13944.1
518.95	3458.67	11012.9
519.1	2237.55	19393.6
519.25	2195.07	1638.45
519.4	2564.65	11372.7
519.55	2994.55	3910.96
519.7	5002.7	7882.65
519.85	4373.89	1367.04
520	5131.67	4571.61
520.15	4215.34	2296.5
520.3	3414.15	12881.5
520.45	5193.24	6804.77
520.6	2877.27	12708.6
520.75	4097.08	9651.53
520.9	2647.5	7570.12
521.05	4172.07	5072.5
521.2	3084.62	9687.17
521.35	2020.31	10228.3
521.5	2133.86	17213.7
521.65	1111.59	5024.8
521.8	537.789	12557
521.95	3746.88	-1482.45
522.1	1427.01	11035.7
522.25	1100.34	2008.08
522.4	1610.95	9857.07
522.55	3259.29	2706.06
522.7	4128.86	14647.2
522.85	4224.41	9604.92
523	4199.93	12682.7
523.15	2338.97	-519.507
523.3	4636.79	3666.59
523.45	2529.72	10933.9
523.6	4164.89	11501.6
523.75	3881.89	7954.61
523.9	4750.17	8470.05
524.05	2742.4	7994.93
524.2	296.688	8440.36
524.35	1678.16	12132.6
524.5	1646.54	10108.1
524.65	2960.46	951.365
524.8	3062.66	4215.28
524.95	1671.88	1941.05
525.1	3310.08	9902.66
525.25	3237.71	6632.89
525.4	882.427	14758.5
525.55	2494.53	5208.03
525.7	4051.2	4264.95
525.85	3754.04	-4497.54
526	2017.83	6016.28
526.15	3996.77	4783.48
526.3	4241.19	3799.56
526.45	4588.47	6390.4
526.6	2976	15935.2
526.75	880.74	9684.61
526.9	136.889	13973.7
527.05	3326.65	3490.19
527.2	4089.82	15333.6
527.35	3825.14	5466.98
527.5	3345.93	12815
527.65	3895.93	7712.79
527.8	4766.95	5120.53
527.95	4893.49	4243.24
528.1	3496.53	13070.8
528.25	2131.07	8356.76
528.4	1123.34	15265.5
528.55	2546.93	14686.6
528.7	4880.52	12061.4
528.85	3607.25	3071.91
529	1561.64	8102.88
529.15	1869.58	9813.48
529.3	4656.83	9573.24
529.45	5037.26	4385.64
529.6	4284.57	13614
529.75	4611.49	13965.9
529.9	4802.58	14359.1
530.05	6879.23	6480.98
530.2	7696.75	26638.1
530.35	10243.1	22524.2
530.5	13804	22690.4
530.65	14444.9	16557.8
530.8	12612.3	35185.9
530.95	10109.4	37274.3
531.1	7204.07	43392.5
531.25	10757.4	30764.9
531.4	11353.4	43797.7
531.55	15926.9	32023.2
531.7	13989.5	43435.9
531.85	13742	32257.7
532	12795.9	40423
532.15	10683.3	30845.9
532.3	11597.5	36425.4
532.45	9628.82	32999.6
532.6	11167.4	30358
532.75	10795.5	27743
532.9	10677.3	32751.3
533.05	9508.49	35698.7
533.2	12058.3	32050.8
533.35	11659.2	29789.9
533.5	14438.3	29882.3
533.65	14025.5	31509.5
533.8	10977	25782.1
533.95	11189.4	22795
534.1	12913.8	28696.2
534.25	13719.1	26134.6
534.4	12313.2	33912.9
534.55	11432	27779.4
534.7	12851.9	34751.2
534.85	13475	24371.9
535	13790.7	34711.5
535.15	12007.9	28595.8
535.3	6022.53	31508.5
535.45	7016.03	22964.7
535.6	6704.36	27255.8
535.75	7642.37	30137.8
535.9	5812.36	31808
536.05	6429.48	26525.2
536.2	7314.89	20287.1
536.35	4402.93	19006.5
536.5	4065.41	28867.9
536.65	2893.97	25232.9
536.8	2896.16	25483.7
536.95	4063.42	19128.2
537.1	4467.19	30084.1
537.25	7268.89	25511.9
537.4	3592.59	27165.7
537.55	215.551	16526.8
537.7	2315.38	31853.4
537.85	3944.51	21526
538	4929.45	33521.4
538.15	4641.98	26469.4
538.3	6104.2	32598.2
538.45	4008.35	24163.6
538.6	4188.16	23441.9
538.75	5001.62	19137.3
538.9	4613.95	25573.8
539.05	4862.16	23054.3
539.2	5529.45	26333.1
539.35	5977.81	18526.7
539.5	5848.06	19853.6
539.65	6441.88	22543.8
539.8	6473.44	30638.7
539.95	4283.6	19101.2
540.1	6239.96	20483.5
540.25	9351.26	22082.9
540.4	10053.6	36787.8
540.55	10048.8	27051.4
540.7	9063.41	31004.8
540.85	10291.2	21594.2
541	9450.84	29029.5
541.15	11203.5	21969.3
541.3	11014.3	19994.6
541.45	8831.22	16155.8
541.6	9271.38	22232.3
541.75	9474.64	22883.3
541.9	10559.8	28812.1
542.05	9868.37	23295.6
542.2	11866	28008.5
542.35	10645.2	27550.7
542.5	9977.69	31742.2
542.65	9305.07	28682
542.8	10984.2	30318
542.95	10862.7	23130.6
543.1	11450.3	30675.2
543.25	10500.9	24938.5
543.4	10451	36435.4
543.55	8882.25	32579.3
543.7	8734.7	37434.6
543.85	10006.3	25805.9
544	10486.8	28372.7
544.15	10853.5	34145.3
544.3	9714.67	43124
544.45	8923.6	30295.4
544.6	7713.36	29748.6
544.75	9256.87	25503
544.9	7273.91	26389.6
545.05	8420.02	23682.3
545.2	6816.53	26746
545.35	7443.83	31312.5
545.5	8186.66	39147.2
545.65	7157.98	20480.5
545.8	7858.46	17977.7
545.95	8004.08	18494.5
546.1	7092.81	32817.5
546.25	7738.78	28935.5
546.4	10245.6	30990.3
546.55	10261.6	21118.8
546.7	7371.51	25310.2
546.85	6137.47	17029.6
547	5815.45	19742.9
547.15	6106.66	16574.5
547.3	8696.51	28332.7
547.45	5591.87	18367
547.6	7333.4	21817.1
547.75	7860.61	21911.7
547.9	8280.05	29162.6
548.05	5821.87	17114
548.2	5313.77	23210.3
548.35	5062.27	20124.2
548.5	7773.93	28242.5
548.65	6827.99	17943
548.8	5558.7	25616.8
548.95	8277.98	21285.7
549.1	8993.58	26409.6
549.25	5055.65	21400.9
549.4	4875.84	23480.7
549.55	4862.7	20904.9
549.7	4934.55	28551.9
549.85	6154.39	21851
550	6074.28	30887.2
550.15	7706.71	23969.6
550.3	4795.84	27907
550.45	4781.81	20643.5
550.6	4659.86	23398.9
550.75	8421.08	18919
550.9	10525.6	32627.3
551.05	5134.94	28860.9
551.2	6105.93	28803.9
551.35	5910.2	25092.5
551.5	6495.02	26846.2
551.65	4595.91	20688.6
551.8	5640.86	20340.7
551.95	8304.86	19313.5
552.1	6513.8	22304.4
552.25	6111.31	21824.1
552.4	8860.5	27401.5
552.55	7568.48	22206.2
552.7	6590.31	22368.5
552.85	1494.11	16757.2
553	4310.81	26883.1
553.15	5189.07	11596
553.3	6174.78	25836.6
553.45	4706.28	18154.9
553.6	4673.25	31002.1
553.75	4092.45	15769.4
553.9	3358.61	15668.7
554.05	4883.01	17658.7
554.2	3459.66	26176.3
554.35	4772.42	27494.5
554.5	5937.95	25148.1
554.65	3968.94	17145.2
554.8	4484.49	16444.7
554.95	3248.9	23893.2
555.1	3234.7	31908
555.25	5712.06	27644.9
555.4	4733.26	20190.2
555.55	6694.53	17014.4
555.7	4867.39	21331.8
555.85	4739.93	16551.9
556	5865.89	32612
556.15	8249.06	21129.6
556.3	5499.47	22288.6
556.45	4305.73	9273.26
556.6	5548.11	22030.7
556.75	5888.78	21772.2
556.9	5856.33	22754
557.05	3983.36	22572.4
557.2	5016.84	21573.9
557.35	4242.9	15969.1
557.5	6220.16	22131.5
557.65	6373.94	14724.2
557.8	4780.56	20678
557.95	4064.44	17785
558.1	5830.35	23174.6
558.25	6011.56	17088.5
558.4	6640.28	28004.9
558.55	6801.51	18232.8
558.7	8219.69	24849.8
558.85	7157.66	19229.6
559	8823.47	22039.8
559.15	8769.9	14084.8
559.3	6242.58	22079.1
559.45	4737.46	20970.5
559.6	5226.55	22643.1
559.75	5816.52	21932.7
559.9	5081.67	17438.7
560.05	3744.7	20949
560.2	6548.77	26560.5
560.35	6736.4	19874.5
560.5	6876.77	21725.7
560.65	6953.11	18288.7
560.8	6933.94	24402.6
560.95	5210.85	20321.7
561.1	8240.39	31257.4
561.25	8020.57	22055.6
561.4	4772.18	27423.8
561.55	4490.2	21608.8
561.7	5836.59	30453.7
561.85	3240.4	16641
562	3020	19702.3
562.15	5585.07	15060.4
562.3	6969.22	25477.7
562.45	6249.1	15014.9
562.6	7464.16	15732.2
562.75	5612.35	14578.6
562.9	5871.76	27445.3
563.05	4721.93	29912.3
563.2	6215.23	28163.5
563.35	7186.02	20837.5
563.5	4591.74	23951.5
563.65	6447.09	20102.4
563.8	6487.74	27616.3
563.95	7644.95	23099.8
564.1	9760.65	28337
564.25	8237.26	22596.9
564.4	7353.77	26785.5
564.55	5220.91	21856.7
564.7	6799.81	28263.8
564.85	11824.7	24524.5
565	8837.64	31761.5
565.15	7608.4	24268.4
565.3	6650.81	31793.8
565.45	6096.26	22765.4
565.6	6628.36	29887.2
565.75	5045.55	23057.9
565.9	5306.54	34998.3
566.05	6175.87	22104.1
566.2	8802.35	34320
566.35	7695.81	24080.9
566.5	7234.93	27208.1
566.65	6695.51	25754
566.8	7477.23	33992.7
566.95	10003.5	25296.3
567.1	7839.91	27214.6
567.25	7763.51	28855
567.4	9956.08	28224.9
567.55	7206.06	26830.8
567.7	4597.24	26407.3
567.85	4852.88	21595.4
568	6898.41	23427.1
568.15	6234.82	21146.6
568.3	8441.21	25847.6
568.45	10240.3	26758.5
568.6	7078.17	32096.1
568.75	5559.06	26423.9
568.9	5554.49	31158.2
569.05	6595.28	20938.4
569.2	6211.12	27120.2
569.35	6811.07	21763.9
569.5	7159.3	30587.4
569.65	7296.65	21890.3
569.8	6906.68	20239.2
569.95	4475.97	17245.7
570.1	6022.55	21211.5
570.25	6816.2	23131.3
570.4	5230.77	29441.8
570.55	4636.25	18950
570.7	6058.52	26779
570.85	4673.92	17600.2
571	4418.68	27613
571.15	3719.96	13981.2
571.3	4639.25	23067.2
571.45	4102.67	14581.9
571.6	5643.41	28371.5
571.75	4603.77	18451.5
571.9	7765.05	26634.8
572.05	4420.1	17229
572.2	3822.51	23449.6
572.35	5332.82	23474.5
572.5	5602.17	28593.4
572.65	5487.81	27443.5
572.8	6526.96	23807.8
572.95	6086.3	23319.4
573.1	3937.85	23877
573.25	3983.16	26028.7
573.4	6190.64	20855.6
573.55	4793.84	16986.3
573.7	5372.27	18358.3
573.85	5532.23	9254.79
574	5884.1	17561.3
574.15	5078.25	14501.7
574.3	4162.64	19279.9
574.45	6762.9	11432.2
574.6	6048.79	18817.1
574.75	7399.4	12448.9
574.9	4657.89	17513.7
575.05	4336.29	10302.7
575.2	5178.9	14581
575.35	3560.91	5595.53
575.5	5992.91	16193
575.65	5663.88	10441.7
575.8	4020.95	15359.3
575.95	3752.6	13462.1
576.1	2399.2	15534.8
576.25	4099.28	13280.2
576.4	4347.06	15486
576.55	2231.61	13416.1
576.7	3141.78	21395.8
576.85	3047.95	19554
577	3990.61	16900.7
577.15	3256.53	11156.4
577.3	6151.4	23262.8
577.45	5839.51	17660.8
577.6	5936.28	18337.1
577.75	4835.95	13557.8
577.9	5314.68	24524.7
578.05	5640.56	17688.9
578.2	4969.16	19995.1
578.35	6032.23	18596.8
578.5	4198.48	26927.3
578.65	5367.59	24349.9
578.8	6920.16	24658.9
578.95	6222.68	16370.2
579.1	6864.35	22352
579.25	5842.38	20508.2
579.4	8708.27	20478.8
579.55	7227.43	19498.2
579.7	5753.02	24590.8
579.85	5848.66	18093.8
580	6233.71	25131.4
580.15	6978.14	10678.7
580.3	5140.61	21087.4
580.45	4487.54	16128.7
580.6	5076.19	27798.4
580.75	4629.01	20598.2
580.9	5410.26	22540.5
581.05	4788.16	11933
581.2	5015.47	11477
581.35	7136.65	8599.52
581.5	6586.03	12560
581.65	6404	10210.5
581.8	6481.65	17944.3
581.95	4962.1	20203.4
582.1	5512.6	19220.3
582.25	3418.64	15606.5
582.4	3374.39	22544.7
582.55	2506.4	20312.3
582.7	3259.93	19599.3
582.85	2818.92	12196.2
583	3922.08	22298.1
583.15	5003.76	13618.5
583.3	5857.17	20589.5
583.45	5295.23	14482.7
583.6	5181.19	24633.9
583.75	9161.96	17684
583.9	4785.78	19211.5
584.05	3152.93	9872.86
584.2	4886.91	17711.9
584.35	6045.45	16052.3
584.5	4119.17	17038.6
584.65	1748.67	15598.7
584.8	3556.09	20836.2
584.95	4311.59	13551.9
585.1	2913.44	20928.2
585.25	3670.45	14240.5
585.4	4294.91	12475.9
585.55	5166.66	11600.8
585.7	4777.64	16734.7
585.85	6129.09	15941.5
586	5171.45	19401.7
586.15	2295.06	18314.4
586.3	5609.36	22251.9
586.45	5741.2	9181.68
586.6	3683.99	18372.1
586.75	1254.83	11117.2
586.9	1837.55	20071.8
587.05	3321.38	24664.6
587.2	4899.12	21632.4
587.35	4354.37	7607.44
587.5	4067.94	17409.9
587.65	6698.33	11499.5
587.8	6419.99	21068.9
587.95	6859.77	9857.37
588.1	6597.34	13871.6
588.25	3783.5	14184.9
588.4	3294.63	20006.3
588.55	1191.4	17820.9
588.7	1827.63	24706.8
588.85	1590.95	19572.2
589	776.942	20984.8
589.15	3967.34	11688.4
589.3	2217.98	19313.5
589.45	6571.32	13530.4
589.6	4064.59	23518.7
589.75	3115.16	23370
589.9	4970.61	26477.4
590.05	3610.95	16490.2
590.2	4346.62	24266.9
590.35	4205.11	18320.5
590.5	3691.19	15622.4
590.65	1186.01	12182.1
590.8	2360.15	15890.3
590.95	5490.52	17114
591.1	3503.4	18996.2
591.25	2622.03	16893.1
591.4	3123.41	16779.6
591.55	3426.6	17430.3
591.7	2679.64	24288.4
591.85	2434.83	20601.9
592	3827.6	20725.3
592.15	6179.16	22850.5
592.3	4805.13	22633
592.45	3092.24	13359.4
592.6	3370.77	20273.1
592.75	3867.24	10357.1
592.9	2283.79	21326.1
593.05	3608.63	6373.72
593.2	1533.23	14925
593.35	3342.65	4771.2
593.5	4962.61	16256.5
593.65	4330.22	14447
593.8	3434.81	23348.5
593.95	3910.28	16482.9
594.1	2804.39	22943.2
594.25	2971.17	19043.5
594.4	3576.74	20147.6
594.55	5866.56	11080.2
594.7	4226.23	15367.7
594.85	3092.69	23232.3
595	532.814	24916
595.15	2672.07	14310.8
595.3	4044.06	18959.7
595.45	3631.49	8078.85
595.6	4179.28	15582.2
595.75	5038.39	9306.84
595.9	5164.11	16561.3
596.05	4485.21	9285.99
596.2	3566.04	19349.2
596.35	4032.64	15952.9
596.5	4167.77	15720.1
596.65	161.999	14687.1
596.8	161.611	17565.9
596.95	442.467	18767.3
597.1	2574.72	16956.2
597.25	2842.36	13716.4
597.4	862.299	13772.1
597.55	1864.96	13958.7
597.7	4763.14	12617
597.85	3221.64	9847.68
598	2058.92	13914
598.15	4494.62	9016.97
598.3	3836.96	19687.1
598.45	3920.9	14716.6
598.6	1329.41	20748.6
598.75	1538.21	9779.44
598.9	1297.32	17814.6
599.05	2679.74	7884.45
599.2	2210.2	19879.3
599.35	4968.22	12281.8
599.5	6602.87	22081.2
599.65	5438.78	13143
599.8	3630.43	13463.3
599.95	572.881	11691.4
600.1	2982.55	13489.3
600.25	6659.3	13396.4
600.4	4646.65	14347.9
600.55	5331.02	14654.4
600.7	2964.15	18807
600.85	989.125	14820.2
601	2153.83	22337.1
601.15	2955.83	13614.1
601.3	4878.41	22237.1
601.45	1267.27	14832.6
601.6	-119.829	17990.8
601.75	2851.73	6499.66
601.9	3951.27	12604.7
602.05	3059.96	5033.57
602.2	300.779	22203.4
602.35	3650.11	18117.9
602.5	1603.45	17244.8
602.65	3148.05	12727.9
602.8	1038.87	15440.4
602.95	513.114	19755
603.1	1546.36	18714
603.25	3297.96	20727.9
603.4	4353.17	13175.9
603.55	4439.4	7857.36
603.7	2964.53	16929.3
603.85	2671.18	13324.1
604	698.061	25128.9
604.15	200.225	18390.4
604.3	727.547	15691.7
604.45	4320.47	13953.8
604.6	1523.88	18027.4
604.75	-670.231	10113.7
604.9	28.7553	25789.2
605.05	1060	21028.8
605.2	2353.17	21611
605.35	3910.05	9135.89
605.5	4347.05	14873.6
605.65	5422.42	13849.1
605.8	3690.67	21973.2
605.95	2983.77	18537.5
606.1	2930.72	27829.4
606.25	4054.97	18290.2
606.4	3637.7	21022.9
606.55	3970.03	11066.2
606.7	5310.7	18983.9
606.85	2482.09	14017.3
607	474.506	18509.6
607.15	2525.12	13833
607.3	2972.68	19020
607.45	523.805	13763.8
607.6	-176.619	14009.1
607.75	1480.04	13356.2
607.9	2423.83	19942.7
608.05	2483.59	20524.5
608.2	779.66	24893.1
608.35	3571.38	14121.3
608.5	2843.19	18189.9
608.65	3290.19	17656.6
608.8	2936.84	19330.8
608.95	3839.99	9926.19
609.1	2138.7	16191.3
609.25	2919.03	16788.5
609.4	3147.86	15028.3
609.55	3876.78	9744.79
609.7	3017.36	17748.5
609.85	5753.45	17750.2
610	4867.08	20069.3
610.15	1808.58	13987.6
610.3	1841.39	14714.9
610.45	1843.14	8966.34
610.6	698.237	21187.2
610.75	833.892	13428.1
610.9	2203.84	26087.4
611.05	3735.27	11459.9
611.2	3892.75	25518.4
611.35	3482.68	11980.4
611.5	3122.49	20669.7
611.65	3930.9	7519.05
611.8	2504.83	18438.5
611.95	5057.03	10295.9
612.1	2449.43	7454.42
612.25	2995.47	9513.77
612.4	2970.03	16105
612.55	4111.48	18139.3
612.7	2352.81	12864.8
612.85	3928.19	11264.4
613	4518.81	9882.72
613.15	3872.56	19661.3
613.3	1704.81	18370.1
613.45	2677.18	16518.3
613.6	1156.36	25748.4
613.75	4261.76	21950.2
613.9	1667.03	21916.6
614.05	638.629	10307.4
614.2	1350.36	18313
614.35	1854.64	11899.9
614.5	3712.46	22032.7
614.65	1472.31	15962
614.8	1568.15	19865.4
614.95	4291.99	15782.8
615.1	3446.66	19559.6
615.25	3616.65	12858.6
615.4	2284.35	15861.1
615.55	3547.89	14596.2
615.7	777.998	22015.9
615.85	1814.54	19415.3
616	5335.84	24061.4
616.15	4270.1	21166.5
616.3	2116.25	25948.1
616.45	2661.18	12933.3
616.6	5495.72	14636.2
616.75	3548.86	10522.6
616.9	996.568	19908.3
617.05	3221.19	6334.96
617.2	2534.43	18003
617.35	3113.28	15172.5
617.5	2376.3	20350.4
617.65	1589.52	11662.1
617.8	602.374	18029.5
617.95	2698.68	15861.2
618.1	3533.57	17668.2
618.25	4001	14850.1
618.4	4030.85	16187.6
618.55	4737.34	10722.9
618.7	1664.87	12708.2
618.85	3354.03	8199.7
619	1335.58	13984.4
619.15	2182.71	11227.2
619.3	3443.44	20741.2
619.45	1969.25	14187.2
619.6	1577.29	18177.8
619.75	2624.61	9069.1
619.9	1557.43	21756.5
620.05	2596.59	15570.2
620.2	3228.2	15326.9
620.35	4176.52	10622.6
620.5	1878.1	20314.6
620.65	496.31	20585.6
620.8	1840.15	21129.4
620.95	5288.49	13295.3
621.1	4754.2	15161.2
621.25	3827.33	17510.6
621.4	1270.68	23581
621.55	1271.18	14364.3
621.7	-572.471	16747.4
621.85	1695.85	14846.3
622	2589.27	21919.1
622.15	1478.71	7700.82
622.3	-442.498	9277.25
622.45	1837.24	11108.9
622.6	2575.1	15415.5
622.75	4184.87	8905.89
622.9	2962.93	8670.26
623.05	2710.13	5850.98
623.2	301.724	14807.3
623.35	1710.3	10106.7
623.5	2754.23	15279.2
623.65	3399.93	8787.9
623.8	3271.52	15539.9
623.95	1004.23	11043.1
624.1	1875.36	13378.6
624.25	4138.05	8137.98
624.4	1372.03	22520
624.55	-902.575	13783.6
624.7	-397.211	15643.1
624.85	1784.66	8038.16
625	3505.55	13082.5
625.15	3382.19	13251.5
625.3	-309.785	16706.4
625.45	557.165	12362.8
625.6	3568.72	23069.3
625.75	4805.16	16571.4
625.9	5004.64	15422.8
626.05	3566.77	8532.21
626.2	1907.18	19407.7
626.35	4436.61	21201.4
626.5	1877.58	24280.1
626.65	654.938	11789.5
626.8	584.383	11308.3
626.95	4224.66	13721.2
627.1	1266.79	18372.1
627.25	1100.84	11479.9
627.4	2129.49	16735.6
627.55	871.356	18110.5
627.7	836.844	15131.3
627.85	1375.61	9853.97
628	860.199	17454.4
628.15	311.493	11228.6
628.3	439.048	18578.1
628.45	1525.63	12794.6
628.6	949.569	20512.5
628.75	2621.39	13664.1
628.9	579.717	19022.8
629.05	-112.865	9399.87
629.2	3725.16	18306
629.35	1644.93	6013.82
629.5	970.712	16204.7
629.65	3364.63	9424.74
629.8	1612.85	18388.4
629.95	3495.8	7564.85
630.1	2395.62	14712.4
630.25	1570.59	11918
630.4	2137.6	16694
630.55	5584.65	13500.9
630.7	3796.8	14356
630.85	1648.98	8915.16
631	2034.97	13102.5
631.15	1356.11	14443.8
631.3	2140.54	12631.9
631.45	3253.64	9084.12
631.6	848.366	4936.85
631.75	1246.18	13641.5
631.9	-558.661	18239.4
632.05	1374.76	14246.1
632.2	1515.65	12232.9
632.35	2973.7	3749.39
632.5	1294.14	15219.8
632.65	1332.78	6732.38
632.8	550.755	14618.1
632.95	804.118	5365.33
633.1	1089.8	12953.1
633.25	880.665	4703.79
633.4	712.651	17562.6
633.55	2431.33	14230.6
633.7	1262.96	17493.9
633.85	1369.91	8277.14
634	1115.97	14682.3
634.15	-1513.27	14253.9
634.3	-240.19	16755
634.45	1347.13	16609.6
634.6	2390.15	15595.4
634.75	2728.19	7811.19
634.9	3381.25	15713.5
635.05	3249.19	9742.97
635.2	1507.65	17284
635.35	2105.65	8695.81
635.5	2348.12	14246.9
635.65	541.212	6785.97
635.8	23.4083	17372.8
635.95	3532.03	8081.95
636.1	3743.22	13943
636.25	2393.97	6444.77
636.4	1000.49	8368.07
636.55	-422.206	10730.1
636.7	536.807	10628.8
636.85	-167.183	7428.44
637	-34.3874	8035.82
637.15	1412.33	10209
637.3	3658.65	17237.1
637.45	3509.51	13375.1
637.6	1942.98	24435.2
637.75	2526.25	10252.2
637.9	167.453	15962.3
638.05	2316.74	9110.1
638.2	1389.53	19189.2
638.35	2385.93	5503.98
638.5	3791.03	11672.5
638.65	3937.5	6290.94
638.8	2589.91	13653.2
638.95	1404.57	7690.72
639.1	2046.03	10180.9
639.25	933.036	10386.5
639.4	2367.8	16244.3
639.55	4159.66	13760.9
639.7	1991.67	13653.2
639.85	471.826	14871.4
640	1928.35	18233.5
640.15	3749.86	8447.79
640.3	4146.3	9616.78
640.45	3082.04	5526.68
640.6	1976.73	11479.3
640.75	2491.33	15092.5
640.9	2080.91	24576.3
641.05	2290.63	13106.2
641.2	2040.15	12642.2
641.35	1451.12	7528.97
641.5	-713.932	15605
641.65	1114.66	5764.73
641.8	2434.22	11775.2
641.95	969.406	5566.04
642.1	947.571	11743.3
642.25	1276.83	11116.1
642.4	485.377	17467.9
642.55	156.383	11341.5
642.7	3237.9	12132.7
642.85	3204.92	5698.03
643	1132.05	12321.2
643.15	1753.07	14686.1
643.3	-822.015	15239.9
643.45	1986.73	4021.07
643.6	2273.69	13463.9
643.75	-22.6284	17778
643.9	1257.19	21178.8
644.05	878.201	12144.3
644.2	2837.66	9172.14
644.35	2057.58	7170.79
644.5	2223.52	12531.3
644.65	3254.7	13519.8
644.8	3266.32	14009.1
644.95	5111.08	11946.1
645.1	2914.95	17668.2
645.25	1654.4	5288.03
645.4	356.059	13945
645.55	-1132.61	5464.2
645.7	1497.5	10980.1
645.85	1875.77	7775.41
646	1994.14	22422.2
646.15	-53.8405	13867.2
646.3	339.713	20264.3
646.45	1696.25	10259.4
646.6	1263.56	10797.5
646.75	1258.06	7161.2
646.9	920.561	15923.5
647.05	2607.87	12812.9
647.2	2478.82	17333.7
647.35	1455.32	15633.1
647.5	3742.27	16025
647.65	3841.97	7291.97
647.8	2421.24	16321.6
647.95	2879.13	4655.46
648.1	3293.82	17176.1
648.25	495.063	6961.87
648.4	1110.67	15761.1
648.55	2290.58	10090.4
648.7	793.427	12752.1
648.85	924.692	6461.5
649	3765.52	4669.45
649.15	843.283	7916.99
649.3	792.63	13050.8
649.45	3447.98	12563.5
649.6	2866.18	14636.5
649.75	1721.78	10984.7
649.9	1123.43	15295.5
650.05	205.748	14596.6
650.2	1861.61	12101.1
650.35	2156.82	8822.57
650.5	1929.78	20947.2
650.65	2658.87	7795.28
650.8	913.094	11741.8
650.95	-1130.64	778.442
651.1	-790.203	15642
651.25	2962.22	5203.35
651.4	3582.3	12071.1
651.55	3311.44	10094.7
651.7	2464.02	11315.4
651.85	757.323	8113.04
652	577.354	12059.1
652.15	797.281	7653.48
652.3	671.739	8706.18
652.45	2448.97	9717.72
652.6	3386.32	14855.7
652.75	2454.97	11878.5
652.9	2273.89	13907.9
653.05	1634.94	7993.03
653.2	1713.31	14185.8
653.35	380.874	10415.4
653.5	847.061	14855.1
653.65	-318.895	7908.38
653.8	975.967	13846.3
653.95	-166.115	7579.55
654.1	1396.02	14740.9
654.25	1049.06	8601.77
654.4	-28.0459	13362
654.55	-613.731	7595.42
654.7	513.097	14937.7
654.85	1521.01	4576.13
655	1297.53	10126.5
655.15	-100.164	15603.1
655.3	1315.22	17675.3
655.45	1773.76	5408.89
655.6	3185.68	14243.7
655.75	1870.45	8822.8
655.9	-1016.13	10801.2
656.05	-247.871	5517.74
656.2	1197.51	14611.5
656.35	898.137	11341.9
656.5	1349.14	16024.4
656.65	2320.34	8778.66
656.8	2905.65	7585.46
656.95	3283.93	3934.87
657.1	2971.36	15994.5
657.25	967.629	8884.75
657.4	3090.93	15214.7
657.55	1462.69	7622.35
657.7	1926.15	13316.1
657.85	2115.47	12246.3
658	2479.79	16325.1
658.15	2228.2	12279.1
658.3	1814.17	13597
658.45	1768.2	7829.92
658.6	2519.02	9383.53
658.75	-944.366	10568.8
658.9	-278.814	16171.6
659.05	-369.671	7792.81
659.2	2173.24	10106.8
659.35	287.278	5941.57
659.5	1997.64	14823.7
659.65	3795.76	4544.32
659.8	950.202	16179.7
659.95	698.763	1387.62
660.1	2291.4	14973.4
660.25	3746.41	10920.5
660.4	1712.43	17630.5
660.55	-1637.36	6123.05
660.7	1525.7	8286.39
660.85	2150.31	5515.71
661	2742.75	8744.65
661.15	2773.98	14561.8
661.3	1199.85	8628.87
661.45	1333.54	418.445
661.6	1339.38	331.502
661.75	1247.91	1876.2
661.9	2475.09	8966.5
662.05	1451.46	12751
662.2	545.844	13988.3
662.35	-878.273	3669.73
662.5	1699.13	7258.4
662.65	1019.37	7065.85
662.8	1883	12870.4
662.95	2464.45	3889.4
663.1	680.281	14423
663.25	1542.63	4691.37
663.4	3150.11	11882.1
663.55	-186.883	5931.85
663.7	1400.99	11273.8
663.85	-1545.96	6193.36
664	-1008.93	10860.5
664.15	-1614.11	2990.93
664.3	-184.824	13844.5
664.45	-802.524	10557.5
664.6	-266.067	13532.7
664.75	-1284.93	10834.6
664.9	-723.23	10975.6
665.05	-314.483	8149.64
665.2	406.855	16797.4
665.35	-660.136	15259.5
665.5	608.42	12764.2
665.65	1710.8	4654.82
665.8	273.051	9708.41
665.95	971.239	2110.66
666.1	579.052	8934.99
666.25	591.011	13775
666.4	795.295	16658.2
666.55	-1217.59	6416.02
666.7	1257.86	9749.12
666.85	3154.47	8652.39
667	2425.28	16549.6
667.15	1527.5	10556.4
667.3	2826.63	12852.2
667.45	2447.71	6753.61
667.6	1557.19	11346.6
667.75	995.328	6691.69
667.9	2243.93	8854.59
668.05	-1675.75	4893.56
668.2	-1352.51	11964.1
668.35	646.07	1787.34
668.5	1679.75	8336.5
668.65	-566.644	2477.97
668.8	-842.498	8639.67
668.95	-2468.8	2189.61
669.1	467.879	12303.7
669.25	2550.7	-1601.68
669.4	115.995	8551.73
669.55	502.459	8950.98
[truncated: 50 more rows]

## Sheet: Figure 5a
	H2	H2	H2	H2	H2	O2	O2	O2	O2	O2	Average(H2)	Average(O2)	Standard Deviation(H2)	Standard Deviation(O2)	AQY(%)
PTO	3.86	3.19	3.34	3.09	2.92	1.95	1.35	1.76	1.45	1.18	3.28	0.3584	1.538	0.31236	0.01
PTO STO mixed	21.61	20.87	20.19	21.36	22.29	11.66	9.74	9.41	10.15	11.93	21.264	0.78904	10.578	1.14546	0.21
PTO-STO	201.35	206.08	225.99	231.71	219.03	117.76	108.88	101.9	110.39	136.59	216.832	12.8972	115.104	13.2666	4.08

## Sheet: Figure 5b
PTO			PTO-STO			PTO mixed STO
Time(h)	H2	O2	Time(h)	H2	O2	Time(h)	H2	O2
0	0	0	0	0	0	0	0	0
1	3.86523	1.95615	1	201.351	117.762	1	21.6089	11.6628
2	7.05741	3.31142	2	407.432	226.64	2	42.4834	21.4046
3	10.4034	5.01587	3	633.423	346.003	3	62.6788	30.8171
4	13.4225	6.46207	4	865.13	447.906	4	84.0377	40.9649
5	16.3519	7.65002	5	1084.16	584.494	5	106.326	52.8982

## Sheet: Figrue 5c
STO growth time	H2	H2	H2	H2	H2	O2	O2	O2	O2	O2	Average(H2)	Average(O2)	Standard Deviation(H2)	Standard Deviation(O2)
0	3.86	3.19	3.34	3.09	2.92	1.95	1.35	1.76	1.45	1.18	3.28	0.3584	1.538	0.31236
1	122.04	96.04	85.58	86.87	78.1	58.94	46.73	42.46	43.7	39.58	93.726	17.0629	46.282	7.5269
4	113	149.8	165.25	162.19	150.89	54.35	73.5	108.09	116	123.24	148.226	20.8282	95.036	29.6838
8	201.35	206.08	225.99	231.71	219.03	117.76	108.88	101.9	110.39	136.59	216.832	12.8972	115.104	13.2666
12	183.2	156.18	160.54	159.64	158.12	117.2	88.7	93.13	93.31	92.54	163.536	11.1161	96.976	11.4609
24	124.15	133.49	126.73	123.48	127.94	58.87	72.85	83.25	99.08	109.27	127.158	3.98324	84.664	20.1257
48	62.53	76.61	69.33	76.77	67.87	32.98	39.04	34.35	40.78	35.58	70.622	6.09051	36.546	3.26415

## Sheet: Figure 5d
	PTO	PTO-STO-8	PTO-STO-12
Negative facet	8.33	10.1	11.25
Positive facet	-6.06	-7.84	-8.9

[truncated: 3 more sheets: Figure 6a, Figure 6b, Figure 6c]
